# Supplementary material for: Intravenous chaperone treatment of late-stage Alzheimer´s disease (AD) mouse model affects amyloid plaque load, reactive gliosis and AD-related genes
Source: Transl Psychiatry. 2024 Oct 24;14:453. doi: 10.1038/s41398-024-03161-x (PMC11502864; doi:10.1038/s41398-024-03161-x)
Supplement: Supplementary file 2 — Supplementary Excel file 1 [file 41398_2024_3161_MOESM2_ESM.xlsx]

## Sheet: 48 overlap 3 groups
Gene name	Encode protein
Atp13a4	ATPase type 13A4 [Source:MGI Symbol;Acc:MGI:1924456]
Loxl1	lysyl oxidase-like 1 [Source:MGI Symbol;Acc:MGI:106096]
Kcnk1	potassium channel, subfamily K, member 1 [Source:MGI Symbol;Acc:MGI:109322]
Extl1	exostosin-like glycosyltransferase 1 [Source:MGI Symbol;Acc:MGI:1888742]
Gjb2	gap junction protein, beta 2 [Source:MGI Symbol;Acc:MGI:95720]								external_gene_name	description
Gm6145	predicted gene 6145 [Source:MGI Symbol;Acc:MGI:3779559]								Ide	insulin degrading enzyme [Source:MGI Symbol;Acc:MGI:96412]
Smarcd3	SWI/SNF related, matrix associated, actin dependent regulator of chromatin, subfamily d, member 3 [Source:MGI Symbol;Acc:MGI:1914243]								Col1a2	collagen, type I, alpha 2 [Source:MGI Symbol;Acc:MGI:88468]
Fads2	fatty acid desaturase 2 [Source:MGI Symbol;Acc:MGI:1930079]								Fam71a	family with sequence similarity 71, member A [Source:MGI Symbol;Acc:MGI:3588202]
Wwc1	WW, C2 and coiled-coil domain containing 1 [Source:MGI Symbol;Acc:MGI:2388637]								Loxl1	lysyl oxidase-like 1 [Source:MGI Symbol;Acc:MGI:106096]
Rnf103	ring finger protein 103 [Source:MGI Symbol;Acc:MGI:109483]								Slc26a7	solute carrier family 26, member 7 [Source:MGI Symbol;Acc:MGI:2384791]
Rtn4rl1	reticulon 4 receptor-like 1 [Source:MGI Symbol;Acc:MGI:2661375]								Cfap65	cilia and flagella associated protein 65 [Source:MGI Symbol;Acc:MGI:2444274]
Sugct	succinyl-CoA glutarate-CoA transferase [Source:MGI Symbol;Acc:MGI:1923221]								Spef2	sperm flagellar 2 [Source:MGI Symbol;Acc:MGI:2443727]
Gm13340	predicted gene 13340 [Source:MGI Symbol;Acc:MGI:3650227]								Adamtsl3	ADAMTS-like 3 [Source:MGI Symbol;Acc:MGI:3028499]
Slc4a3	solute carrier family 4 (anion exchanger), member 3 [Source:MGI Symbol;Acc:MGI:109350]								Lilr4b	leukocyte immunoglobulin-like receptor, subfamily B, member 4B [Source:MGI Symbol;Acc:MGI:102702]
Unc93b1	unc-93 homolog B1, TLR signaling regulator [Source:MGI Symbol;Acc:MGI:1859307]								Slc24a5	solute carrier family 24, member 5 [Source:MGI Symbol;Acc:MGI:2677271]
Nat14	N-acetyltransferase 14 [Source:MGI Symbol;Acc:MGI:3039561]								Map3k2	mitogen-activated protein kinase kinase kinase 2 [Source:MGI Symbol;Acc:MGI:1346873]
Asic2	acid-sensing (proton-gated) ion channel 2 [Source:MGI Symbol;Acc:MGI:1100867]								Mfsd14b	major facilitator superfamily domain containing 14B [Source:MGI Symbol;Acc:MGI:1913881]
Mapk4	mitogen-activated protein kinase 4 [Source:MGI Symbol;Acc:MGI:2444559]								Prg4	proteoglycan 4 (megakaryocyte stimulating factor, articular superficial zone protein) [Source:MGI Symbol;Acc:MGI:1891344]
Nwd1	NACHT and WD repeat domain containing 1 [Source:MGI Symbol;Acc:MGI:2442268]								Cfap46	cilia and flagella associated protein 46 [Source:MGI Symbol;Acc:MGI:2444387]
F3	coagulation factor III [Source:MGI Symbol;Acc:MGI:88381]								Gpx3	glutathione peroxidase 3 [Source:MGI Symbol;Acc:MGI:105102]
Plce1	phospholipase C, epsilon 1 [Source:MGI Symbol;Acc:MGI:1921305]								Maml1	mastermind like transcriptional coactivator 1 [Source:MGI Symbol;Acc:MGI:1890504]
Echdc2	enoyl Coenzyme A hydratase domain containing 2 [Source:MGI Symbol;Acc:MGI:1289238]								Lrrc41	leucine rich repeat containing 41 [Source:MGI Symbol;Acc:MGI:2441984]
Plcd4	phospholipase C, delta 4 [Source:MGI Symbol;Acc:MGI:107469]								Ccr2	chemokine (C-C motif) receptor 2 [Source:MGI Symbol;Acc:MGI:106185]
Pfkp	phosphofructokinase, platelet [Source:MGI Symbol;Acc:MGI:1891833]								Rbp1	retinol binding protein 1, cellular [Source:MGI Symbol;Acc:MGI:97876]
Polrmt	polymerase (RNA) mitochondrial (DNA directed) [Source:MGI Symbol;Acc:MGI:1915843]								Fuom	fucose mutarotase [Source:MGI Symbol;Acc:MGI:1916314]
Pcdh7	protocadherin 7 [Source:MGI Symbol;Acc:MGI:1860487]								Smcr8	Smith-Magenis syndrome chromosome region, candidate 8 homolog (human) [Source:MGI Symbol;Acc:MGI:2444720]
Sox9	SRY (sex determining region Y)-box 9 [Source:MGI Symbol;Acc:MGI:98371]								Mir142	microRNA 142 [Source:MGI Symbol;Acc:MGI:2676827]
Pdk4	pyruvate dehydrogenase kinase, isoenzyme 4 [Source:MGI Symbol;Acc:MGI:1351481]								mt-Nd5	mitochondrially encoded NADH dehydrogenase 5 [Source:MGI Symbol;Acc:MGI:102496]
Ptpn13	protein tyrosine phosphatase, non-receptor type 13 [Source:MGI Symbol;Acc:MGI:103293]								Ezr	ezrin [Source:MGI Symbol;Acc:MGI:98931]
Igsf1	immunoglobulin superfamily, member 1 [Source:MGI Symbol;Acc:MGI:2147913]								Dnah3	dynein, axonemal, heavy chain 3 [Source:MGI Symbol;Acc:MGI:2683040]
Aass	aminoadipate-semialdehyde synthase [Source:MGI Symbol;Acc:MGI:1353573]								Ccdc114	coiled-coil domain containing 114 [Source:MGI Symbol;Acc:MGI:2446120]
Ezr	ezrin [Source:MGI Symbol;Acc:MGI:98931]								Armc2	armadillo repeat containing 2 [Source:MGI Symbol;Acc:MGI:1916449]
Slfn5	schlafen 5 [Source:MGI Symbol;Acc:MGI:1329004]								Ddr2	discoidin domain receptor family, member 2 [Source:MGI Symbol;Acc:MGI:1345277]
Rps6kc1	ribosomal protein S6 kinase polypeptide 1 [Source:MGI Symbol;Acc:MGI:2443419]								Crip1	cysteine-rich protein 1 (intestinal) [Source:MGI Symbol;Acc:MGI:88501]
Kctd1	potassium channel tetramerisation domain containing 1 [Source:MGI Symbol;Acc:MGI:1918269]								Jhy	junctional cadherin complex regulator [Source:MGI Symbol;Acc:MGI:1918239]
Lrtm2	leucine-rich repeats and transmembrane domains 2 [Source:MGI Symbol;Acc:MGI:2141485]								Uhrf1bp1	UHRF1 (ICBP90) binding protein 1 [Source:MGI Symbol;Acc:MGI:3041238]
Fmc1	formation of mitochondrial complex V assembly factor 1 [Source:MGI Symbol;Acc:MGI:1913367]								Shank2	SH3 and multiple ankyrin repeat domains 2 [Source:MGI Symbol;Acc:MGI:2671987]
Usp39	ubiquitin specific peptidase 39 [Source:MGI Symbol;Acc:MGI:107622]								Ubxn10	UBX domain protein 10 [Source:MGI Symbol;Acc:MGI:2443123]
Pygo1	pygopus 1 [Source:MGI Symbol;Acc:MGI:1919385]								Rnf103	ring finger protein 103 [Source:MGI Symbol;Acc:MGI:109483]
Pdpn	podoplanin [Source:MGI Symbol;Acc:MGI:103098]								Slc47a1	solute carrier family 47, member 1 [Source:MGI Symbol;Acc:MGI:1914723]
Gm45867	predicted gene 45867 [Source:MGI Symbol;Acc:MGI:5804982]								AC151602.1	luteinizing hormone beta [Source:NCBI gene;Acc:16866]
Psd2	pleckstrin and Sec7 domain containing 2 [Source:MGI Symbol;Acc:MGI:1921252]								Mob4	MOB family member 4, phocein [Source:MGI Symbol;Acc:MGI:104899]
Fstl1	follistatin-like 1 [Source:MGI Symbol;Acc:MGI:102793]								Msr1	macrophage scavenger receptor 1 [Source:MGI Symbol;Acc:MGI:98257]
Npr2	natriuretic peptide receptor 2 [Source:MGI Symbol;Acc:MGI:97372]								Sufu	SUFU negative regulator of hedgehog signaling [Source:MGI Symbol;Acc:MGI:1345643]
Gm36742	predicted gene, 36742 [Source:MGI Symbol;Acc:MGI:5595901]								Rbpms2	RNA binding protein with multiple splicing 2 [Source:MGI Symbol;Acc:MGI:1919223]
Nat8	N-acetyltransferase 8 (GCN5-related) [Source:MGI Symbol;Acc:MGI:1915646]								Ccr1	chemokine (C-C motif) receptor 1 [Source:MGI Symbol;Acc:MGI:104618]
Sdc2	syndecan 2 [Source:MGI Symbol;Acc:MGI:1349165]								Igsf1	immunoglobulin superfamily, member 1 [Source:MGI Symbol;Acc:MGI:2147913]
Lrrc41	leucine rich repeat containing 41 [Source:MGI Symbol;Acc:MGI:2441984]								Emb	embigin [Source:MGI Symbol;Acc:MGI:95321]
									Fam117b	family with sequence similarity 117, member B [Source:MGI Symbol;Acc:MGI:1920000]
									Idh3a	isocitrate dehydrogenase 3 (NAD+) alpha [Source:MGI Symbol;Acc:MGI:1915084]
									Gm16201	predicted gene 16201 [Source:MGI Symbol;Acc:MGI:3802153]
									Tpd52l1	tumor protein D52-like 1 [Source:MGI Symbol;Acc:MGI:1298386]
									Usp45	ubiquitin specific petidase 45 [Source:MGI Symbol;Acc:MGI:101850]
									Dnah6	dynein, axonemal, heavy chain 6 [Source:MGI Symbol;Acc:MGI:107744]
									Col12a1	collagen, type XII, alpha 1 [Source:MGI Symbol;Acc:MGI:88448]
									Antxr1	anthrax toxin receptor 1 [Source:MGI Symbol;Acc:MGI:1916788]
									2610301B20Rik	RIKEN cDNA 2610301B20 gene [Source:MGI Symbol;Acc:MGI:1914407]
									Cox6b2	cytochrome c oxidase subunit 6B2 [Source:MGI Symbol;Acc:MGI:3044182]
									Foxo3	forkhead box O3 [Source:MGI Symbol;Acc:MGI:1890081]
									Trim65	tripartite motif-containing 65 [Source:MGI Symbol;Acc:MGI:2442815]
									Kdm2a	lysine (K)-specific demethylase 2A [Source:MGI Symbol;Acc:MGI:1354736]
									Gm25835	predicted gene, 25835 [Source:MGI Symbol;Acc:MGI:5455612]
									Klrb1b	killer cell lectin-like receptor subfamily B member 1B [Source:MGI Symbol;Acc:MGI:107539]
									Pcbp3	poly(rC) binding protein 3 [Source:MGI Symbol;Acc:MGI:1890470]
									Nt5dc3	5'-nucleotidase domain containing 3 [Source:MGI Symbol;Acc:MGI:3513266]
									Sobp	sine oculis binding protein [Source:MGI Symbol;Acc:MGI:1924427]
									Cd300lg	CD300 molecule like family member G [Source:MGI Symbol;Acc:MGI:1289168]
									Col6a2	collagen, type VI, alpha 2 [Source:MGI Symbol;Acc:MGI:88460]
									Tctex1d4	Tctex1 domain containing 4 [Source:MGI Symbol;Acc:MGI:3045358]
									Gpc4	glypican 4 [Source:MGI Symbol;Acc:MGI:104902]
									Cilp2	cartilage intermediate layer protein 2 [Source:MGI Symbol;Acc:MGI:1915959]
									Mdh1	malate dehydrogenase 1, NAD (soluble) [Source:MGI Symbol;Acc:MGI:97051]
									Lilrb4a	leukocyte immunoglobulin-like receptor, subfamily B, member 4A [Source:MGI Symbol;Acc:MGI:102701]
									Slc5a6	solute carrier family 5 (sodium-dependent vitamin transporter), member 6 [Source:MGI Symbol;Acc:MGI:2660847]
									Rptor	regulatory associated protein of MTOR, complex 1 [Source:MGI Symbol;Acc:MGI:1921620]
									Lhfpl2	lipoma HMGIC fusion partner-like 2 [Source:MGI Symbol;Acc:MGI:2145236]
									Gm4779	predicted gene 4779 [Source:MGI Symbol;Acc:MGI:3646776]
									Dpysl3	dihydropyrimidinase-like 3 [Source:MGI Symbol;Acc:MGI:1349762]
									Ace	angiotensin I converting enzyme (peptidyl-dipeptidase A) 1 [Source:MGI Symbol;Acc:MGI:87874]
									Cfap52	cilia and flagella associated protein 52 [Source:MGI Symbol;Acc:MGI:1919110]
									Ms4a14	membrane-spanning 4-domains, subfamily A, member 14 [Source:MGI Symbol;Acc:MGI:2686122]
									Dnah2	dynein, axonemal, heavy chain 2 [Source:MGI Symbol;Acc:MGI:107731]
									8030474K03Rik	RIKEN cDNA 8030474K03 gene [Source:MGI Symbol;Acc:MGI:2685988]
									Bola1	bolA-like 1 (E. coli) [Source:MGI Symbol;Acc:MGI:1916418]
									Fbn1	fibrillin 1 [Source:MGI Symbol;Acc:MGI:95489]
									Foxj1	forkhead box J1 [Source:MGI Symbol;Acc:MGI:1347474]
									Itsn1	intersectin 1 (SH3 domain protein 1A) [Source:MGI Symbol;Acc:MGI:1338069]
									Cab39l	calcium binding protein 39-like [Source:MGI Symbol;Acc:MGI:1914081]
									H2-Ab1	histocompatibility 2, class II antigen A, beta 1 [Source:MGI Symbol;Acc:MGI:103070]
									Slit2	slit guidance ligand 2 [Source:MGI Symbol;Acc:MGI:1315205]
									Olfm2	olfactomedin 2 [Source:MGI Symbol;Acc:MGI:3045350]
									Aifm3	apoptosis-inducing factor, mitochondrion-associated 3 [Source:MGI Symbol;Acc:MGI:1919418]
									Aass	aminoadipate-semialdehyde synthase [Source:MGI Symbol;Acc:MGI:1353573]
									Actr1a	ARP1 actin-related protein 1A, centractin alpha [Source:MGI Symbol;Acc:MGI:1858964]
									F3	coagulation factor III [Source:MGI Symbol;Acc:MGI:88381]
									Spag16	sperm associated antigen 16 [Source:MGI Symbol;Acc:MGI:1913972]
									Reep2	receptor accessory protein 2 [Source:MGI Symbol;Acc:MGI:2385070]
									Dync2li1	dynein cytoplasmic 2 light intermediate chain 1 [Source:MGI Symbol;Acc:MGI:1913996]
									Capn11	calpain 11 [Source:MGI Symbol;Acc:MGI:1352490]
									Trerf1	transcriptional regulating factor 1 [Source:MGI Symbol;Acc:MGI:2442086]
									Ifi207	interferon activated gene 207 [Source:MGI Symbol;Acc:MGI:2138302]
									Yy1	YY1 transcription factor [Source:MGI Symbol;Acc:MGI:99150]
									Rbm41	RNA binding motif protein 41 [Source:MGI Symbol;Acc:MGI:2444923]
									Bmp6	bone morphogenetic protein 6 [Source:MGI Symbol;Acc:MGI:88182]
									Cpne2	copine II [Source:MGI Symbol;Acc:MGI:2387578]
									Cxcr4	chemokine (C-X-C motif) receptor 4 [Source:MGI Symbol;Acc:MGI:109563]
									Ubxn11	UBX domain protein 11 [Source:MGI Symbol;Acc:MGI:1914836]
									Rab14	RAB14, member RAS oncogene family [Source:MGI Symbol;Acc:MGI:1915615]
									Zfx	zinc finger protein X-linked [Source:MGI Symbol;Acc:MGI:99211]
									St7l	suppression of tumorigenicity 7-like [Source:MGI Symbol;Acc:MGI:2386964]
									Aph1c	aph1 homolog C, gamma secretase subunit [Source:MGI Symbol;Acc:MGI:1915568]
									Bhmt	betaine-homocysteine methyltransferase [Source:MGI Symbol;Acc:MGI:1339972]
									Pald1	phosphatase domain containing, paladin 1 [Source:MGI Symbol;Acc:MGI:1351623]
									Cfap44	cilia and flagella associated protein 44 [Source:MGI Symbol;Acc:MGI:1277238]
									Hook1	hook microtubule tethering protein 1 [Source:MGI Symbol;Acc:MGI:1925213]
									Slc27a4	solute carrier family 27 (fatty acid transporter), member 4 [Source:MGI Symbol;Acc:MGI:1347347]
									Ltbp3	latent transforming growth factor beta binding protein 3 [Source:MGI Symbol;Acc:MGI:1101355]
									Odf3b	outer dense fiber of sperm tails 3B [Source:MGI Symbol;Acc:MGI:1917363]
									Echdc2	enoyl Coenzyme A hydratase domain containing 2 [Source:MGI Symbol;Acc:MGI:1289238]
									Kcnt1	potassium channel, subfamily T, member 1 [Source:MGI Symbol;Acc:MGI:1924627]
									Mtcl1	microtubule crosslinking factor 1 [Source:MGI Symbol;Acc:MGI:1915867]
									Plp2	proteolipid protein 2 [Source:MGI Symbol;Acc:MGI:1298382]
									Atp5md	ATP synthase membrane subunit DAPIT [Source:MGI Symbol;Acc:MGI:1891435]
									Slc12a4	solute carrier family 12, member 4 [Source:MGI Symbol;Acc:MGI:1309465]
									Iqca	IQ motif containing with AAA domain [Source:MGI Symbol;Acc:MGI:1922168]
									Mak	male germ cell-associated kinase [Source:MGI Symbol;Acc:MGI:96913]
									Slc43a2	solute carrier family 43, member 2 [Source:MGI Symbol;Acc:MGI:2442746]
									P2rx6	purinergic receptor P2X, ligand-gated ion channel, 6 [Source:MGI Symbol;Acc:MGI:1337113]
									Slc16a11	solute carrier family 16 (monocarboxylic acid transporters), member 11 [Source:MGI Symbol;Acc:MGI:2663709]
									Sox9	SRY (sex determining region Y)-box 9 [Source:MGI Symbol;Acc:MGI:98371]
									Rsph1	radial spoke head 1 homolog (Chlamydomonas) [Source:MGI Symbol;Acc:MGI:1194909]
									Unc119	unc-119 lipid binding chaperone [Source:MGI Symbol;Acc:MGI:1328357]
									Plch1	phospholipase C, eta 1 [Source:MGI Symbol;Acc:MGI:2683547]
									Ccdc39	coiled-coil domain containing 39 [Source:MGI Symbol;Acc:MGI:1289263]
									Itga8	integrin alpha 8 [Source:MGI Symbol;Acc:MGI:109442]
									Pcolce	procollagen C-endopeptidase enhancer protein [Source:MGI Symbol;Acc:MGI:105099]
									Cdhr3	cadherin-related family member 3 [Source:MGI Symbol;Acc:MGI:1916014]
									Cfap45	cilia and flagella associated protein 45 [Source:MGI Symbol;Acc:MGI:1919120]
									Kcnk6	potassium inwardly-rectifying channel, subfamily K, member 6 [Source:MGI Symbol;Acc:MGI:1891291]
									Glis2	GLIS family zinc finger 2 [Source:MGI Symbol;Acc:MGI:1932535]
									Spire2	spire type actin nucleation factor 2 [Source:MGI Symbol;Acc:MGI:2446256]
									H2-Eb1	histocompatibility 2, class II antigen E beta [Source:MGI Symbol;Acc:MGI:95901]
									Cltrn	collectrin, amino acid transport regulator [Source:MGI Symbol;Acc:MGI:1926234]
									Nat14	N-acetyltransferase 14 [Source:MGI Symbol;Acc:MGI:3039561]
									Syngap1	synaptic Ras GTPase activating protein 1 homolog (rat) [Source:MGI Symbol;Acc:MGI:3039785]
									Vim	vimentin [Source:MGI Symbol;Acc:MGI:98932]
									Srpr	signal recognition particle receptor ('docking protein') [Source:MGI Symbol;Acc:MGI:1914648]
									Gpr107	G protein-coupled receptor 107 [Source:MGI Symbol;Acc:MGI:2139054]
									Maob	monoamine oxidase B [Source:MGI Symbol;Acc:MGI:96916]
									Atp6v0c	ATPase, H+ transporting, lysosomal V0 subunit C [Source:MGI Symbol;Acc:MGI:88116]
									Abca9	ATP-binding cassette, sub-family A (ABC1), member 9 [Source:MGI Symbol;Acc:MGI:2386796]
									Slc7a5	solute carrier family 7 (cationic amino acid transporter, y+ system), member 5 [Source:MGI Symbol;Acc:MGI:1298205]
									Aebp1	AE binding protein 1 [Source:MGI Symbol;Acc:MGI:1197012]
									Cacna2d2	calcium channel, voltage-dependent, alpha 2/delta subunit 2 [Source:MGI Symbol;Acc:MGI:1929813]
									Ccnd1	cyclin D1 [Source:MGI Symbol;Acc:MGI:88313]
									AC154013.1	pseudogene, ortologue of ZBED6 C-terminal like ZBED6CL
									Nipsnap2	nipsnap homolog 2 [Source:MGI Symbol;Acc:MGI:1278343]
									Zic4	zinc finger protein of the cerebellum 4 [Source:MGI Symbol;Acc:MGI:107201]
									Pwwp3b	PWWP domain containing 3B [Source:MGI Symbol;Acc:MGI:2445062]
									Rhpn1	rhophilin, Rho GTPase binding protein 1 [Source:MGI Symbol;Acc:MGI:1098783]
									Tmem104	transmembrane protein 104 [Source:MGI Symbol;Acc:MGI:2444222]
									Wfikkn2	WAP, follistatin/kazal, immunoglobulin, kunitz and netrin domain containing 2 [Source:MGI Symbol;Acc:MGI:2669209]
									Iglon5	IgLON family member 5 [Source:MGI Symbol;Acc:MGI:2686277]
									Klra2	killer cell lectin-like receptor, subfamily A, member 2 [Source:MGI Symbol;Acc:MGI:101906]
									Rfx2	regulatory factor X, 2 (influences HLA class II expression) [Source:MGI Symbol;Acc:MGI:106583]
									Mapk4	mitogen-activated protein kinase 4 [Source:MGI Symbol;Acc:MGI:2444559]
									Ppil2	peptidylprolyl isomerase (cyclophilin)-like 2 [Source:MGI Symbol;Acc:MGI:2447857]
									Serpinb1b	serine (or cysteine) peptidase inhibitor, clade B, member 1b [Source:MGI Symbol;Acc:MGI:2445361]
									Abhd15	abhydrolase domain containing 15 [Source:MGI Symbol;Acc:MGI:1914727]
									Sap25	sin3 associated polypeptide [Source:MGI Symbol;Acc:MGI:3802945]
									Frmd4a	FERM domain containing 4A [Source:MGI Symbol;Acc:MGI:1919850]
									Ccn3	cellular communication network factor 3 [Source:MGI Symbol;Acc:MGI:109185]
									Tomm34	translocase of outer mitochondrial membrane 34 [Source:MGI Symbol;Acc:MGI:1914395]
									Syt17	synaptotagmin XVII [Source:MGI Symbol;Acc:MGI:104966]
									Krt18	keratin 18 [Source:MGI Symbol;Acc:MGI:96692]
									Clec4a1	C-type lectin domain family 4, member a1 [Source:MGI Symbol;Acc:MGI:3036291]
									Tlr7	toll-like receptor 7 [Source:MGI Symbol;Acc:MGI:2176882]
									3300002A11Rik	RIKEN cDNA 3300002A11 gene [Source:MGI Symbol;Acc:MGI:1919073]
									Pcp4	Purkinje cell protein 4 [Source:MGI Symbol;Acc:MGI:97509]
									Jchain	immunoglobulin joining chain [Source:MGI Symbol;Acc:MGI:96493]
									Tspan14	tetraspanin 14 [Source:MGI Symbol;Acc:MGI:1196325]
									Zdhhc23	zinc finger, DHHC domain containing 23 [Source:MGI Symbol;Acc:MGI:2685625]
									Bmp2	bone morphogenetic protein 2 [Source:MGI Symbol;Acc:MGI:88177]
									Kcnmb1	potassium large conductance calcium-activated channel, subfamily M, beta member 1 [Source:MGI Symbol;Acc:MGI:1334203]
									Flt3	FMS-like tyrosine kinase 3 [Source:MGI Symbol;Acc:MGI:95559]
									Gpr171	G protein-coupled receptor 171 [Source:MGI Symbol;Acc:MGI:2442043]
									Lrp11	low density lipoprotein receptor-related protein 11 [Source:MGI Symbol;Acc:MGI:2442989]
									Perp	PERP, TP53 apoptosis effector [Source:MGI Symbol;Acc:MGI:1929938]
									Nudt13	nudix (nucleoside diphosphate linked moiety X)-type motif 13 [Source:MGI Symbol;Acc:MGI:1914975]
									Gm2808	predicted gene 2808 [Source:MGI Symbol;Acc:MGI:3780977]
									Zfp369	zinc finger protein 369 [Source:MGI Symbol;Acc:MGI:2176229]
									Sgk1	serum/glucocorticoid regulated kinase 1 [Source:MGI Symbol;Acc:MGI:1340062]
									Cldn1	claudin 1 [Source:MGI Symbol;Acc:MGI:1276109]
									Folr1	folate receptor 1 (adult) [Source:MGI Symbol;Acc:MGI:95568]
									Wdr78	WD repeat domain 78 [Source:MGI Symbol;Acc:MGI:2385328]
									Gm11992	predicted gene 11992 [Source:MGI Symbol;Acc:MGI:3651127]
									Tmem237	transmembrane protein 237 [Source:MGI Symbol;Acc:MGI:2138365]
									Cdh1	cadherin 1 [Source:MGI Symbol;Acc:MGI:88354]
									Atp1b1	ATPase, Na+/K+ transporting, beta 1 polypeptide [Source:MGI Symbol;Acc:MGI:88108]
									Aldh2	aldehyde dehydrogenase 2, mitochondrial [Source:MGI Symbol;Acc:MGI:99600]
									Slamf7	SLAM family member 7 [Source:MGI Symbol;Acc:MGI:1922595]
									Sh2d2a	SH2 domain containing 2A [Source:MGI Symbol;Acc:MGI:1351596]
									Dmpk	dystrophia myotonica-protein kinase [Source:MGI Symbol;Acc:MGI:94906]
									Prf1	perforin 1 (pore forming protein) [Source:MGI Symbol;Acc:MGI:97551]
									Ier3	immediate early response 3 [Source:MGI Symbol;Acc:MGI:104814]
									Hk2	hexokinase 2 [Source:MGI Symbol;Acc:MGI:1315197]
									Slitrk6	SLIT and NTRK-like family, member 6 [Source:MGI Symbol;Acc:MGI:2443198]
									Matn4	matrilin 4 [Source:MGI Symbol;Acc:MGI:1328314]
									Fbxl16	F-box and leucine-rich repeat protein 16 [Source:MGI Symbol;Acc:MGI:2448488]
									Gm6377	predicted gene 6377 [Source:MGI Symbol;Acc:MGI:3647255]
									Rps6kc1	ribosomal protein S6 kinase polypeptide 1 [Source:MGI Symbol;Acc:MGI:2443419]
									Snora31	small nucleolar RNA, H/ACA box 31 [Source:MGI Symbol;Acc:MGI:3819500]
									Ptpru	protein tyrosine phosphatase, receptor type, U [Source:MGI Symbol;Acc:MGI:1321151]
									Tarbp1	TAR RNA binding protein 1 [Source:MGI Symbol;Acc:MGI:4936930]
									Gm45222	predicted gene 45222 [Source:MGI Symbol;Acc:MGI:5753798]
									Cbwd1	COBW domain containing 1 [Source:MGI Symbol;Acc:MGI:2385089]
									Six3	sine oculis-related homeobox 3 [Source:MGI Symbol;Acc:MGI:102764]
									Fbln1	fibulin 1 [Source:MGI Symbol;Acc:MGI:95487]
									Arhgap20	Rho GTPase activating protein 20 [Source:MGI Symbol;Acc:MGI:2445175]
									Pag1	phosphoprotein associated with glycosphingolipid microdomains 1 [Source:MGI Symbol;Acc:MGI:2443160]
									Acvr2a	activin receptor IIA [Source:MGI Symbol;Acc:MGI:102806]
									Lbp	lipopolysaccharide binding protein [Source:MGI Symbol;Acc:MGI:1098776]
									Cdk12	cyclin-dependent kinase 12 [Source:MGI Symbol;Acc:MGI:1098802]
									Gdpd2	glycerophosphodiester phosphodiesterase domain containing 2 [Source:MGI Symbol;Acc:MGI:1918834]
									Matn2	matrilin 2 [Source:MGI Symbol;Acc:MGI:109613]
									Samd3	sterile alpha motif domain containing 3 [Source:MGI Symbol;Acc:MGI:2685469]
									Cdr1os	cerebellar degeneration related antigen 1, opposite strand [Source:MGI Symbol;Acc:MGI:5637821]
									Got1l1	glutamic-oxaloacetic transaminase 1-like 1 [Source:MGI Symbol;Acc:MGI:1923865]
									Naa30	N(alpha)-acetyltransferase 30, NatC catalytic subunit [Source:MGI Symbol;Acc:MGI:1922259]
									Ugdh	UDP-glucose dehydrogenase [Source:MGI Symbol;Acc:MGI:1306785]
									Marchf7	membrane associated ring-CH-type finger 7 [Source:MGI Symbol;Acc:MGI:1931053]
									Chst10	carbohydrate sulfotransferase 10 [Source:MGI Symbol;Acc:MGI:2138283]
									Unc80	unc-80, NALCN activator [Source:MGI Symbol;Acc:MGI:2652882]
									Mob3a	MOB kinase activator 3A [Source:MGI Symbol;Acc:MGI:3050117]
									Siglec1	sialic acid binding Ig-like lectin 1, sialoadhesin [Source:MGI Symbol;Acc:MGI:99668]
									Fam207a	family with sequence similarity 207, member A [Source:MGI Symbol;Acc:MGI:1916334]
									Rtn4rl1	reticulon 4 receptor-like 1 [Source:MGI Symbol;Acc:MGI:2661375]
									Cdc42bpg	CDC42 binding protein kinase gamma (DMPK-like) [Source:MGI Symbol;Acc:MGI:2652845]
									Rassf10	Ras association (RalGDS/AF-6) domain family (N-terminal) member 10 [Source:MGI Symbol;Acc:MGI:1925998]
									Slc4a11	solute carrier family 4, sodium bicarbonate transporter-like, member 11 [Source:MGI Symbol;Acc:MGI:2138987]
									Mplkip	M-phase specific PLK1 intereacting protein [Source:MGI Symbol;Acc:MGI:1913558]
									Anks1	ankyrin repeat and SAM domain containing 1 [Source:MGI Symbol;Acc:MGI:2446180]
									Smoc1	SPARC related modular calcium binding 1 [Source:MGI Symbol;Acc:MGI:1929878]
									Ghr	growth hormone receptor [Source:MGI Symbol;Acc:MGI:95708]
									1700052K11Rik	RIKEN cDNA 1700052K11 gene [Source:MGI Symbol;Acc:MGI:1920681]
									Sik2	salt inducible kinase 2 [Source:MGI Symbol;Acc:MGI:2445031]
									Metrnl	meteorin, glial cell differentiation regulator-like [Source:MGI Symbol;Acc:MGI:2384806]
									Tctn2	tectonic family member 2 [Source:MGI Symbol;Acc:MGI:1915228]
									Nxn	nucleoredoxin [Source:MGI Symbol;Acc:MGI:109331]
									Cfap161	cilia and flagella associated protein 161 [Source:MGI Symbol;Acc:MGI:1922806]
									Vnn3	vanin 3 [Source:MGI Symbol;Acc:MGI:1347055]
									Mir142hg	Mir142 host gene (non-protein coding) [Source:MGI Symbol;Acc:MGI:1925841]
									Dhx33	DEAH (Asp-Glu-Ala-His) box polypeptide 33 [Source:MGI Symbol;Acc:MGI:2445102]
									Mertk	MER proto-oncogene tyrosine kinase [Source:MGI Symbol;Acc:MGI:96965]
									Gm21860	predicted gene, 21860 [Source:MGI Symbol;Acc:MGI:5434024]
									Tmem218	transmembrane protein 218 [Source:MGI Symbol;Acc:MGI:1913529]
									Zmynd10	zinc finger, MYND domain containing 10 [Source:MGI Symbol;Acc:MGI:2387863]
									Catip	ciliogenesis associated TTC17 interacting protein [Source:MGI Symbol;Acc:MGI:2685062]
									Med13	mediator complex subunit 13 [Source:MGI Symbol;Acc:MGI:3029632]
									Cyth2	cytohesin 2 [Source:MGI Symbol;Acc:MGI:1334255]
									Gjb2	gap junction protein, beta 2 [Source:MGI Symbol;Acc:MGI:95720]
									Cacng4	calcium channel, voltage-dependent, gamma subunit 4 [Source:MGI Symbol;Acc:MGI:1859167]
									Tmem232	transmembrane protein 232 [Source:MGI Symbol;Acc:MGI:2685786]
									Cfap298	cilia and flagella associate protien 298 [Source:MGI Symbol;Acc:MGI:1915251]
									Ccdc93	coiled-coil domain containing 93 [Source:MGI Symbol;Acc:MGI:1918079]
									Cfap100	cilia and flagella associated protein 100 [Source:MGI Symbol;Acc:MGI:2141635]
									Pstpip2	proline-serine-threonine phosphatase-interacting protein 2 [Source:MGI Symbol;Acc:MGI:1335088]
									Slc20a1	solute carrier family 20, member 1 [Source:MGI Symbol;Acc:MGI:108392]
									Pdcl	phosducin-like [Source:MGI Symbol;Acc:MGI:1914716]
									Wdpcp	WD repeat containing planar cell polarity effector [Source:MGI Symbol;Acc:MGI:2144467]
									Ak7	adenylate kinase 7 [Source:MGI Symbol;Acc:MGI:1926051]
									Efcab12	EF-hand calcium binding domain 12 [Source:MGI Symbol;Acc:MGI:2681834]
									Psd2	pleckstrin and Sec7 domain containing 2 [Source:MGI Symbol;Acc:MGI:1921252]
									Gm44751	predicted gene 44751 [Source:MGI Symbol;Acc:MGI:5753327]
									Gm19935	predicted gene, 19935 [Source:MGI Symbol;Acc:MGI:5012120]
									Fam183b	family with sequence similarity 183, member B [Source:MGI Symbol;Acc:MGI:1922679]
									Cr1l	complement component (3b/4b) receptor 1-like [Source:MGI Symbol;Acc:MGI:88513]
									Eya2	EYA transcriptional coactivator and phosphatase 2 [Source:MGI Symbol;Acc:MGI:109341]
									Dhx30	DEAH (Asp-Glu-Ala-His) box polypeptide 30 [Source:MGI Symbol;Acc:MGI:1920081]
									Ythdf3	YTH N6-methyladenosine RNA binding protein 3 [Source:MGI Symbol;Acc:MGI:1918850]
									Chd3	chromodomain helicase DNA binding protein 3 [Source:MGI Symbol;Acc:MGI:1344395]
									Crkl	v-crk avian sarcoma virus CT10 oncogene homolog-like [Source:MGI Symbol;Acc:MGI:104686]
									Dnaic1	dynein, axonemal, intermediate chain 1 [Source:MGI Symbol;Acc:MGI:1916172]
									Sos2	SOS Ras/Rho guanine nucleotide exchange factor 2 [Source:MGI Symbol;Acc:MGI:98355]
									Plbd1	phospholipase B domain containing 1 [Source:MGI Symbol;Acc:MGI:1914107]
									Lrrc34	leucine rich repeat containing 34 [Source:MGI Symbol;Acc:MGI:1919077]
									Foxo1	forkhead box O1 [Source:MGI Symbol;Acc:MGI:1890077]
									Fam161a	family with sequence similarity 161, member A [Source:MGI Symbol;Acc:MGI:1921123]
									Npr2	natriuretic peptide receptor 2 [Source:MGI Symbol;Acc:MGI:97372]
									Serpinb8	serine (or cysteine) peptidase inhibitor, clade B, member 8 [Source:MGI Symbol;Acc:MGI:894657]
									A930024E05Rik	RIKEN cDNA A930024E05 gene [Source:MGI Symbol;Acc:MGI:1924414]
									Glb1l2	galactosidase, beta 1-like 2 [Source:MGI Symbol;Acc:MGI:2388283]
									Gm43075	predicted gene 43075 [Source:MGI Symbol;Acc:MGI:5663212]
									Zfp746	zinc finger protein 746 [Source:MGI Symbol;Acc:MGI:1916478]
									Mark1	MAP/microtubule affinity regulating kinase 1 [Source:MGI Symbol;Acc:MGI:2664902]
									Snhg8	small nucleolar RNA host gene 8 [Source:MGI Symbol;Acc:MGI:1917145]
									Rpl24	ribosomal protein L24 [Source:MGI Symbol;Acc:MGI:1915443]
									Arl6ip1	ADP-ribosylation factor-like 6 interacting protein 1 [Source:MGI Symbol;Acc:MGI:1858943]
									Hspb6	heat shock protein, alpha-crystallin-related, B6 [Source:MGI Symbol;Acc:MGI:2685325]
									Slc35f3	solute carrier family 35, member F3 [Source:MGI Symbol;Acc:MGI:2444426]
									Itga4	integrin alpha 4 [Source:MGI Symbol;Acc:MGI:96603]
									Fbxw7	F-box and WD-40 domain protein 7 [Source:MGI Symbol;Acc:MGI:1354695]
									Ankrd10	ankyrin repeat domain 10 [Source:MGI Symbol;Acc:MGI:1921840]
									Fam167a	family with sequence similarity 167, member A [Source:MGI Symbol;Acc:MGI:3606565]
									Slc7a7	solute carrier family 7 (cationic amino acid transporter, y+ system), member 7 [Source:MGI Symbol;Acc:MGI:1337120]
									Ccdc81	coiled-coil domain containing 81 [Source:MGI Symbol;Acc:MGI:1918134]
									Npr3	natriuretic peptide receptor 3 [Source:MGI Symbol;Acc:MGI:97373]
									Tbl1x	transducin (beta)-like 1 X-linked [Source:MGI Symbol;Acc:MGI:1336172]
									Ggcx	gamma-glutamyl carboxylase [Source:MGI Symbol;Acc:MGI:1927655]
									Rab36	RAB36, member RAS oncogene family [Source:MGI Symbol;Acc:MGI:1924127]
									Ccn2	cellular communication network factor 2 [Source:MGI Symbol;Acc:MGI:95537]
									Gm4285	predicted gene 4285 [Source:MGI Symbol;Acc:MGI:3782463]
									Zfp931	zinc finger protein 931 [Source:MGI Symbol;Acc:MGI:2441662]
									Coch	cochlin [Source:MGI Symbol;Acc:MGI:1278313]
									Spata5l1	spermatogenesis associated 5-like 1 [Source:MGI Symbol;Acc:MGI:3036261]
									Dnah11	dynein, axonemal, heavy chain 11 [Source:MGI Symbol;Acc:MGI:1100864]
									Lrrn2	leucine rich repeat protein 2, neuronal [Source:MGI Symbol;Acc:MGI:106037]
									Vwa3a	von Willebrand factor A domain containing 3A [Source:MGI Symbol;Acc:MGI:3041229]
									Ccdc153	coiled-coil domain containing 153 [Source:MGI Symbol;Acc:MGI:2448587]
									Kcne2	potassium voltage-gated channel, Isk-related subfamily, gene 2 [Source:MGI Symbol;Acc:MGI:1891123]
									AC149090.1
									Zbtb33	zinc finger and BTB domain containing 33 [Source:MGI Symbol;Acc:MGI:1927290]
									Col8a1	collagen, type VIII, alpha 1 [Source:MGI Symbol;Acc:MGI:88463]
									Cytip	cytohesin 1 interacting protein [Source:MGI Symbol;Acc:MGI:2183535]
									Cfap54	cilia and flagella associated protein 54 [Source:MGI Symbol;Acc:MGI:1922208]
									Arhgap12	Rho GTPase activating protein 12 [Source:MGI Symbol;Acc:MGI:1922665]
									Wfdc2	WAP four-disulfide core domain 2 [Source:MGI Symbol;Acc:MGI:1914951]
									Trabd2b	TraB domain containing 2B [Source:MGI Symbol;Acc:MGI:3650152]
									Tjp3	tight junction protein 3 [Source:MGI Symbol;Acc:MGI:1351650]
									Acaa2	acetyl-Coenzyme A acyltransferase 2 (mitochondrial 3-oxoacyl-Coenzyme A thiolase) [Source:MGI Symbol;Acc:MGI:1098623]
									Mccc2	methylcrotonoyl-Coenzyme A carboxylase 2 (beta) [Source:MGI Symbol;Acc:MGI:1925288]
									Cklf	chemokine-like factor [Source:MGI Symbol;Acc:MGI:1922708]
									Mid1-ps1	midline 1, pseudogene 1 [Source:MGI Symbol;Acc:MGI:5780070]
									Cnksr3	Cnksr family member 3 [Source:MGI Symbol;Acc:MGI:2674130]
									Irx5	Iroquois homeobox 5 [Source:MGI Symbol;Acc:MGI:1859086]
									Dzip1l	DAZ interacting protein 1-like [Source:MGI Symbol;Acc:MGI:1919757]
									Gm37844	predicted gene, 37844 [Source:MGI Symbol;Acc:MGI:5611072]
									Iqgap1	IQ motif containing GTPase activating protein 1 [Source:MGI Symbol;Acc:MGI:1352757]
									Itga7	integrin alpha 7 [Source:MGI Symbol;Acc:MGI:102700]
									Esrrg	estrogen-related receptor gamma [Source:MGI Symbol;Acc:MGI:1347056]
									Tgfbi	transforming growth factor, beta induced [Source:MGI Symbol;Acc:MGI:99959]
									Ap3s1-ps2	adaptor-related protein complex 3, sigma 1 subunit, pseudogene 2 [Source:MGI Symbol;Acc:MGI:1929217]
									Mxra8	matrix-remodelling associated 8 [Source:MGI Symbol;Acc:MGI:1922011]
									Mroh7	maestro heat-like repeat family member 7 [Source:MGI Symbol;Acc:MGI:2685873]
									Drc3	dynein regulatory complex subunit 3 [Source:MGI Symbol;Acc:MGI:1921915]
									Nr6a1os	nuclear receptor subfamily 6, group A, member 1, opposite strand [Source:MGI Symbol;Acc:MGI:3649430]
									Rspo3	R-spondin 3 [Source:MGI Symbol;Acc:MGI:1920030]
									Dipk1b	divergent protein kinase domain 1B [Source:MGI Symbol;Acc:MGI:1927576]
									Ivd	isovaleryl coenzyme A dehydrogenase [Source:MGI Symbol;Acc:MGI:1929242]
									Spata5	spermatogenesis associated 5 [Source:MGI Symbol;Acc:MGI:1927170]
									Arhgef33	Rho guanine nucleotide exchange factor (GEF) 33 [Source:MGI Symbol;Acc:MGI:2685787]
									2810001G20Rik	RIKEN cDNA 2810001G20 gene [Source:MGI Symbol;Acc:MGI:1913706]
									Iqgap2	IQ motif containing GTPase activating protein 2 [Source:MGI Symbol;Acc:MGI:2449975]
									Cdk13	cyclin-dependent kinase 13 [Source:MGI Symbol;Acc:MGI:1916812]
									1110017D15Rik	RIKEN cDNA 1110017D15 gene [Source:MGI Symbol;Acc:MGI:1920971]
									Cfap69	cilia and flagella associated protein 69 [Source:MGI Symbol;Acc:MGI:2443778]
									Ccn1	cellular communication network factor 1 [Source:MGI Symbol;Acc:MGI:88613]
									Jade3	jade family PHD finger 3 [Source:MGI Symbol;Acc:MGI:2148019]
									Prdm2	PR domain containing 2, with ZNF domain [Source:MGI Symbol;Acc:MGI:107628]
									Nfam1	Nfat activating molecule with ITAM motif 1 [Source:MGI Symbol;Acc:MGI:1921289]
									Csnk1d	casein kinase 1, delta [Source:MGI Symbol;Acc:MGI:1355272]
									Slfn5	schlafen 5 [Source:MGI Symbol;Acc:MGI:1329004]
									Rassf4	Ras association (RalGDS/AF-6) domain family member 4 [Source:MGI Symbol;Acc:MGI:2386853]
									9530052C20Rik	RIKEN cDNA 9530052C20 gene [Source:MGI Symbol;Acc:MGI:2443632]
									Slc7a10	solute carrier family 7 (cationic amino acid transporter, y+ system), member 10 [Source:MGI Symbol;Acc:MGI:1858261]
									1700012B09Rik	RIKEN cDNA 1700012B09 gene [Source:MGI Symbol;Acc:MGI:1916575]
									Islr	immunoglobulin superfamily containing leucine-rich repeat [Source:MGI Symbol;Acc:MGI:1349645]
									Pygo1	pygopus 1 [Source:MGI Symbol;Acc:MGI:1919385]
									Blvra	biliverdin reductase A [Source:MGI Symbol;Acc:MGI:88170]
									Ear2	eosinophil-associated, ribonuclease A family, member 2 [Source:MGI Symbol;Acc:MGI:108020]
									1700007K13Rik	RIKEN cDNA 1700007K13 gene [Source:MGI Symbol;Acc:MGI:1916577]
									Igfbp6	insulin-like growth factor binding protein 6 [Source:MGI Symbol;Acc:MGI:96441]
									Nfya	nuclear transcription factor-Y alpha [Source:MGI Symbol;Acc:MGI:97316]
									Slc35g1	solute carrier family 35, member G1 [Source:MGI Symbol;Acc:MGI:2444789]
									Cx3cr1	chemokine (C-X3-C motif) receptor 1 [Source:MGI Symbol;Acc:MGI:1333815]
									Rdh5	retinol dehydrogenase 5 [Source:MGI Symbol;Acc:MGI:1201412]
									Sulf1	sulfatase 1 [Source:MGI Symbol;Acc:MGI:2138563]
									Anpep	alanyl (membrane) aminopeptidase [Source:MGI Symbol;Acc:MGI:5000466]
									Mdh2	malate dehydrogenase 2, NAD (mitochondrial) [Source:MGI Symbol;Acc:MGI:97050]
									Fzd7	frizzled class receptor 7 [Source:MGI Symbol;Acc:MGI:108570]
									Med16	mediator complex subunit 16 [Source:MGI Symbol;Acc:MGI:2158394]
									Rbms1	RNA binding motif, single stranded interacting protein 1 [Source:MGI Symbol;Acc:MGI:1861774]
									Ptpn13	protein tyrosine phosphatase, non-receptor type 13 [Source:MGI Symbol;Acc:MGI:103293]
									Inpp5d	inositol polyphosphate-5-phosphatase D [Source:MGI Symbol;Acc:MGI:107357]
									Lpin3	lipin 3 [Source:MGI Symbol;Acc:MGI:1891342]
									Kcnk10	potassium channel, subfamily K, member 10 [Source:MGI Symbol;Acc:MGI:1919508]
									Efcab1	EF-hand calcium binding domain 1 [Source:MGI Symbol;Acc:MGI:1914043]
									Ifi203	interferon activated gene 203 [Source:MGI Symbol;Acc:MGI:96428]
									Numa1	nuclear mitotic apparatus protein 1 [Source:MGI Symbol;Acc:MGI:2443665]
									Abcb9	ATP-binding cassette, sub-family B (MDR/TAP), member 9 [Source:MGI Symbol;Acc:MGI:1861729]
									Cpn1	carboxypeptidase N, polypeptide 1 [Source:MGI Symbol;Acc:MGI:2135874]
									Tpt1-ps5	tumor protein, translationally-controlled, pseudogene 5 [Source:MGI Symbol;Acc:MGI:2664999]
									Sun2	Sad1 and UNC84 domain containing 2 [Source:MGI Symbol;Acc:MGI:2443011]
									Ms4a4c	membrane-spanning 4-domains, subfamily A, member 4C [Source:MGI Symbol;Acc:MGI:1927656]
									Msx1	msh homeobox 1 [Source:MGI Symbol;Acc:MGI:97168]
									Drc1	dynein regulatory complex subunit 1 [Source:MGI Symbol;Acc:MGI:2685906]
									Il17re	interleukin 17 receptor E [Source:MGI Symbol;Acc:MGI:1889371]
									Capn15	calpain 15 [Source:MGI Symbol;Acc:MGI:1355075]
									F2r	coagulation factor II (thrombin) receptor [Source:MGI Symbol;Acc:MGI:101802]
									Gm38262	predicted gene, 38262 [Source:MGI Symbol;Acc:MGI:5611490]
									Cfap47	cilia and flagella associated protein 47 [Source:MGI Symbol;Acc:MGI:3781475]
									Zyg11b	zyg-ll family member B, cell cycle regulator [Source:MGI Symbol;Acc:MGI:2685277]
									Lpar5	lysophosphatidic acid receptor 5 [Source:MGI Symbol;Acc:MGI:2685918]
									Slc16a8	solute carrier family 16 (monocarboxylic acid transporters), member 8 [Source:MGI Symbol;Acc:MGI:1929519]
									Col8a2	collagen, type VIII, alpha 2 [Source:MGI Symbol;Acc:MGI:88464]
									Armcx1	armadillo repeat containing, X-linked 1 [Source:MGI Symbol;Acc:MGI:1925498]
									Ctr9	CTR9 homolog, Paf1/RNA polymerase II complex component [Source:MGI Symbol;Acc:MGI:109345]
									Ppp1r15a	protein phosphatase 1, regulatory subunit 15A [Source:MGI Symbol;Acc:MGI:1927072]
									Aox3	aldehyde oxidase 3 [Source:MGI Symbol;Acc:MGI:1918974]
									2410004P03Rik	RIKEN cDNA 2410004P03 gene [Source:MGI Symbol;Acc:MGI:1920917]
									Plce1	phospholipase C, epsilon 1 [Source:MGI Symbol;Acc:MGI:1921305]
									Ptges3-ps	prostaglandin E synthase 3, pseudogene [Source:MGI Symbol;Acc:MGI:3704271]
									Kcne4	potassium voltage-gated channel, Isk-related subfamily, gene 4 [Source:MGI Symbol;Acc:MGI:1891125]
									Ripk4	receptor-interacting serine-threonine kinase 4 [Source:MGI Symbol;Acc:MGI:1919638]
									mt-Cytb	mitochondrially encoded cytochrome b [Source:MGI Symbol;Acc:MGI:102501]
									Mia	melanoma inhibitory activity [Source:MGI Symbol;Acc:MGI:109615]
									Clec12a	C-type lectin domain family 12, member a [Source:MGI Symbol;Acc:MGI:3040968]
									Cd74	CD74 antigen (invariant polypeptide of major histocompatibility complex, class II antigen-associated) [Source:MGI Symbol;Acc:MGI:96534]
									Gm42031	predicted gene, 42031 [Source:MGI Symbol;Acc:MGI:5624916]
									9930017N22Rik	RIKEN cDNA 9930017N22 gene [Source:MGI Symbol;Acc:MGI:2443961]
									Fbxo38	F-box protein 38 [Source:MGI Symbol;Acc:MGI:2444639]
									Asic1	acid-sensing (proton-gated) ion channel 1 [Source:MGI Symbol;Acc:MGI:1194915]
									Arid1a	AT rich interactive domain 1A (SWI-like) [Source:MGI Symbol;Acc:MGI:1935147]
									Plagl1	pleiomorphic adenoma gene-like 1 [Source:MGI Symbol;Acc:MGI:1100874]
									Adam17	a disintegrin and metallopeptidase domain 17 [Source:MGI Symbol;Acc:MGI:1096335]
									Wdr95	WD40 repeat domain 95 [Source:MGI Symbol;Acc:MGI:1923042]
									Scamp2	secretory carrier membrane protein 2 [Source:MGI Symbol;Acc:MGI:1346518]
									Tnfrsf11b	tumor necrosis factor receptor superfamily, member 11b (osteoprotegerin) [Source:MGI Symbol;Acc:MGI:109587]
									Gpatch8	G patch domain containing 8 [Source:MGI Symbol;Acc:MGI:1918667]
									Zfp831	zinc finger protein 831 [Source:MGI Symbol;Acc:MGI:3641861]
									Fstl1	follistatin-like 1 [Source:MGI Symbol;Acc:MGI:102793]
									Folr2	folate receptor 2 (fetal) [Source:MGI Symbol;Acc:MGI:95569]
									Sapcd2	suppressor APC domain containing 2 [Source:MGI Symbol;Acc:MGI:1919330]
									Vkorc1l1	vitamin K epoxide reductase complex, subunit 1-like 1 [Source:MGI Symbol;Acc:MGI:1916818]
									Crabp2	cellular retinoic acid binding protein II [Source:MGI Symbol;Acc:MGI:88491]
									Zic1	zinc finger protein of the cerebellum 1 [Source:MGI Symbol;Acc:MGI:106683]
									Scimp	SLP adaptor and CSK interacting membrane protein [Source:MGI Symbol;Acc:MGI:3610314]
									Tcte1	t-complex-associated testis expressed 1 [Source:MGI Symbol;Acc:MGI:98640]
									Ttc21a	tetratricopeptide repeat domain 21A [Source:MGI Symbol;Acc:MGI:1921302]
									Trp73	transformation related protein 73 [Source:MGI Symbol;Acc:MGI:1336991]
									Ppp1r1b	protein phosphatase 1, regulatory inhibitor subunit 1B [Source:MGI Symbol;Acc:MGI:94860]
									Slc16a12	solute carrier family 16 (monocarboxylic acid transporters), member 12 [Source:MGI Symbol;Acc:MGI:2147716]
									Fam81a	family with sequence similarity 81, member A [Source:MGI Symbol;Acc:MGI:1924136]
									Sppl2a	signal peptide peptidase like 2A [Source:MGI Symbol;Acc:MGI:1913802]
									Pla2g5	phospholipase A2, group V [Source:MGI Symbol;Acc:MGI:101899]
									Rd3	retinal degeneration 3 [Source:MGI Symbol;Acc:MGI:1921273]
									Celf5	CUGBP, Elav-like family member 5 [Source:MGI Symbol;Acc:MGI:2442333]
									Gm37639	predicted gene, 37639 [Source:MGI Symbol;Acc:MGI:5610867]
									Gm37268	predicted gene, 37268 [Source:MGI Symbol;Acc:MGI:5610496]
									Nudt12	nudix (nucleoside diphosphate linked moiety X)-type motif 12 [Source:MGI Symbol;Acc:MGI:1915243]
									Slc6a17	solute carrier family 6 (neurotransmitter transporter), member 17 [Source:MGI Symbol;Acc:MGI:2442535]
									Gm5928	predicted gene 5928 [Source:MGI Symbol;Acc:MGI:3646762]
									Bmf	BCL2 modifying factor [Source:MGI Symbol;Acc:MGI:2176433]
									Msantd1	Myb/SANT-like DNA-binding domain containing 1 [Source:MGI Symbol;Acc:MGI:2684990]
									Plxdc2	plexin domain containing 2 [Source:MGI Symbol;Acc:MGI:1914698]
									2900097C17Rik	RIKEN cDNA 2900097C17 gene [Source:MGI Symbol;Acc:MGI:1914767]
									1810062G17Rik	RIKEN cDNA 1810062G17 gene [Source:MGI Symbol;Acc:MGI:1919532]
									Col25a1	collagen, type XXV, alpha 1 [Source:MGI Symbol;Acc:MGI:1924268]
									Nme5	NME/NM23 family member 5 [Source:MGI Symbol;Acc:MGI:1922783]
									Rab5a	RAB5A, member RAS oncogene family [Source:MGI Symbol;Acc:MGI:105926]
									Fnip1	folliculin interacting protein 1 [Source:MGI Symbol;Acc:MGI:2444668]
									Krt8	keratin 8 [Source:MGI Symbol;Acc:MGI:96705]
									Plxnc1	plexin C1 [Source:MGI Symbol;Acc:MGI:1890127]
									Terf1	telomeric repeat binding factor 1 [Source:MGI Symbol;Acc:MGI:109634]
									Gm9733	predicted gene 9733 [Source:MGI Symbol;Acc:MGI:3780136]
									Zfp185	zinc finger protein 185 [Source:MGI Symbol;Acc:MGI:108095]
									Aoah	acyloxyacyl hydrolase [Source:MGI Symbol;Acc:MGI:1350928]
									Stap1	signal transducing adaptor family member 1 [Source:MGI Symbol;Acc:MGI:1926193]
									4932438H23Rik	RIKEN cDNA 4932438H23 gene [Source:MGI Symbol;Acc:MGI:1921637]
									Rsf1	remodeling and spacing factor 1 [Source:MGI Symbol;Acc:MGI:2682305]
									Gm13889	predicted gene 13889 [Source:MGI Symbol;Acc:MGI:3652053]
									Ppp2r2d	protein phosphatase 2, regulatory subunit B, delta [Source:MGI Symbol;Acc:MGI:1289252]
									Col6a1	collagen, type VI, alpha 1 [Source:MGI Symbol;Acc:MGI:88459]
									Hs6st2	heparan sulfate 6-O-sulfotransferase 2 [Source:MGI Symbol;Acc:MGI:1354959]
									Trpv4	transient receptor potential cation channel, subfamily V, member 4 [Source:MGI Symbol;Acc:MGI:1926945]
									Dagla	diacylglycerol lipase, alpha [Source:MGI Symbol;Acc:MGI:2677061]
									Ndufb11	NADH:ubiquinone oxidoreductase subunit B11 [Source:MGI Symbol;Acc:MGI:1349919]
									Banp	BTG3 associated nuclear protein [Source:MGI Symbol;Acc:MGI:1889023]
									1110032A03Rik	RIKEN cDNA 1110032A03 gene [Source:MGI Symbol;Acc:MGI:1915971]
									H2-Aa	histocompatibility 2, class II antigen A, alpha [Source:MGI Symbol;Acc:MGI:95895]
									Rnf185	ring finger protein 185 [Source:MGI Symbol;Acc:MGI:1922078]
									Pef1	penta-EF hand domain containing 1 [Source:MGI Symbol;Acc:MGI:1915148]
									Kmo	kynurenine 3-monooxygenase (kynurenine 3-hydroxylase) [Source:MGI Symbol;Acc:MGI:2138151]
									Sntb1	syntrophin, basic 1 [Source:MGI Symbol;Acc:MGI:101781]
									Sdc2	syndecan 2 [Source:MGI Symbol;Acc:MGI:1349165]
									Igfn1	immunoglobulin-like and fibronectin type III domain containing 1 [Source:MGI Symbol;Acc:MGI:3045352]
									Spry3	sprouty RTK signaling antagonist 3 [Source:MGI Symbol;Acc:MGI:1345188]
									Bcorl1	BCL6 co-repressor-like 1 [Source:MGI Symbol;Acc:MGI:2443910]
									Pdgfra	platelet derived growth factor receptor, alpha polypeptide [Source:MGI Symbol;Acc:MGI:97530]
									Pip5k1b	phosphatidylinositol-4-phosphate 5-kinase, type 1 beta [Source:MGI Symbol;Acc:MGI:107930]
									Rragd	Ras-related GTP binding D [Source:MGI Symbol;Acc:MGI:1098604]
									Ciita	class II transactivator [Source:MGI Symbol;Acc:MGI:108445]
									Gm14817	predicted gene 14817 [Source:MGI Symbol;Acc:MGI:3705159]
									Tusc3	tumor suppressor candidate 3 [Source:MGI Symbol;Acc:MGI:1933134]
									D030034A15Rik	RIKEN cDNA D030034A15 gene [Source:MGI Symbol;Acc:MGI:2442288]
									Gm12367	predicted gene 12367 [Source:MGI Symbol;Acc:MGI:3649554]
									Acnat1	acyl-coenzyme A amino acid N-acyltransferase 1 [Source:MGI Symbol;Acc:MGI:2140197]
									Ube2z	ubiquitin-conjugating enzyme E2Z [Source:MGI Symbol;Acc:MGI:1343160]
									Ppp2r2a	protein phosphatase 2, regulatory subunit B, alpha [Source:MGI Symbol;Acc:MGI:1919228]
									Spata18	spermatogenesis associated 18 [Source:MGI Symbol;Acc:MGI:1920722]
									Wdr35	WD repeat domain 35 [Source:MGI Symbol;Acc:MGI:1921932]
									Fads3	fatty acid desaturase 3 [Source:MGI Symbol;Acc:MGI:1928740]
									Kcnk1	potassium channel, subfamily K, member 1 [Source:MGI Symbol;Acc:MGI:109322]
									Ubc	ubiquitin C [Source:MGI Symbol;Acc:MGI:98889]
									Stx5a	syntaxin 5A [Source:MGI Symbol;Acc:MGI:1928483]
									Gm16364	predicted gene 16364 [Source:MGI Symbol;Acc:MGI:3840142]
									Grap2	GRB2-related adaptor protein 2 [Source:MGI Symbol;Acc:MGI:1333842]
									Plk5	polo like kinase 5 [Source:MGI Symbol;Acc:MGI:3026984]
									Rpain	RPA interacting protein [Source:MGI Symbol;Acc:MGI:1916973]
									Dab2	disabled 2, mitogen-responsive phosphoprotein [Source:MGI Symbol;Acc:MGI:109175]
									Ralgapb	Ral GTPase activating protein, beta subunit (non-catalytic) [Source:MGI Symbol;Acc:MGI:2444531]
									Pgrmc1	progesterone receptor membrane component 1 [Source:MGI Symbol;Acc:MGI:1858305]
									Sgce	sarcoglycan, epsilon [Source:MGI Symbol;Acc:MGI:1329042]
									Creb1	cAMP responsive element binding protein 1 [Source:MGI Symbol;Acc:MGI:88494]
									Crb3	crumbs family member 3 [Source:MGI Symbol;Acc:MGI:2670904]
									Atp13a4	ATPase type 13A4 [Source:MGI Symbol;Acc:MGI:1924456]
									Nsg2	neuron specific gene family member 2 [Source:MGI Symbol;Acc:MGI:1202070]
									Usp46	ubiquitin specific peptidase 46 [Source:MGI Symbol;Acc:MGI:1916977]
									Ikbke	inhibitor of kappaB kinase epsilon [Source:MGI Symbol;Acc:MGI:1929612]
									Frem1	Fras1 related extracellular matrix protein 1 [Source:MGI Symbol;Acc:MGI:2670972]
									Lrrk2	leucine-rich repeat kinase 2 [Source:MGI Symbol;Acc:MGI:1913975]
									Jade2	jade family PHD finger 2 [Source:MGI Symbol;Acc:MGI:1924151]
									Abhd17a	abhydrolase domain containing 17A [Source:MGI Symbol;Acc:MGI:106388]
									Tekt1	tektin 1 [Source:MGI Symbol;Acc:MGI:1333819]
									Evc2	EvC ciliary complex subunit 2 [Source:MGI Symbol;Acc:MGI:1915775]
									Fhad1	forkhead-associated (FHA) phosphopeptide binding domain 1 [Source:MGI Symbol;Acc:MGI:1920323]
									Pfkp	phosphofructokinase, platelet [Source:MGI Symbol;Acc:MGI:1891833]
									BC067074	cDNA sequence BC067074 [Source:MGI Symbol;Acc:MGI:3040697]
									Gtpbp2	GTP binding protein 2 [Source:MGI Symbol;Acc:MGI:1860138]
									Hkdc1	hexokinase domain containing 1 [Source:MGI Symbol;Acc:MGI:2384910]
									Wdr66	WD repeat domain 66 [Source:MGI Symbol;Acc:MGI:1918495]
									Ogn	osteoglycin [Source:MGI Symbol;Acc:MGI:109278]
									Zfp597	zinc finger protein 597 [Source:MGI Symbol;Acc:MGI:1918313]
									Rasl11a	RAS-like, family 11, member A [Source:MGI Symbol;Acc:MGI:1916145]
									Elf4	E74-like factor 4 (ets domain transcription factor) [Source:MGI Symbol;Acc:MGI:1928377]
									Prelp	proline arginine-rich end leucine-rich repeat [Source:MGI Symbol;Acc:MGI:2151110]
									Col9a3	collagen, type IX, alpha 3 [Source:MGI Symbol;Acc:MGI:894686]
									Rnf167	ring finger protein 167 [Source:MGI Symbol;Acc:MGI:1917760]
									Lsm11	U7 snRNP-specific Sm-like protein LSM11 [Source:MGI Symbol;Acc:MGI:1919540]
									Bcl2	B cell leukemia/lymphoma 2 [Source:MGI Symbol;Acc:MGI:88138]
									Fam189b	family with sequence similarity 189, member B [Source:MGI Symbol;Acc:MGI:1915771]
									Slc4a10	solute carrier family 4, sodium bicarbonate cotransporter-like, member 10 [Source:MGI Symbol;Acc:MGI:2150150]
									Ndufb2	NADH:ubiquinone oxidoreductase subunit B2 [Source:MGI Symbol;Acc:MGI:1915448]
									Serhl	serine hydrolase-like [Source:MGI Symbol;Acc:MGI:1890404]
									Gpr18	G protein-coupled receptor 18 [Source:MGI Symbol;Acc:MGI:107859]
									Prdm16	PR domain containing 16 [Source:MGI Symbol;Acc:MGI:1917923]
									Zfp719	zinc finger protein 719 [Source:MGI Symbol;Acc:MGI:2444708]
									Washc4	WASH complex subunit 4 [Source:MGI Symbol;Acc:MGI:2441787]
									Aox1	aldehyde oxidase 1 [Source:MGI Symbol;Acc:MGI:88035]
									Gm47210	predicted gene, 47210 [Source:MGI Symbol;Acc:MGI:6096014]
									Cfap70	cilia and flagella associated protein 70 [Source:MGI Symbol;Acc:MGI:1923920]
									Slc22a17	solute carrier family 22 (organic cation transporter), member 17 [Source:MGI Symbol;Acc:MGI:1926225]
									Slc29a3	solute carrier family 29 (nucleoside transporters), member 3 [Source:MGI Symbol;Acc:MGI:1918529]
									Ndufs5	NADH:ubiquinone oxidoreductase core subunit S5 [Source:MGI Symbol;Acc:MGI:1890889]
									Gm10752	predicted gene 10752 [Source:MGI Symbol;Acc:MGI:3642645]
									Cox8b	cytochrome c oxidase subunit 8B [Source:MGI Symbol;Acc:MGI:105958]
									Stk36	serine/threonine kinase 36 [Source:MGI Symbol;Acc:MGI:1920831]
									Slc15a4	solute carrier family 15, member 4 [Source:MGI Symbol;Acc:MGI:2140796]
									Vwa5b1	von Willebrand factor A domain containing 5B1 [Source:MGI Symbol;Acc:MGI:1922968]
									Fut11	fucosyltransferase 11 [Source:MGI Symbol;Acc:MGI:1920318]
									Anks6	ankyrin repeat and sterile alpha motif domain containing 6 [Source:MGI Symbol;Acc:MGI:1922941]
									Arhgap42	Rho GTPase activating protein 42 [Source:MGI Symbol;Acc:MGI:1918794]
									Palld	palladin, cytoskeletal associated protein [Source:MGI Symbol;Acc:MGI:1919583]
									Fank1	fibronectin type 3 and ankyrin repeat domains 1 [Source:MGI Symbol;Acc:MGI:1914180]
									Cgn	cingulin [Source:MGI Symbol;Acc:MGI:1927237]
									Carm1	coactivator-associated arginine methyltransferase 1 [Source:MGI Symbol;Acc:MGI:1913208]
									Syne1	spectrin repeat containing, nuclear envelope 1 [Source:MGI Symbol;Acc:MGI:1927152]
									Chrna4	cholinergic receptor, nicotinic, alpha polypeptide 4 [Source:MGI Symbol;Acc:MGI:87888]
									Il2rb	interleukin 2 receptor, beta chain [Source:MGI Symbol;Acc:MGI:96550]
									Pla2g15	phospholipase A2, group XV [Source:MGI Symbol;Acc:MGI:2178076]
									Id2	inhibitor of DNA binding 2 [Source:MGI Symbol;Acc:MGI:96397]
									Ap5b1	adaptor-related protein complex 5, beta 1 subunit [Source:MGI Symbol;Acc:MGI:2685808]
									C1qtnf12	C1q and tumor necrosis factor related 12 [Source:MGI Symbol;Acc:MGI:1914639]
									Casc3	cancer susceptibility candidate 3 [Source:MGI Symbol;Acc:MGI:2179723]
									Acbd4	acyl-Coenzyme A binding domain containing 4 [Source:MGI Symbol;Acc:MGI:1914381]
									Trpm3	transient receptor potential cation channel, subfamily M, member 3 [Source:MGI Symbol;Acc:MGI:2443101]
									Clec3b	C-type lectin domain family 3, member b [Source:MGI Symbol;Acc:MGI:104540]
									Ttf1	transcription termination factor, RNA polymerase I [Source:MGI Symbol;Acc:MGI:105044]
									Sirpb1a	signal-regulatory protein beta 1A [Source:MGI Symbol;Acc:MGI:2444824]
									Mns1	meiosis-specific nuclear structural protein 1 [Source:MGI Symbol;Acc:MGI:107933]
									Sirpb1b	signal-regulatory protein beta 1B [Source:MGI Symbol;Acc:MGI:3779828]
									Map3k3	mitogen-activated protein kinase kinase kinase 3 [Source:MGI Symbol;Acc:MGI:1346874]
									Ccdc88c	coiled-coil domain containing 88C [Source:MGI Symbol;Acc:MGI:1915589]
									Gm43579	predicted gene 43579 [Source:MGI Symbol;Acc:MGI:5663716]
									Cep19	centrosomal protein 19 [Source:MGI Symbol;Acc:MGI:1914244]
									Gm37347	predicted gene, 37347 [Source:MGI Symbol;Acc:MGI:5610575]
									Asgr1	asialoglycoprotein receptor 1 [Source:MGI Symbol;Acc:MGI:88081]
									Glg1	golgi apparatus protein 1 [Source:MGI Symbol;Acc:MGI:104967]
									Gm15326	predicted gene 15326 [Source:MGI Symbol;Acc:MGI:3705205]
									Osbpl11	oxysterol binding protein-like 11 [Source:MGI Symbol;Acc:MGI:2146553]
									Ms4a4a	membrane-spanning 4-domains, subfamily A, member 4A [Source:MGI Symbol;Acc:MGI:3643932]
									1110008P14Rik	RIKEN cDNA 1110008P14 gene [Source:MGI Symbol;Acc:MGI:1920987]
									Lrrk1	leucine-rich repeat kinase 1 [Source:MGI Symbol;Acc:MGI:2142227]
									Gm23935	predicted gene, 23935 [Source:MGI Symbol;Acc:MGI:5453712]
									Clec4e	C-type lectin domain family 4, member e [Source:MGI Symbol;Acc:MGI:1861232]
									Klc3	kinesin light chain 3 [Source:MGI Symbol;Acc:MGI:1277971]
									Mapk15	mitogen-activated protein kinase 15 [Source:MGI Symbol;Acc:MGI:2652894]
									Gm37963	predicted gene, 37963 [Source:MGI Symbol;Acc:MGI:5611191]
									Cxxc5	CXXC finger 5 [Source:MGI Symbol;Acc:MGI:1914643]
									A2m	alpha-2-macroglobulin [Source:MGI Symbol;Acc:MGI:2449119]
									Peg3	paternally expressed 3 [Source:MGI Symbol;Acc:MGI:104748]
									Antxr2	anthrax toxin receptor 2 [Source:MGI Symbol;Acc:MGI:1919164]
									5031425E22Rik	RIKEN cDNA 5031425E22 gene [Source:MGI Symbol;Acc:MGI:1923227]
									Rpl23a-ps3	ribosomal protein L23A, pseudogene 3 [Source:MGI Symbol;Acc:MGI:3781353]
									Myrip	myosin VIIA and Rab interacting protein [Source:MGI Symbol;Acc:MGI:2384407]
									Ldlrad2	low density lipoprotein receptor class A domain containing 2 [Source:MGI Symbol;Acc:MGI:3588210]
									Pih1h3b	PIH1 domain containing 3B [Source:MGI Symbol;Acc:MGI:3607720]
									Marchf1	membrane associated ring-CH-type finger 1 [Source:MGI Symbol;Acc:MGI:1920175]
									Simc1	SUMO-interacting motifs containing 1 [Source:MGI Symbol;Acc:MGI:2442599]
									Bhlhe40	basic helix-loop-helix family, member e40 [Source:MGI Symbol;Acc:MGI:1097714]
									Them6	thioesterase superfamily member 6 [Source:MGI Symbol;Acc:MGI:1925301]
									Adamtsl2	ADAMTS-like 2 [Source:MGI Symbol;Acc:MGI:1925044]
									Nr3c1	nuclear receptor subfamily 3, group C, member 1 [Source:MGI Symbol;Acc:MGI:95824]
									Dydc2	DPY30 domain containing 2 [Source:MGI Symbol;Acc:MGI:1918450]
									Rttn	rotatin [Source:MGI Symbol;Acc:MGI:2179288]
									Nwd1	NACHT and WD repeat domain containing 1 [Source:MGI Symbol;Acc:MGI:2442268]
									Slc37a1	solute carrier family 37 (glycerol-3-phosphate transporter), member 1 [Source:MGI Symbol;Acc:MGI:2446181]
									Lamb1	laminin B1 [Source:MGI Symbol;Acc:MGI:96743]
									Gm30646	predicted gene, 30646 [Source:MGI Symbol;Acc:MGI:5589805]
									B3glct	beta-3-glucosyltransferase [Source:MGI Symbol;Acc:MGI:2685903]
									Iars	isoleucine-tRNA synthetase [Source:MGI Symbol;Acc:MGI:2145219]
									Pde5a	phosphodiesterase 5A, cGMP-specific [Source:MGI Symbol;Acc:MGI:2651499]
									Gm16973	predicted gene, 16973 [Source:MGI Symbol;Acc:MGI:4439897]
									Mcub	mitochondrial calcium uniporter dominant negative beta subunit [Source:MGI Symbol;Acc:MGI:1914065]
									Rps6ka5	ribosomal protein S6 kinase, polypeptide 5 [Source:MGI Symbol;Acc:MGI:1920336]
									Cebpg	CCAAT/enhancer binding protein (C/EBP), gamma [Source:MGI Symbol;Acc:MGI:104982]
									Unc93b1	unc-93 homolog B1, TLR signaling regulator [Source:MGI Symbol;Acc:MGI:1859307]
									Phrf1	PHD and ring finger domains 1 [Source:MGI Symbol;Acc:MGI:2141847]
									Plcd4	phospholipase C, delta 4 [Source:MGI Symbol;Acc:MGI:107469]
									Ccdc148	coiled-coil domain containing 148 [Source:MGI Symbol;Acc:MGI:3039583]
									Sncg	synuclein, gamma [Source:MGI Symbol;Acc:MGI:1298397]
									Tc2n	tandem C2 domains, nuclear [Source:MGI Symbol;Acc:MGI:1921663]
									Naa20	N(alpha)-acetyltransferase 20, NatB catalytic subunit [Source:MGI Symbol;Acc:MGI:1915127]
									Ccl7	chemokine (C-C motif) ligand 7 [Source:MGI Symbol;Acc:MGI:99512]
									Kdm5b	lysine (K)-specific demethylase 5B [Source:MGI Symbol;Acc:MGI:1922855]
									Yars	tyrosyl-tRNA synthetase [Source:MGI Symbol;Acc:MGI:2147627]
									Oas3	2'-5' oligoadenylate synthetase 3 [Source:MGI Symbol;Acc:MGI:2180850]
									Il6ra	interleukin 6 receptor, alpha [Source:MGI Symbol;Acc:MGI:105304]
									Il27	interleukin 27 [Source:MGI Symbol;Acc:MGI:2384409]
									Spata6	spermatogenesis associated 6 [Source:MGI Symbol;Acc:MGI:1915196]
									Ddhd1	DDHD domain containing 1 [Source:MGI Symbol;Acc:MGI:2150302]
									Wwc1	WW, C2 and coiled-coil domain containing 1 [Source:MGI Symbol;Acc:MGI:2388637]
									Armcx5	armadillo repeat containing, X-linked 5 [Source:MGI Symbol;Acc:MGI:2148026]
									Vcan	versican [Source:MGI Symbol;Acc:MGI:102889]
									D430013B06Rik	RIKEN cDNA D430013B06 gene [Source:MGI Symbol;Acc:MGI:3026994]
									Cnnm3	cyclin M3 [Source:MGI Symbol;Acc:MGI:2151055]
									Pdpn	podoplanin [Source:MGI Symbol;Acc:MGI:103098]
									Mycbpap	MYCBP associated protein [Source:MGI Symbol;Acc:MGI:2388726]
									2510009E07Rik	RIKEN cDNA 2510009E07 gene [Source:MGI Symbol;Acc:MGI:1919440]
									Clip4	CAP-GLY domain containing linker protein family, member 4 [Source:MGI Symbol;Acc:MGI:1919100]
									Cdc42ep5	CDC42 effector protein (Rho GTPase binding) 5 [Source:MGI Symbol;Acc:MGI:1929745]
									Vxn	vexin [Source:MGI Symbol;Acc:MGI:1924232]
									Acss3	acyl-CoA synthetase short-chain family member 3 [Source:MGI Symbol;Acc:MGI:2685720]
									Abca4	ATP-binding cassette, sub-family A (ABC1), member 4 [Source:MGI Symbol;Acc:MGI:109424]
									Sele	selectin, endothelial cell [Source:MGI Symbol;Acc:MGI:98278]
									Gm45203	predicted gene 45203 [Source:MGI Symbol;Acc:MGI:5753779]
									Cog7	component of oligomeric golgi complex 7 [Source:MGI Symbol;Acc:MGI:2685013]
									Brox	BRO1 domain and CAAX motif containing [Source:MGI Symbol;Acc:MGI:1918928]
									Nphp1	nephronophthisis 1 (juvenile) homolog (human) [Source:MGI Symbol;Acc:MGI:1858233]
									Bcl7c	B cell CLL/lymphoma 7C [Source:MGI Symbol;Acc:MGI:1332237]
									Rara	retinoic acid receptor, alpha [Source:MGI Symbol;Acc:MGI:97856]
									Pcgf2	polycomb group ring finger 2 [Source:MGI Symbol;Acc:MGI:99161]
									BC028528	cDNA sequence BC028528 [Source:MGI Symbol;Acc:MGI:2385885]
									Gm40773	predicted gene, 40773 [Source:MGI Symbol;Acc:MGI:5623658]
									Efs	embryonal Fyn-associated substrate [Source:MGI Symbol;Acc:MGI:105311]
									Pcdhac2	protocadherin alpha subfamily C, 2 [Source:MGI Symbol;Acc:MGI:1891443]
									Fn1	fibronectin 1 [Source:MGI Symbol;Acc:MGI:95566]
									Clec2i	C-type lectin domain family 2, member i [Source:MGI Symbol;Acc:MGI:2136650]
									Map3k14	mitogen-activated protein kinase kinase kinase 14 [Source:MGI Symbol;Acc:MGI:1858204]
									Acy1	aminoacylase 1 [Source:MGI Symbol;Acc:MGI:87913]
									Gm1110	predicted gene 1110 [Source:MGI Symbol;Acc:MGI:2685956]
									Col1a1	collagen, type I, alpha 1 [Source:MGI Symbol;Acc:MGI:88467]
									Kif27	kinesin family member 27 [Source:MGI Symbol;Acc:MGI:1922300]
									C1ql1	complement component 1, q subcomponent-like 1 [Source:MGI Symbol;Acc:MGI:1344400]
									Tenm4	teneurin transmembrane protein 4 [Source:MGI Symbol;Acc:MGI:2447063]
									Mgp	matrix Gla protein [Source:MGI Symbol;Acc:MGI:96976]
									Grm4	glutamate receptor, metabotropic 4 [Source:MGI Symbol;Acc:MGI:1351341]
									Slc24a4	solute carrier family 24 (sodium/potassium/calcium exchanger), member 4 [Source:MGI Symbol;Acc:MGI:2447362]
									Gm13707	predicted gene 13707 [Source:MGI Symbol;Acc:MGI:3651119]
									Slc5a5	solute carrier family 5 (sodium iodide symporter), member 5 [Source:MGI Symbol;Acc:MGI:2149330]
									Gm45779	predicted gene 45779 [Source:MGI Symbol;Acc:MGI:5804894]
									Trps1	transcriptional repressor GATA binding 1 [Source:MGI Symbol;Acc:MGI:1927616]
									Mir1938	microRNA 1938 [Source:MGI Symbol;Acc:MGI:3836976]
									Map3k20	mitogen-activated protein kinase kinase kinase 20 [Source:MGI Symbol;Acc:MGI:2443258]
									Tpm2	tropomyosin 2, beta [Source:MGI Symbol;Acc:MGI:98810]
									Extl1	exostosin-like glycosyltransferase 1 [Source:MGI Symbol;Acc:MGI:1888742]
									Drc7	dynein regulatory complex subunit 7 [Source:MGI Symbol;Acc:MGI:2685616]
									D430019H16Rik	RIKEN cDNA D430019H16 gene [Source:MGI Symbol;Acc:MGI:2443127]
									Glt28d2	glycosyltransferase 28 domain containing 2 [Source:MGI Symbol;Acc:MGI:2443773]
									Rab5b	RAB5B, member RAS oncogene family [Source:MGI Symbol;Acc:MGI:105938]
									Vav2	vav 2 oncogene [Source:MGI Symbol;Acc:MGI:102718]
									Tgfb2	transforming growth factor, beta 2 [Source:MGI Symbol;Acc:MGI:98726]
									Nid2	nidogen 2 [Source:MGI Symbol;Acc:MGI:1298229]
									Btaf1	B-TFIID TATA-box binding protein associated factor 1 [Source:MGI Symbol;Acc:MGI:2147538]
									Parva	parvin, alpha [Source:MGI Symbol;Acc:MGI:1931144]
									Adamtsl5	ADAMTS-like 5 [Source:MGI Symbol;Acc:MGI:1913798]
									Tspoap1	TSPO associated protein 1 [Source:MGI Symbol;Acc:MGI:2450877]
									St3gal4	ST3 beta-galactoside alpha-2,3-sialyltransferase 4 [Source:MGI Symbol;Acc:MGI:1316743]
									Nmnat2	nicotinamide nucleotide adenylyltransferase 2 [Source:MGI Symbol;Acc:MGI:2444155]
									Sap30l	SAP30-like [Source:MGI Symbol;Acc:MGI:1354709]
									Eif4e3	eukaryotic translation initiation factor 4E member 3 [Source:MGI Symbol;Acc:MGI:1914142]
									Dip2b	disco interacting protein 2 homolog B [Source:MGI Symbol;Acc:MGI:2145977]
									Card6	caspase recruitment domain family, member 6 [Source:MGI Symbol;Acc:MGI:3032959]
									Acyp1	acylphosphatase 1, erythrocyte (common) type [Source:MGI Symbol;Acc:MGI:1913454]
									Tmprss11a	transmembrane protease, serine 11a [Source:MGI Symbol;Acc:MGI:2684853]
									Sirpb1c	signal-regulatory protein beta 1C [Source:MGI Symbol;Acc:MGI:3807521]
									Mgst1	microsomal glutathione S-transferase 1 [Source:MGI Symbol;Acc:MGI:1913850]
									Gm36742	predicted gene, 36742 [Source:MGI Symbol;Acc:MGI:5595901]
									Cyb561	cytochrome b-561 [Source:MGI Symbol;Acc:MGI:103253]
									Gm7160	predicted gene 7160 [Source:MGI Symbol;Acc:MGI:3646078]
									Elk4	ELK4, member of ETS oncogene family [Source:MGI Symbol;Acc:MGI:102853]
									Ift88	intraflagellar transport 88 [Source:MGI Symbol;Acc:MGI:98715]
									Myt1	myelin transcription factor 1 [Source:MGI Symbol;Acc:MGI:1100535]
									Rpl9-ps1	ribosomal protein L9, pseudogene 1 [Source:MGI Symbol;Acc:MGI:3649210]
									Trac	T cell receptor alpha constant [Source:MGI Symbol;Acc:MGI:4439838]
									Cox7a1	cytochrome c oxidase subunit 7A1 [Source:MGI Symbol;Acc:MGI:1316714]
									Vstm2l	V-set and transmembrane domain containing 2-like [Source:MGI Symbol;Acc:MGI:2685537]
									Klrb1f	killer cell lectin-like receptor subfamily B member 1F [Source:MGI Symbol;Acc:MGI:2442965]
									Rsph9	radial spoke head 9 homolog (Chlamydomonas) [Source:MGI Symbol;Acc:MGI:1922814]
									Gm34455	predicted gene, 34455 [Source:MGI Symbol;Acc:MGI:5593614]
									Oca2	oculocutaneous albinism II [Source:MGI Symbol;Acc:MGI:97454]
									Yjefn3	YjeF N-terminal domain containing 3 [Source:MGI Symbol;Acc:MGI:2681845]
									Ppfia1	protein tyrosine phosphatase, receptor type, f polypeptide (PTPRF), interacting protein (liprin), alpha 1 [Source:MGI Symbol;Acc:MGI:1924750]
									Jaml	junction adhesion molecule like [Source:MGI Symbol;Acc:MGI:2685484]
									Naxe	NAD(P)HX epimerase [Source:MGI Symbol;Acc:MGI:2180167]
									Maip1	matrix AAA peptidase interacting protein 1 [Source:MGI Symbol;Acc:MGI:1915365]
									Vsir	V-set immunoregulatory receptor [Source:MGI Symbol;Acc:MGI:1921298]
									Snx18	sorting nexin 18 [Source:MGI Symbol;Acc:MGI:2137642]
									Cd300ld	CD300 molecule like family member d [Source:MGI Symbol;Acc:MGI:2442358]
									Brms1l	breast cancer metastasis-suppressor 1-like [Source:MGI Symbol;Acc:MGI:1196337]
									Fam13a	family with sequence similarity 13, member A [Source:MGI Symbol;Acc:MGI:1889842]
									Ifi204	interferon activated gene 204 [Source:MGI Symbol;Acc:MGI:96429]
									Cybb	cytochrome b-245, beta polypeptide [Source:MGI Symbol;Acc:MGI:88574]
									Ecrg4	ECRG4 augurin precursor [Source:MGI Symbol;Acc:MGI:1926146]
									Spata17	spermatogenesis associated 17 [Source:MGI Symbol;Acc:MGI:1921967]
									Maats1	MYCBP-associated, testis expressed 1 [Source:MGI Symbol;Acc:MGI:2443598]
									Ndst3	N-deacetylase/N-sulfotransferase (heparan glucosaminyl) 3 [Source:MGI Symbol;Acc:MGI:1932544]
									Tspan11	tetraspanin 11 [Source:MGI Symbol;Acc:MGI:1915748]
									Grk3	G protein-coupled receptor kinase 3 [Source:MGI Symbol;Acc:MGI:87941]
									Dcbld1	discoidin, CUB and LCCL domain containing 1 [Source:MGI Symbol;Acc:MGI:1913936]
									Lynx1	Ly6/neurotoxin 1 [Source:MGI Symbol;Acc:MGI:1345180]
									Hydin	HYDIN, axonemal central pair apparatus protein [Source:MGI Symbol;Acc:MGI:2389007]
									Spag6l	sperm associated antigen 6-like [Source:MGI Symbol;Acc:MGI:1354388]
									Casc1	cancer susceptibility candidate 1 [Source:MGI Symbol;Acc:MGI:2444480]
									Mir100hg	Mir100 Mirlet7a-2 Mir125b-1 cluster host gene [Source:MGI Symbol;Acc:MGI:1920394]
									Ppil6	peptidylprolyl isomerase (cyclophilin)-like 6 [Source:MGI Symbol;Acc:MGI:1920325]
									Tead1	TEA domain family member 1 [Source:MGI Symbol;Acc:MGI:101876]
									Lhfpl3	lipoma HMGIC fusion partner-like 3 [Source:MGI Symbol;Acc:MGI:1925076]
									Fras1	Fraser extracellular matrix complex subunit 1 [Source:MGI Symbol;Acc:MGI:2385368]
									Saxo2	stabilizer of axonemal microtubules 2 [Source:MGI Symbol;Acc:MGI:1914618]
									Sgcd	sarcoglycan, delta (dystrophin-associated glycoprotein) [Source:MGI Symbol;Acc:MGI:1346525]
									Pomc	pro-opiomelanocortin-alpha [Source:MGI Symbol;Acc:MGI:97742]
									Syne3	spectrin repeat containing, nuclear envelope family member 3 [Source:MGI Symbol;Acc:MGI:2442408]
									Trp53rka	transformation related protein 53 regulating kinase A [Source:MGI Symbol;Acc:MGI:1918294]
									Smarcd3	SWI/SNF related, matrix associated, actin dependent regulator of chromatin, subfamily d, member 3 [Source:MGI Symbol;Acc:MGI:1914243]
									Ooep	oocyte expressed protein [Source:MGI Symbol;Acc:MGI:1915218]
									Gpr155	G protein-coupled receptor 155 [Source:MGI Symbol;Acc:MGI:1915776]
									Chpf	chondroitin polymerizing factor [Source:MGI Symbol;Acc:MGI:106576]
									Lrrc6	leucine rich repeat containing 6 (testis) [Source:MGI Symbol;Acc:MGI:1859553]
									Bclaf1	BCL2-associated transcription factor 1 [Source:MGI Symbol;Acc:MGI:1917580]
									Dynlrb2	dynein light chain roadblock-type 2 [Source:MGI Symbol;Acc:MGI:1922715]
									Scara5	scavenger receptor class A, member 5 [Source:MGI Symbol;Acc:MGI:1918395]
									Lyve1	lymphatic vessel endothelial hyaluronan receptor 1 [Source:MGI Symbol;Acc:MGI:2136348]
									Fsd1l	fibronectin type III and SPRY domain containing 1-like [Source:MGI Symbol;Acc:MGI:2442443]
									Cep126	centrosomal protein 126 [Source:MGI Symbol;Acc:MGI:2680221]
									Atp2b2	ATPase, Ca++ transporting, plasma membrane 2 [Source:MGI Symbol;Acc:MGI:105368]
									Acad12	acyl-Coenzyme A dehydrogenase family, member 12 [Source:MGI Symbol;Acc:MGI:2443320]
									Cisd1	CDGSH iron sulfur domain 1 [Source:MGI Symbol;Acc:MGI:1261855]
									Polr1a	polymerase (RNA) I polypeptide A [Source:MGI Symbol;Acc:MGI:1096397]
									Rae1	ribonucleic acid export 1 [Source:MGI Symbol;Acc:MGI:1913929]
									Fmc1	formation of mitochondrial complex V assembly factor 1 [Source:MGI Symbol;Acc:MGI:1913367]
									Gm20429	predicted gene 20429 [Source:MGI Symbol;Acc:MGI:5141894]
									Rab39	RAB39, member RAS oncogene family [Source:MGI Symbol;Acc:MGI:2442855]
									Nek5	NIMA (never in mitosis gene a)-related expressed kinase 5 [Source:MGI Symbol;Acc:MGI:2142824]
									Gm17501	predicted gene, 17501 [Source:MGI Symbol;Acc:MGI:4937135]
									Stk39	serine/threonine kinase 39 [Source:MGI Symbol;Acc:MGI:1858416]
									Gm15972	predicted gene 15972 [Source:MGI Symbol;Acc:MGI:3801965]
									Loxl2	lysyl oxidase-like 2 [Source:MGI Symbol;Acc:MGI:2137913]
									Rmst	rhabdomyosarcoma 2 associated transcript (non-coding RNA) [Source:MGI Symbol;Acc:MGI:1099806]
									Tuba4a	tubulin, alpha 4A [Source:MGI Symbol;Acc:MGI:1095410]
									Tgfbr3	transforming growth factor, beta receptor III [Source:MGI Symbol;Acc:MGI:104637]
									Gm37660	predicted gene, 37660 [Source:MGI Symbol;Acc:MGI:5610888]
									Tmem107	transmembrane protein 107 [Source:MGI Symbol;Acc:MGI:1914160]
									Csmd1	CUB and Sushi multiple domains 1 [Source:MGI Symbol;Acc:MGI:2137383]
									Ptx3	pentraxin related gene [Source:MGI Symbol;Acc:MGI:104641]
									Tex9	testis expressed gene 9 [Source:MGI Symbol;Acc:MGI:1201610]
									Ccdc96	coiled-coil domain containing 96 [Source:MGI Symbol;Acc:MGI:1913967]
									Stbd1	starch binding domain 1 [Source:MGI Symbol;Acc:MGI:1261768]
									AC109619.1	novel transcript, antisense to Macrod1
									Col5a3	collagen, type V, alpha 3 [Source:MGI Symbol;Acc:MGI:1858212]
									Mbtd1	mbt domain containing 1 [Source:MGI Symbol;Acc:MGI:2143977]
									Ighg2c	immunoglobulin heavy constant gamma 2C [Source:MGI Symbol;Acc:MGI:2686979]
									Prrc2b	proline-rich coiled-coil 2B [Source:MGI Symbol;Acc:MGI:1923304]
									Gm29336	predicted gene 29336 [Source:MGI Symbol;Acc:MGI:5580042]
									Itih2	inter-alpha trypsin inhibitor, heavy chain 2 [Source:MGI Symbol;Acc:MGI:96619]
									Clec4n	C-type lectin domain family 4, member n [Source:MGI Symbol;Acc:MGI:1861231]
									Ccl17	chemokine (C-C motif) ligand 17 [Source:MGI Symbol;Acc:MGI:1329039]
									Dancr	differentiation antagonizing non-protein coding RNA [Source:MGI Symbol;Acc:MGI:1917286]
									Tsen54	tRNA splicing endonuclease subunit 54 [Source:MGI Symbol;Acc:MGI:1923515]
									Slc4a3	solute carrier family 4 (anion exchanger), member 3 [Source:MGI Symbol;Acc:MGI:109350]
									Esm1	endothelial cell-specific molecule 1 [Source:MGI Symbol;Acc:MGI:1918940]
									Abhd5	abhydrolase domain containing 5 [Source:MGI Symbol;Acc:MGI:1914719]
									Gm14111	predicted gene 14111 [Source:MGI Symbol;Acc:MGI:3652258]
									Zfp866	zinc finger protein 866 [Source:MGI Symbol;Acc:MGI:3584369]
									Pdcd10	programmed cell death 10 [Source:MGI Symbol;Acc:MGI:1928396]
									Osr1	odd-skipped related transcription factor 1 [Source:MGI Symbol;Acc:MGI:1344424]
									Gm15689	predicted gene 15689 [Source:MGI Symbol;Acc:MGI:3783130]
									Pdzk1ip1	PDZK1 interacting protein 1 [Source:MGI Symbol;Acc:MGI:1914432]
									Tnfrsf14	tumor necrosis factor receptor superfamily, member 14 (herpesvirus entry mediator) [Source:MGI Symbol;Acc:MGI:2675303]
									Trbc2	T cell receptor beta, constant 2 [Source:MGI Symbol;Acc:MGI:4835227]
									BC051019	cDNA sequence BC051019 [Source:MGI Symbol;Acc:MGI:1928824]
									Myof	myoferlin [Source:MGI Symbol;Acc:MGI:1919192]
									Gm33858	predicted gene, 33858 [Source:MGI Symbol;Acc:MGI:5593017]
									Ttr	transthyretin [Source:MGI Symbol;Acc:MGI:98865]
									Mcoln3	mucolipin 3 [Source:MGI Symbol;Acc:MGI:1890500]
									Notch2	notch 2 [Source:MGI Symbol;Acc:MGI:97364]
									Gm45477	predicted gene 45477 [Source:MGI Symbol;Acc:MGI:5791313]
									Map7d1	MAP7 domain containing 1 [Source:MGI Symbol;Acc:MGI:2384297]
									Pten	phosphatase and tensin homolog [Source:MGI Symbol;Acc:MGI:109583]
									Otx2	orthodenticle homeobox 2 [Source:MGI Symbol;Acc:MGI:97451]
									Cdkl4	cyclin-dependent kinase-like 4 [Source:MGI Symbol;Acc:MGI:3587025]
									BC037032	cDNA Sequence BC037032 [Source:MGI Symbol;Acc:MGI:3040924]
									Cd209c	CD209c antigen [Source:MGI Symbol;Acc:MGI:2157945]
									Cxadr	coxsackie virus and adenovirus receptor [Source:MGI Symbol;Acc:MGI:1201679]
									Bbs1	Bardet-Biedl syndrome 1 (human) [Source:MGI Symbol;Acc:MGI:1277215]
									Sod3	superoxide dismutase 3, extracellular [Source:MGI Symbol;Acc:MGI:103181]
									Ttc16	tetratricopeptide repeat domain 16 [Source:MGI Symbol;Acc:MGI:2443048]
									Gm42611	predicted gene 42611 [Source:MGI Symbol;Acc:MGI:5662748]
									Zfp110	zinc finger protein 110 [Source:MGI Symbol;Acc:MGI:1890378]
									Cldn2	claudin 2 [Source:MGI Symbol;Acc:MGI:1276110]
									Dmxl1	Dmx-like 1 [Source:MGI Symbol;Acc:MGI:2443926]
									Arhgef17	Rho guanine nucleotide exchange factor (GEF) 17 [Source:MGI Symbol;Acc:MGI:2673002]
									Ifi208	interferon activated gene 208 [Source:MGI Symbol;Acc:MGI:2442822]
									Il1r1	interleukin 1 receptor, type I [Source:MGI Symbol;Acc:MGI:96545]
									Gm15604	predicted gene 15604 [Source:MGI Symbol;Acc:MGI:3783051]
									Prcd	photoreceptor disc component [Source:MGI Symbol;Acc:MGI:3649529]
									Gm47439	predicted gene, 47439 [Source:MGI Symbol;Acc:MGI:6096392]
									Adh1	alcohol dehydrogenase 1 (class I) [Source:MGI Symbol;Acc:MGI:87921]
									B4galt1	UDP-Gal:betaGlcNAc beta 1,4- galactosyltransferase, polypeptide 1 [Source:MGI Symbol;Acc:MGI:95705]
									Gm28439	predicted gene 28439 [Source:MGI Symbol;Acc:MGI:5579145]
									Tagap	T cell activation Rho GTPase activating protein [Source:MGI Symbol;Acc:MGI:3615484]
									Nup133	nucleoporin 133 [Source:MGI Symbol;Acc:MGI:2442620]
									Ddx10	DEAD (Asp-Glu-Ala-Asp) box polypeptide 10 [Source:MGI Symbol;Acc:MGI:1924841]
									Enkur	enkurin, TRPC channel interacting protein [Source:MGI Symbol;Acc:MGI:1918483]
									Rnd3	Rho family GTPase 3 [Source:MGI Symbol;Acc:MGI:1921444]
									Hadhb-ps	hydroxyacyl-CoA dehydrogenase trifunctional multienzyme complex subunit beta, pseudogene [Source:MGI Symbol;Acc:MGI:3651143]
									Ep300	E1A binding protein p300 [Source:MGI Symbol;Acc:MGI:1276116]
									Zfp595	zinc finger protein 595 [Source:MGI Symbol;Acc:MGI:3040707]
									Agt	angiotensinogen (serpin peptidase inhibitor, clade A, member 8) [Source:MGI Symbol;Acc:MGI:87963]
									Ms4a6c	membrane-spanning 4-domains, subfamily A, member 6C [Source:MGI Symbol;Acc:MGI:2385644]
									Syt9	synaptotagmin IX [Source:MGI Symbol;Acc:MGI:1926373]
									Iqcd	IQ motif containing D [Source:MGI Symbol;Acc:MGI:1922982]
									1700016K19Rik	RIKEN cDNA 1700016K19 gene [Source:MGI Symbol;Acc:MGI:1921480]
									Fzd9	frizzled class receptor 9 [Source:MGI Symbol;Acc:MGI:1313278]
									Pjvk	pejvakin [Source:MGI Symbol;Acc:MGI:2685847]
									Deup1	deuterosome assembly protein 1 [Source:MGI Symbol;Acc:MGI:2443026]
									S100a6	S100 calcium binding protein A6 (calcyclin) [Source:MGI Symbol;Acc:MGI:1339467]
									Gm27028	predicted gene, 27028 [Source:MGI Symbol;Acc:MGI:5504143]
									Taf8	TATA-box binding protein associated factor 8 [Source:MGI Symbol;Acc:MGI:1926879]
									Tlr9	toll-like receptor 9 [Source:MGI Symbol;Acc:MGI:1932389]
									Dnah12	dynein, axonemal, heavy chain 12 [Source:MGI Symbol;Acc:MGI:107720]
									Kcnj13	potassium inwardly-rectifying channel, subfamily J, member 13 [Source:MGI Symbol;Acc:MGI:3781032]
									Gm47260	predicted gene, 47260 [Source:MGI Symbol;Acc:MGI:6096093]
									Nelfcd	negative elongation factor complex member C/D, Th1l [Source:MGI Symbol;Acc:MGI:1926424]
									Atp5g3	ATP synthase, H+ transporting, mitochondrial F0 complex, subunit C3 (subunit 9) [Source:MGI Symbol;Acc:MGI:2442035]
									Sostdc1	sclerostin domain containing 1 [Source:MGI Symbol;Acc:MGI:1913292]
									Adam12	a disintegrin and metallopeptidase domain 12 (meltrin alpha) [Source:MGI Symbol;Acc:MGI:105378]
									Tardbp	TAR DNA binding protein [Source:MGI Symbol;Acc:MGI:2387629]
									Lap3	leucine aminopeptidase 3 [Source:MGI Symbol;Acc:MGI:1914238]
									Gm48898	predicted gene, 48898 [Source:MGI Symbol;Acc:MGI:6098663]
									Dnah10	dynein, axonemal, heavy chain 10 [Source:MGI Symbol;Acc:MGI:1860299]
									Steap4	STEAP family member 4 [Source:MGI Symbol;Acc:MGI:1923560]
									Ccdc146	coiled-coil domain containing 146 [Source:MGI Symbol;Acc:MGI:1922422]
									Rnd2	Rho family GTPase 2 [Source:MGI Symbol;Acc:MGI:1338755]
									Serinc3	serine incorporator 3 [Source:MGI Symbol;Acc:MGI:1349457]
									Gm4876	predicted gene 4876 [Source:MGI Symbol;Acc:MGI:3647654]
									5830428M24Rik	RIKEN cDNA 5830428M24 gene [Source:MGI Symbol;Acc:MGI:1923312]
									Tex261	testis expressed gene 261 [Source:MGI Symbol;Acc:MGI:1096575]
									Wbp1l	WW domain binding protein 1 like [Source:MGI Symbol;Acc:MGI:107577]
									Ubb	ubiquitin B [Source:MGI Symbol;Acc:MGI:98888]
									Slc28a3	solute carrier family 28 (sodium-coupled nucleoside transporter), member 3 [Source:MGI Symbol;Acc:MGI:2137361]
									Tmx4	thioredoxin-related transmembrane protein 4 [Source:MGI Symbol;Acc:MGI:106558]
									Rsbn1	rosbin, round spermatid basic protein 1 [Source:MGI Symbol;Acc:MGI:2444993]
									Cux2	cut-like homeobox 2 [Source:MGI Symbol;Acc:MGI:107321]
									Ccdc30	coiled-coil domain containing 30 [Source:MGI Symbol;Acc:MGI:1920582]
									Fam126b	family with sequence similarity 126, member B [Source:MGI Symbol;Acc:MGI:1098784]
									Supt6	SPT6, histone chaperone and transcription elongation factor [Source:MGI Symbol;Acc:MGI:107726]
									Tmem35a	transmembrane protein 35A [Source:MGI Symbol;Acc:MGI:1914814]
									Rab6a	RAB6A, member RAS oncogene family [Source:MGI Symbol;Acc:MGI:894313]
									Gm37123	predicted gene, 37123 [Source:MGI Symbol;Acc:MGI:5610351]
									Gm9794	predicted pseudogene 9794 [Source:MGI Symbol;Acc:MGI:3642653]
									Gpr132	G protein-coupled receptor 132 [Source:MGI Symbol;Acc:MGI:1890220]
									Gm13340	predicted gene 13340 [Source:MGI Symbol;Acc:MGI:3650227]
									Fbxo44	F-box protein 44 [Source:MGI Symbol;Acc:MGI:1354744]
									Aamp	angio-associated migratory protein [Source:MGI Symbol;Acc:MGI:107809]
									Ccdc113	coiled-coil domain containing 113 [Source:MGI Symbol;Acc:MGI:3606076]
									Htr2c	5-hydroxytryptamine (serotonin) receptor 2C [Source:MGI Symbol;Acc:MGI:96281]
									Enpp2	ectonucleotide pyrophosphatase/phosphodiesterase 2 [Source:MGI Symbol;Acc:MGI:1321390]
									Bcas1os1	breast carcinoma amplified sequence 1, opposite strand 1 [Source:MGI Symbol;Acc:MGI:3649795]
									Six4	sine oculis-related homeobox 4 [Source:MGI Symbol;Acc:MGI:106034]
									Kpna1	karyopherin (importin) alpha 1 [Source:MGI Symbol;Acc:MGI:103560]
									Emid1	EMI domain containing 1 [Source:MGI Symbol;Acc:MGI:2155091]
									Itpr1	inositol 1,4,5-trisphosphate receptor 1 [Source:MGI Symbol;Acc:MGI:96623]
									Napsa	napsin A aspartic peptidase [Source:MGI Symbol;Acc:MGI:109365]
									Brinp1	bone morphogenic protein/retinoic acid inducible neural specific 1 [Source:MGI Symbol;Acc:MGI:1928478]
									Rsph4a	radial spoke head 4 homolog A (Chlamydomonas) [Source:MGI Symbol;Acc:MGI:3027894]
									Obsl1	obscurin-like 1 [Source:MGI Symbol;Acc:MGI:2138628]
									Soga1	suppressor of glucose, autophagy associated 1 [Source:MGI Symbol;Acc:MGI:2444575]
									Cd4	CD4 antigen [Source:MGI Symbol;Acc:MGI:88335]
									Gm13822	predicted gene 13822 [Source:MGI Symbol;Acc:MGI:3650351]
									Ntn1	netrin 1 [Source:MGI Symbol;Acc:MGI:105088]
									Gsg1	germ cell associated 1 [Source:MGI Symbol;Acc:MGI:1194499]
									Asxl1	additional sex combs like 1 [Source:MGI Symbol;Acc:MGI:2684063]
									Tmem214	transmembrane protein 214 [Source:MGI Symbol;Acc:MGI:1916046]
									Sh3bgrl	SH3-binding domain glutamic acid-rich protein like [Source:MGI Symbol;Acc:MGI:1930849]
									Scyl3	SCY1-like 3 (S. cerevisiae) [Source:MGI Symbol;Acc:MGI:1921385]
									Bmp7	bone morphogenetic protein 7 [Source:MGI Symbol;Acc:MGI:103302]
									Gm42937	predicted gene 42937 [Source:MGI Symbol;Acc:MGI:5663074]
									Abcd1	ATP-binding cassette, sub-family D (ALD), member 1 [Source:MGI Symbol;Acc:MGI:1349215]
									Klrk1	killer cell lectin-like receptor subfamily K, member 1 [Source:MGI Symbol;Acc:MGI:1196250]
									Rnf41	ring finger protein 41 [Source:MGI Symbol;Acc:MGI:1914838]
									Nyap1	neuronal tyrosine-phosphorylated phosphoinositide 3-kinase adaptor 1 [Source:MGI Symbol;Acc:MGI:2443880]
									Tmem87a	transmembrane protein 87A [Source:MGI Symbol;Acc:MGI:2441844]
									Krt80	keratin 80 [Source:MGI Symbol;Acc:MGI:1921377]
									Rasl10b	RAS-like, family 10, member B [Source:MGI Symbol;Acc:MGI:2685575]
									Tmem256	transmembrane protein 256 [Source:MGI Symbol;Acc:MGI:1916436]
									Ift57	intraflagellar transport 57 [Source:MGI Symbol;Acc:MGI:1921166]
									Unc119b	unc-119 lipid binding chaperone B [Source:MGI Symbol;Acc:MGI:2147162]
									Usp39	ubiquitin specific peptidase 39 [Source:MGI Symbol;Acc:MGI:107622]
									Cyp2e1	cytochrome P450, family 2, subfamily e, polypeptide 1 [Source:MGI Symbol;Acc:MGI:88607]
									Rpl38-ps2	ribosomal protein L38, pseudogene 2 [Source:MGI Symbol;Acc:MGI:3646625]
									Slc39a2	solute carrier family 39 (zinc transporter), member 2 [Source:MGI Symbol;Acc:MGI:2684326]
									Wdr6	WD repeat domain 6 [Source:MGI Symbol;Acc:MGI:1930140]
									Sema3f	sema domain, immunoglobulin domain (Ig), short basic domain, secreted, (semaphorin) 3F [Source:MGI Symbol;Acc:MGI:1096347]
									Arsk	arylsulfatase K [Source:MGI Symbol;Acc:MGI:1924291]
									Hey2	hairy/enhancer-of-split related with YRPW motif 2 [Source:MGI Symbol;Acc:MGI:1341884]
									Klhl29	kelch-like 29 [Source:MGI Symbol;Acc:MGI:2683857]
									Cped1	cadherin-like and PC-esterase domain containing 1 [Source:MGI Symbol;Acc:MGI:2444814]
									2810433D01Rik	RIKEN cDNA 2810433D01 gene [Source:MGI Symbol;Acc:MGI:1924382]
									Thsd4	thrombospondin, type I, domain containing 4 [Source:MGI Symbol;Acc:MGI:2672033]
									Ift74	intraflagellar transport 74 [Source:MGI Symbol;Acc:MGI:1914944]
									Gm10059	predicted pseudogene 10059 [Source:MGI Symbol;Acc:MGI:3642158]
									Tsku	tsukushi, small leucine rich proteoglycan [Source:MGI Symbol;Acc:MGI:2443855]
									Wfdc17	WAP four-disulfide core domain 17 [Source:MGI Symbol;Acc:MGI:3649773]
									Tab1	TGF-beta activated kinase 1/MAP3K7 binding protein 1 [Source:MGI Symbol;Acc:MGI:1913763]
									Zfp433	zinc finger protein 433 [Source:MGI Symbol;Acc:MGI:1920860]
									Gm39321	predicted gene, 39321 [Source:MGI Symbol;Acc:MGI:5622206]
									Cnga2	cyclic nucleotide gated channel alpha 2 [Source:MGI Symbol;Acc:MGI:108040]
									Eno4	enolase 4 [Source:MGI Symbol;Acc:MGI:2441717]
									Kcns3	potassium voltage-gated channel, delayed-rectifier, subfamily S, member 3 [Source:MGI Symbol;Acc:MGI:1098804]
									Asic2	acid-sensing (proton-gated) ion channel 2 [Source:MGI Symbol;Acc:MGI:1100867]
									Pias1	protein inhibitor of activated STAT 1 [Source:MGI Symbol;Acc:MGI:1913125]
									Epn3	epsin 3 [Source:MGI Symbol;Acc:MGI:1919139]
									Mpzl2	myelin protein zero-like 2 [Source:MGI Symbol;Acc:MGI:1289160]
									Nuak1	NUAK family, SNF1-like kinase, 1 [Source:MGI Symbol;Acc:MGI:1925226]
									Il21r	interleukin 21 receptor [Source:MGI Symbol;Acc:MGI:1890475]
									Msl2	MSL complex subunit 2 [Source:MGI Symbol;Acc:MGI:1925103]
									Mndal	myeloid nuclear differentiation antigen like [Source:MGI Symbol;Acc:MGI:3780953]
									Pnmal2	PNMA-like 2 [Source:MGI Symbol;Acc:MGI:3645856]
									Inmt	indolethylamine N-methyltransferase [Source:MGI Symbol;Acc:MGI:102963]
									Cd300lb	CD300 molecule like family member B [Source:MGI Symbol;Acc:MGI:2685099]
									Pcdh7	protocadherin 7 [Source:MGI Symbol;Acc:MGI:1860487]
									Mpp1	membrane protein, palmitoylated [Source:MGI Symbol;Acc:MGI:105941]
									Foxk2	forkhead box K2 [Source:MGI Symbol;Acc:MGI:1916087]
									Slc39a3	solute carrier family 39 (zinc transporter), member 3 [Source:MGI Symbol;Acc:MGI:2147269]
									Ap2b1	adaptor-related protein complex 2, beta 1 subunit [Source:MGI Symbol;Acc:MGI:1919020]
									Ccdc180	coiled-coil domain containing 180 [Source:MGI Symbol;Acc:MGI:2685871]
									Pum1	pumilio RNA-binding family member 1 [Source:MGI Symbol;Acc:MGI:1931749]
									Nepro	nucleolus and neural progenitor protein [Source:MGI Symbol;Acc:MGI:2384836]
									4932441J04Rik	RIKEN cDNA 4932441J04 gene [Source:MGI Symbol;Acc:MGI:2441691]
									Map3k21	mitogen-activated protein kinase kinase kinase 21 [Source:MGI Symbol;Acc:MGI:2385307]
									Rapgef2	Rap guanine nucleotide exchange factor (GEF) 2 [Source:MGI Symbol;Acc:MGI:2659071]
									Gzmb	granzyme B [Source:MGI Symbol;Acc:MGI:109267]
									Adam10	a disintegrin and metallopeptidase domain 10 [Source:MGI Symbol;Acc:MGI:109548]
									Camsap2	calmodulin regulated spectrin-associated protein family, member 2 [Source:MGI Symbol;Acc:MGI:1922434]
									Clcc1	chloride channel CLIC-like 1 [Source:MGI Symbol;Acc:MGI:2385186]
									1700086O06Rik	RIKEN cDNA 1700086O06 gene [Source:MGI Symbol;Acc:MGI:1920766]
									Adamts14	a disintegrin-like and metallopeptidase (reprolysin type) with thrombospondin type 1 motif, 14 [Source:MGI Symbol;Acc:MGI:2179942]
									Gulp1	GULP, engulfment adaptor PTB domain containing 1 [Source:MGI Symbol;Acc:MGI:1920407]
									Mpp3	membrane protein, palmitoylated 3 (MAGUK p55 subfamily member 3) [Source:MGI Symbol;Acc:MGI:1328354]
									Gm47469	predicted gene, 47469 [Source:MGI Symbol;Acc:MGI:6096437]
									Tpt1-ps7	tumor protein, translationally-controlled, pseudogene 7 [Source:MGI Symbol;Acc:MGI:3779841]
									Gm13657	predicted gene 13657 [Source:MGI Symbol;Acc:MGI:3650031]
									Anxa2	annexin A2 [Source:MGI Symbol;Acc:MGI:88246]
									Spa17	sperm autoantigenic protein 17 [Source:MGI Symbol;Acc:MGI:1333778]
									Arpp21	cyclic AMP-regulated phosphoprotein, 21 [Source:MGI Symbol;Acc:MGI:107562]
									Pqlc2	PQ loop repeat containing 2 [Source:MGI Symbol;Acc:MGI:2384837]
									Aff1	AF4/FMR2 family, member 1 [Source:MGI Symbol;Acc:MGI:1100819]
									Sp1	trans-acting transcription factor 1 [Source:MGI Symbol;Acc:MGI:98372]
									Bcar3	breast cancer anti-estrogen resistance 3 [Source:MGI Symbol;Acc:MGI:1352501]
									Cd86	CD86 antigen [Source:MGI Symbol;Acc:MGI:101773]
									Nsun5	NOL1/NOP2/Sun domain family, member 5 [Source:MGI Symbol;Acc:MGI:2140844]
									Gm7232	predicted gene 7232 [Source:MGI Symbol;Acc:MGI:3645247]
									Ifi205	interferon activated gene 205 [Source:MGI Symbol;Acc:MGI:101847]
									Gramd1b	GRAM domain containing 1B [Source:MGI Symbol;Acc:MGI:1925037]
									Lrrc23	leucine rich repeat containing 23 [Source:MGI Symbol;Acc:MGI:1315192]
									Gm14176	predicted gene 14176 [Source:MGI Symbol;Acc:MGI:3650021]
									Ppp1r36	protein phosphatase 1, regulatory subunit 36 [Source:MGI Symbol;Acc:MGI:2684916]
									Spn	sialophorin [Source:MGI Symbol;Acc:MGI:98384]
									Syne2	spectrin repeat containing, nuclear envelope 2 [Source:MGI Symbol;Acc:MGI:2449316]
									Mest	mesoderm specific transcript [Source:MGI Symbol;Acc:MGI:96968]
									Leo1	Leo1, Paf1/RNA polymerase II complex component [Source:MGI Symbol;Acc:MGI:2685031]
									Emilin2	elastin microfibril interfacer 2 [Source:MGI Symbol;Acc:MGI:2389136]
									Zfp207	zinc finger protein 207 [Source:MGI Symbol;Acc:MGI:1340045]
									Ptpn7	protein tyrosine phosphatase, non-receptor type 7 [Source:MGI Symbol;Acc:MGI:2156893]
									Hectd3	HECT domain E3 ubiquitin protein ligase 3 [Source:MGI Symbol;Acc:MGI:1923858]
									2310030G06Rik	RIKEN cDNA 2310030G06 gene [Source:MGI Symbol;Acc:MGI:1914202]
									Sos1	SOS Ras/Rac guanine nucleotide exchange factor 1 [Source:MGI Symbol;Acc:MGI:98354]
									Rabl3	RAB, member RAS oncogene family-like 3 [Source:MGI Symbol;Acc:MGI:1914907]
									Kdm5a	lysine (K)-specific demethylase 5A [Source:MGI Symbol;Acc:MGI:2136980]
									Plcxd1	phosphatidylinositol-specific phospholipase C, X domain containing 1 [Source:MGI Symbol;Acc:MGI:2685422]
									Wdr86	WD repeat domain 86 [Source:MGI Symbol;Acc:MGI:1915466]
									Sfpq	splicing factor proline/glutamine rich (polypyrimidine tract binding protein associated) [Source:MGI Symbol;Acc:MGI:1918764]
									Tmem132a	transmembrane protein 132A [Source:MGI Symbol;Acc:MGI:2147810]
									Des	desmin [Source:MGI Symbol;Acc:MGI:94885]
									Ccdc121	coiled-coil domain containing 121 [Source:MGI Symbol;Acc:MGI:2685601]
									Zfp592	zinc finger protein 592 [Source:MGI Symbol;Acc:MGI:2443541]
									Txndc12	thioredoxin domain containing 12 (endoplasmic reticulum) [Source:MGI Symbol;Acc:MGI:1913323]
									Qrich1	glutamine-rich 1 [Source:MGI Symbol;Acc:MGI:1916482]
									Lrrc56	leucine rich repeat containing 56 [Source:MGI Symbol;Acc:MGI:1917802]
									Gm45867	predicted gene 45867 [Source:MGI Symbol;Acc:MGI:5804982]
									Mpc2	mitochondrial pyruvate carrier 2 [Source:MGI Symbol;Acc:MGI:1917706]
									Klra9	killer cell lectin-like receptor subfamily A, member 9 [Source:MGI Symbol;Acc:MGI:1321153]
									Smim22	small integral membrane protein 22 [Source:MGI Symbol;Acc:MGI:3643379]
									Mmp23	matrix metallopeptidase 23 [Source:MGI Symbol;Acc:MGI:1347361]
									Urb2	URB2 ribosome biogenesis 2 homolog (S. cerevisiae) [Source:MGI Symbol;Acc:MGI:2681124]
									Tmem8	transmembrane protein 8 [Source:MGI Symbol;Acc:MGI:1926283]
									Gm29538	predicted gene 29538 [Source:MGI Symbol;Acc:MGI:5580244]
									Ranbp10	RAN binding protein 10 [Source:MGI Symbol;Acc:MGI:1921584]
									Baiap3	BAI1-associated protein 3 [Source:MGI Symbol;Acc:MGI:2685783]
									Med1	mediator complex subunit 1 [Source:MGI Symbol;Acc:MGI:1100846]
									Sugct	succinyl-CoA glutarate-CoA transferase [Source:MGI Symbol;Acc:MGI:1923221]
									Vgll4	vestigial like family member 4 [Source:MGI Symbol;Acc:MGI:2652840]
									Wipf3	WAS/WASL interacting protein family, member 3 [Source:MGI Symbol;Acc:MGI:3044681]
									Ccnt1	cyclin T1 [Source:MGI Symbol;Acc:MGI:1328363]
									Heatr5b	HEAT repeat containing 5B [Source:MGI Symbol;Acc:MGI:2444098]
									Mmp13	matrix metallopeptidase 13 [Source:MGI Symbol;Acc:MGI:1340026]
									Sox11	SRY (sex determining region Y)-box 11 [Source:MGI Symbol;Acc:MGI:98359]
									Tti1	TELO2 interacting protein 1 [Source:MGI Symbol;Acc:MGI:1922675]
									Rnf121	ring finger protein 121 [Source:MGI Symbol;Acc:MGI:1922462]
									Naip2	NLR family, apoptosis inhibitory protein 2 [Source:MGI Symbol;Acc:MGI:1298226]
									Armcx4	armadillo repeat containing, X-linked 4 [Source:MGI Symbol;Acc:MGI:2147887]
									Itgal	integrin alpha L [Source:MGI Symbol;Acc:MGI:96606]
									Zfp760	zinc finger protein 760 [Source:MGI Symbol;Acc:MGI:2679257]
									Clec11a	C-type lectin domain family 11, member a [Source:MGI Symbol;Acc:MGI:1298219]
									Gm18646	predicted gene, 18646 [Source:MGI Symbol;Acc:MGI:5010831]
									Meig1	meiosis expressed gene 1 [Source:MGI Symbol;Acc:MGI:1202878]
									Efcab10	EF-hand calcium binding domain 10 [Source:MGI Symbol;Acc:MGI:1922290]
									Gm11512	predicted gene 11512 [Source:MGI Symbol;Acc:MGI:3649366]
									Casc4	cancer susceptibility candidate 4 [Source:MGI Symbol;Acc:MGI:2443129]
									Kat6a	K(lysine) acetyltransferase 6A [Source:MGI Symbol;Acc:MGI:2442415]
									Agbl2	ATP/GTP binding protein-like 2 [Source:MGI Symbol;Acc:MGI:2443254]
									Steap2	six transmembrane epithelial antigen of prostate 2 [Source:MGI Symbol;Acc:MGI:1921301]
									H2-Q10	histocompatibility 2, Q region locus 10 [Source:MGI Symbol;Acc:MGI:95929]
									1700001O22Rik	RIKEN cDNA 1700001O22 gene [Source:MGI Symbol;Acc:MGI:1923631]
									Pifo	primary cilia formation [Source:MGI Symbol;Acc:MGI:1923670]
									Plppr4	phospholipid phosphatase related 4 [Source:MGI Symbol;Acc:MGI:106530]
									Rpl19-ps3	ribosomal protein L19, pseudogene 3 [Source:MGI Symbol;Acc:MGI:3648038]
									Itih3	inter-alpha trypsin inhibitor, heavy chain 3 [Source:MGI Symbol;Acc:MGI:96620]
									Calhm2	calcium homeostasis modulator family member 2 [Source:MGI Symbol;Acc:MGI:1919941]
									Mfap2	microfibrillar-associated protein 2 [Source:MGI Symbol;Acc:MGI:99559]
									Dpf2	D4, zinc and double PHD fingers family 2 [Source:MGI Symbol;Acc:MGI:109529]
									Phip	pleckstrin homology domain interacting protein [Source:MGI Symbol;Acc:MGI:1932404]
									Faap20	Fanconi anemia core complex associated protein 20 [Source:MGI Symbol;Acc:MGI:1914763]
									Cd44	CD44 antigen [Source:MGI Symbol;Acc:MGI:88338]
									Cbll1	Casitas B-lineage lymphoma-like 1 [Source:MGI Symbol;Acc:MGI:2144842]
									Gm46658	predicted gene, 46658 [Source:MGI Symbol;Acc:MGI:5826295]
									Snx27	sorting nexin family member 27 [Source:MGI Symbol;Acc:MGI:1923992]
									Ddx31	DEAD/H (Asp-Glu-Ala-Asp/His) box polypeptide 31 [Source:MGI Symbol;Acc:MGI:2682639]
									Erap1	endoplasmic reticulum aminopeptidase 1 [Source:MGI Symbol;Acc:MGI:1933403]
									Zfr	zinc finger RNA binding protein [Source:MGI Symbol;Acc:MGI:1341890]
									Cox5b-ps	cytochrome c oxidase subunit 5B, pseudogene [Source:MGI Symbol;Acc:MGI:3649411]
									Cerk	ceramide kinase [Source:MGI Symbol;Acc:MGI:2386052]
									Mtmr3	myotubularin related protein 3 [Source:MGI Symbol;Acc:MGI:1921552]
									Heca	hdc homolog, cell cycle regulator [Source:MGI Symbol;Acc:MGI:2685715]
									Radil	Ras association and DIL domains [Source:MGI Symbol;Acc:MGI:2443088]
									Rnf213	ring finger protein 213 [Source:MGI Symbol;Acc:MGI:1289196]
									B3gntl1	UDP-GlcNAc:betaGal beta-1,3-N-acetylglucosaminyltransferase-like 1 [Source:MGI Symbol;Acc:MGI:2441705]
									Ccr7	chemokine (C-C motif) receptor 7 [Source:MGI Symbol;Acc:MGI:103011]
									4833427G06Rik	RIKEN cDNA 4833427G06 gene [Source:MGI Symbol;Acc:MGI:1921013]
									Ripor2	RHO family interacting cell polarization regulator 2 [Source:MGI Symbol;Acc:MGI:2444879]
									Tlk2	tousled-like kinase 2 (Arabidopsis) [Source:MGI Symbol;Acc:MGI:1346023]
									Ighg2b	immunoglobulin heavy constant gamma 2B [Source:MGI Symbol;Acc:MGI:96445]
									Stau1	staufen double-stranded RNA binding protein 1 [Source:MGI Symbol;Acc:MGI:1338864]
									Mmp15	matrix metallopeptidase 15 [Source:MGI Symbol;Acc:MGI:109320]
									Pdk4	pyruvate dehydrogenase kinase, isoenzyme 4 [Source:MGI Symbol;Acc:MGI:1351481]
									Chchd10	coiled-coil-helix-coiled-coil-helix domain containing 10 [Source:MGI Symbol;Acc:MGI:2143558]
									Dnah1	dynein, axonemal, heavy chain 1 [Source:MGI Symbol;Acc:MGI:107721]
									Thrb	thyroid hormone receptor beta [Source:MGI Symbol;Acc:MGI:98743]
									Smim4	small integral membrane protein 4 [Source:MGI Symbol;Acc:MGI:1913737]
									Klhl9	kelch-like 9 [Source:MGI Symbol;Acc:MGI:2180122]
									Usp24	ubiquitin specific peptidase 24 [Source:MGI Symbol;Acc:MGI:1919936]
									Gm49130	predicted gene, 49130 [Source:MGI Symbol;Acc:MGI:6118539]
									Mtfp1	mitochondrial fission process 1 [Source:MGI Symbol;Acc:MGI:1916686]
									Pak2	p21 (RAC1) activated kinase 2 [Source:MGI Symbol;Acc:MGI:1339984]
									Slc52a2	solute carrier protein 52, member 2 [Source:MGI Symbol;Acc:MGI:1289288]
									Atp8a2	ATPase, aminophospholipid transporter-like, class I, type 8A, member 2 [Source:MGI Symbol;Acc:MGI:1354710]
									Isoc2a	isochorismatase domain containing 2a [Source:MGI Symbol;Acc:MGI:3609243]
									Inpp4b	inositol polyphosphate-4-phosphatase, type II [Source:MGI Symbol;Acc:MGI:2158925]
									Polr1b	polymerase (RNA) I polypeptide B [Source:MGI Symbol;Acc:MGI:108014]
									Ptger4	prostaglandin E receptor 4 (subtype EP4) [Source:MGI Symbol;Acc:MGI:104311]
									Capsl	calcyphosine-like [Source:MGI Symbol;Acc:MGI:1922818]
									E130208F15Rik	RIKEN cDNA E130208F15 gene [Source:MGI Symbol;Acc:MGI:3767226]
									Gm36638	predicted gene, 36638 [Source:MGI Symbol;Acc:MGI:5595797]
									Cemip	cell migration inducing protein, hyaluronan binding [Source:MGI Symbol;Acc:MGI:2443629]
									Atmin	ATM interactor [Source:MGI Symbol;Acc:MGI:2682328]
									Gm48194	predicted gene, 48194 [Source:MGI Symbol;Acc:MGI:6097578]
									Azin2	antizyme inhibitor 2 [Source:MGI Symbol;Acc:MGI:2442093]
									Hk1	hexokinase 1 [Source:MGI Symbol;Acc:MGI:96103]
									Pi4kb	phosphatidylinositol 4-kinase beta [Source:MGI Symbol;Acc:MGI:1334433]
									Pcsk2	proprotein convertase subtilisin/kexin type 2 [Source:MGI Symbol;Acc:MGI:97512]
									Elmod2	ELMO/CED-12 domain containing 2 [Source:MGI Symbol;Acc:MGI:2445165]
									Fads2	fatty acid desaturase 2 [Source:MGI Symbol;Acc:MGI:1930079]
									Tmem60	transmembrane protein 60 [Source:MGI Symbol;Acc:MGI:2673965]
									Grk4	G protein-coupled receptor kinase 4 [Source:MGI Symbol;Acc:MGI:95801]
									Susd5	sushi domain containing 5 [Source:MGI Symbol;Acc:MGI:2685972]
									Cd7	CD7 antigen [Source:MGI Symbol;Acc:MGI:88344]
									Cndp1	carnosine dipeptidase 1 (metallopeptidase M20 family) [Source:MGI Symbol;Acc:MGI:2451097]
									Gm17018	predicted gene 17018 [Source:MGI Symbol;Acc:MGI:4820566]
									Bicd2	BICD cargo adaptor 2 [Source:MGI Symbol;Acc:MGI:1924145]
									Agtrap	angiotensin II, type I receptor-associated protein [Source:MGI Symbol;Acc:MGI:1339977]
									Pcnp	PEST proteolytic signal containing nuclear protein [Source:MGI Symbol;Acc:MGI:1923552]
									Gm867	predicted gene 867 [Source:MGI Symbol;Acc:MGI:2685713]
									Celf1	CUGBP, Elav-like family member 1 [Source:MGI Symbol;Acc:MGI:1342295]
									Polrmt	polymerase (RNA) mitochondrial (DNA directed) [Source:MGI Symbol;Acc:MGI:1915843]
									Pam16	presequence translocase-asssociated motor 16 homolog (S. cerevisiae) [Source:MGI Symbol;Acc:MGI:1913699]
									Ppp4r3a	protein phosphatase 4 regulatory subunit 3A [Source:MGI Symbol;Acc:MGI:1915984]
									Iqub	IQ motif and ubiquitin domain containing [Source:MGI Symbol;Acc:MGI:3041159]
									Kalrn	kalirin, RhoGEF kinase [Source:MGI Symbol;Acc:MGI:2685385]
									Entpd1	ectonucleoside triphosphate diphosphohydrolase 1 [Source:MGI Symbol;Acc:MGI:102805]
									Gm37464	predicted gene, 37464 [Source:MGI Symbol;Acc:MGI:5610692]
									Gm43702	predicted gene 43702 [Source:MGI Symbol;Acc:MGI:5663839]
									Gga3	golgi associated, gamma adaptin ear containing, ARF binding protein 3 [Source:MGI Symbol;Acc:MGI:2384159]
									Lgi1	leucine-rich repeat LGI family, member 1 [Source:MGI Symbol;Acc:MGI:1861691]
									Ccdc151	coiled-coil domain containing 151 [Source:MGI Symbol;Acc:MGI:1924859]
									Gnmt	glycine N-methyltransferase [Source:MGI Symbol;Acc:MGI:1202304]
									Vkorc1	vitamin K epoxide reductase complex, subunit 1 [Source:MGI Symbol;Acc:MGI:106442]
									Tsnaxip1	translin-associated factor X (Tsnax) interacting protein 1 [Source:MGI Symbol;Acc:MGI:1919486]
									Gm48586	predicted gene, 48586 [Source:MGI Symbol;Acc:MGI:6098157]
									Dlec1	deleted in lung and esophageal cancer 1 [Source:MGI Symbol;Acc:MGI:2443671]
									A930006K02Rik	RIKEN cDNA A930006K02 gene [Source:MGI Symbol;Acc:MGI:1925683]
									Brap	BRCA1 associated protein [Source:MGI Symbol;Acc:MGI:1919649]
									Cfap43	cilia and flagella associated protein 43 [Source:MGI Symbol;Acc:MGI:1289258]
									Slco2b1	solute carrier organic anion transporter family, member 2b1 [Source:MGI Symbol;Acc:MGI:1351872]
									Rgmb	repulsive guidance molecule family member B [Source:MGI Symbol;Acc:MGI:1916049]
									Mamld1	mastermind-like domain containing 1 [Source:MGI Symbol;Acc:MGI:3045303]
									Acp2	acid phosphatase 2, lysosomal [Source:MGI Symbol;Acc:MGI:87882]
									Gm26532	predicted gene, 26532 [Source:MGI Symbol;Acc:MGI:5477026]
									Nat8	N-acetyltransferase 8 (GCN5-related) [Source:MGI Symbol;Acc:MGI:1915646]
									Dop1a	DOP1 leucine zipper like protein A [Source:MGI Symbol;Acc:MGI:1289294]
									Abca5	ATP-binding cassette, sub-family A (ABC1), member 5 [Source:MGI Symbol;Acc:MGI:2386607]
									Podn	podocan [Source:MGI Symbol;Acc:MGI:2674939]
									Amigo2	adhesion molecule with Ig like domain 2 [Source:MGI Symbol;Acc:MGI:2145995]
									Dbn1	drebrin 1 [Source:MGI Symbol;Acc:MGI:1931838]
									Srsf3	serine and arginine-rich splicing factor 3 [Source:MGI Symbol;Acc:MGI:98285]
									Abca14	ATP-binding cassette, sub-family A (ABC1), member 14 [Source:MGI Symbol;Acc:MGI:2388708]
									Pamr1	peptidase domain containing associated with muscle regeneration 1 [Source:MGI Symbol;Acc:MGI:2445082]
									Hsh2d	hematopoietic SH2 domain containing [Source:MGI Symbol;Acc:MGI:2676364]
									Septin9	septin 9 [Source:MGI Symbol;Acc:MGI:1858222]
									Fam160a1	family with sequence similarity 160, member A1 [Source:MGI Symbol;Acc:MGI:2444746]
									Aak1	AP2 associated kinase 1 [Source:MGI Symbol;Acc:MGI:1098687]
									Fam216a	family with sequence similarity 216, member A [Source:MGI Symbol;Acc:MGI:1916198]
									C330013E15Rik	RIKEN cDNA C330013E15 gene [Source:MGI Symbol;Acc:MGI:1925695]
									A430027C01Rik	RIKEN cDNA A430027C01 gene [Source:MGI Symbol;Acc:MGI:2143417]
									Golm1	golgi membrane protein 1 [Source:MGI Symbol;Acc:MGI:1917329]
									Fbrs	fibrosin [Source:MGI Symbol;Acc:MGI:104648]
									Lonrf3	LON peptidase N-terminal domain and ring finger 3 [Source:MGI Symbol;Acc:MGI:1921615]
									Ifi206	interferon activated gene 206 [Source:MGI Symbol;Acc:MGI:3646410]
									Dthd1	death domain containing 1 [Source:MGI Symbol;Acc:MGI:4937018]
									C4b	complement component 4B (Chido blood group) [Source:MGI Symbol;Acc:MGI:88228]
									Dnah9	dynein, axonemal, heavy chain 9 [Source:MGI Symbol;Acc:MGI:1289279]
									Igkc	immunoglobulin kappa constant [Source:MGI Symbol;Acc:MGI:96495]
									Ccl8	chemokine (C-C motif) ligand 8 [Source:MGI Symbol;Acc:MGI:101878]
									Abcf3	ATP-binding cassette, sub-family F (GCN20), member 3 [Source:MGI Symbol;Acc:MGI:1351656]
									Sfrp5	secreted frizzled-related sequence protein 5 [Source:MGI Symbol;Acc:MGI:1860298]
									Gm22748	predicted gene, 22748 [Source:MGI Symbol;Acc:MGI:5452525]
									Gm9833	predicted gene 9833 [Source:MGI Symbol;Acc:MGI:3641855]
									Pcolce2	procollagen C-endopeptidase enhancer 2 [Source:MGI Symbol;Acc:MGI:1923727]
									Cxcl1	chemokine (C-X-C motif) ligand 1 [Source:MGI Symbol;Acc:MGI:108068]
									4833420G17Rik	RIKEN cDNA 4833420G17 gene [Source:MGI Symbol;Acc:MGI:1914642]
									Adcy9	adenylate cyclase 9 [Source:MGI Symbol;Acc:MGI:108450]
									Gadd45g	growth arrest and DNA-damage-inducible 45 gamma [Source:MGI Symbol;Acc:MGI:1346325]
									Kank1	KN motif and ankyrin repeat domains 1 [Source:MGI Symbol;Acc:MGI:2147707]
									Nnt	nicotinamide nucleotide transhydrogenase [Source:MGI Symbol;Acc:MGI:109279]
									Xcr1	chemokine (C motif) receptor 1 [Source:MGI Symbol;Acc:MGI:1346338]
									Gm16213	predicted gene 16213 [Source:MGI Symbol;Acc:MGI:3801725]
									Ifitm3	interferon induced transmembrane protein 3 [Source:MGI Symbol;Acc:MGI:1913391]
									Rn7sk	RNA, 7SK, nuclear [Source:MGI Symbol;Acc:MGI:103186]
									Kctd1	potassium channel tetramerisation domain containing 1 [Source:MGI Symbol;Acc:MGI:1918269]
									Gm15478	predicted gene 15478 [Source:MGI Symbol;Acc:MGI:3705145]
									Lrtm2	leucine-rich repeats and transmembrane domains 2 [Source:MGI Symbol;Acc:MGI:2141485]
									Angptl1	angiopoietin-like 1 [Source:MGI Symbol;Acc:MGI:1919963]
									Ncr1	natural cytotoxicity triggering receptor 1 [Source:MGI Symbol;Acc:MGI:1336212]
									Klhl42	kelch-like 42 [Source:MGI Symbol;Acc:MGI:2444786]
									Gm6145	predicted gene 6145 [Source:MGI Symbol;Acc:MGI:3779559]
									Tmem209	transmembrane protein 209 [Source:MGI Symbol;Acc:MGI:1919899]
									Gm4013	predicted gene 4013 [Source:MGI Symbol;Acc:MGI:3782187]
									Gm44000	predicted gene, 44000 [Source:MGI Symbol;Acc:MGI:5690392]
									Chn1os3	chimerin 1, opposite strand 3 [Source:MGI Symbol;Acc:MGI:3705094]
									4930513N10Rik	RIKEN cDNA 4930513N10 gene [Source:MGI Symbol;Acc:MGI:2443064]
									Gatad2b	GATA zinc finger domain containing 2B [Source:MGI Symbol;Acc:MGI:2443225]
									Trpc4ap	transient receptor potential cation channel, subfamily C, member 4 associated protein [Source:MGI Symbol;Acc:MGI:1930751]
									Cox7c	cytochrome c oxidase subunit 7C [Source:MGI Symbol;Acc:MGI:103226]
									Cxcl3	chemokine (C-X-C motif) ligand 3 [Source:MGI Symbol;Acc:MGI:3037818]
									Cspg4	chondroitin sulfate proteoglycan 4 [Source:MGI Symbol;Acc:MGI:2153093]
									Kcnab2	potassium voltage-gated channel, shaker-related subfamily, beta member 2 [Source:MGI Symbol;Acc:MGI:109239]
									Ankrd26	ankyrin repeat domain 26 [Source:MGI Symbol;Acc:MGI:1917887]
									Tbc1d2	TBC1 domain family, member 2 [Source:MGI Symbol;Acc:MGI:2652885]
									Pom121	nuclear pore membrane protein 121 [Source:MGI Symbol;Acc:MGI:2137624]
									Hilpda	hypoxia inducible lipid droplet associated [Source:MGI Symbol;Acc:MGI:1916823]
									Ccdc50	coiled-coil domain containing 50 [Source:MGI Symbol;Acc:MGI:1914751]
									Nek9	NIMA (never in mitosis gene a)-related expressed kinase 9 [Source:MGI Symbol;Acc:MGI:2387995]
									Gli3	GLI-Kruppel family member GLI3 [Source:MGI Symbol;Acc:MGI:95729]
									Gm9823	predicted gene 9823 [Source:MGI Symbol;Acc:MGI:3708656]
									Fli1	Friend leukemia integration 1 [Source:MGI Symbol;Acc:MGI:95554]
									Klhl28	kelch-like 28 [Source:MGI Symbol;Acc:MGI:1913939]
									Ddo	D-aspartate oxidase [Source:MGI Symbol;Acc:MGI:1925528]
									Map9	microtubule-associated protein 9 [Source:MGI Symbol;Acc:MGI:2442208]
									Dll1	delta like canonical Notch ligand 1 [Source:MGI Symbol;Acc:MGI:104659]
									Gm9204	predicted gene 9204 [Source:MGI Symbol;Acc:MGI:3644610]
									Myo5c	myosin VC [Source:MGI Symbol;Acc:MGI:2442485]
									Fam53b	family with sequence similarity 53, member B [Source:MGI Symbol;Acc:MGI:1925188]
									Avp	arginine vasopressin [Source:MGI Symbol;Acc:MGI:88121]
									Gatd1	glutamine amidotransferase like class 1 domain containing 1 [Source:MGI Symbol;Acc:MGI:2387178]
									Klhl5	kelch-like 5 [Source:MGI Symbol;Acc:MGI:1919028]
									Adgrv1	adhesion G protein-coupled receptor V1 [Source:MGI Symbol;Acc:MGI:1274784]
									Mars1	methionine-tRNA synthetase 1 [Source:MGI Symbol;Acc:MGI:1345633]
									Traf3ip3	TRAF3 interacting protein 3 [Source:MGI Symbol;Acc:MGI:2441706]
									C030005K06Rik	RIKEN cDNA C030005K06 gene [Source:MGI Symbol;Acc:MGI:1925945]
									Gas2l2	growth arrest-specific 2 like 2 [Source:MGI Symbol;Acc:MGI:3652048]
									Gm15471	predicted gene 15471 [Source:MGI Symbol;Acc:MGI:3705197]
									Chl1	cell adhesion molecule L1-like [Source:MGI Symbol;Acc:MGI:1098266]
									Lgals1	lectin, galactose binding, soluble 1 [Source:MGI Symbol;Acc:MGI:96777]
									Morn1	MORN repeat containing 1 [Source:MGI Symbol;Acc:MGI:1924116]
									Aarsd1	alanyl-tRNA synthetase domain containing 1 [Source:MGI Symbol;Acc:MGI:1916934]
									Zfp40	zinc finger protein 40 [Source:MGI Symbol;Acc:MGI:99185]
									Zscan10	zinc finger and SCAN domain containing 10 [Source:MGI Symbol;Acc:MGI:3040700]
									Rwdd1	RWD domain containing 1 [Source:MGI Symbol;Acc:MGI:1913771]
									Xdh	xanthine dehydrogenase [Source:MGI Symbol;Acc:MGI:98973]
									Nek10	NIMA (never in mitosis gene a)- related kinase 10 [Source:MGI Symbol;Acc:MGI:2685128]
									Gm8430	predicted pseudogene 8430 [Source:MGI Symbol;Acc:MGI:3645406]
									P3h2	prolyl 3-hydroxylase 2 [Source:MGI Symbol;Acc:MGI:2146663]
									Gm26457	predicted gene, 26457 [Source:MGI Symbol;Acc:MGI:5456234]
									Bdp1	B double prime 1, subunit of RNA polymerase III transcription initiation factor IIIB [Source:MGI Symbol;Acc:MGI:1347077]
									Phf20l1	PHD finger protein 20-like 1 [Source:MGI Symbol;Acc:MGI:2444412]
									Tenm3	teneurin transmembrane protein 3 [Source:MGI Symbol;Acc:MGI:1345183]
									Pvt1	Pvt1 oncogene [Source:MGI Symbol;Acc:MGI:97824]
									Tmtc1	transmembrane and tetratricopeptide repeat containing 1 [Source:MGI Symbol;Acc:MGI:3039590]
									Ppargc1a	peroxisome proliferative activated receptor, gamma, coactivator 1 alpha [Source:MGI Symbol;Acc:MGI:1342774]
									4933429O19Rik	RIKEN cDNA 4933429O19 gene [Source:MGI Symbol;Acc:MGI:1914020]
									Inha	inhibin alpha [Source:MGI Symbol;Acc:MGI:96569]
									Cdo1	cysteine dioxygenase 1, cytosolic [Source:MGI Symbol;Acc:MGI:105925]
									Cfap126	cilia and flagella associated protein 126 [Source:MGI Symbol;Acc:MGI:1922722]
									Bet1l	Bet1 golgi vesicular membrane trafficking protein like [Source:MGI Symbol;Acc:MGI:1913128]
									Ccdc187	coiled-coil domain containing 187 [Source:MGI Symbol;Acc:MGI:3045295]
									Alkbh1	alkB homolog 1, histone H2A dioxygenase [Source:MGI Symbol;Acc:MGI:2384034]
									Foxs1	forkhead box S1 [Source:MGI Symbol;Acc:MGI:95546]
									Akna	AT-hook transcription factor [Source:MGI Symbol;Acc:MGI:2140340]
									Ifngr1	interferon gamma receptor 1 [Source:MGI Symbol;Acc:MGI:107655]
									Spg11	SPG11, spatacsin vesicle trafficking associated [Source:MGI Symbol;Acc:MGI:2444989]
									Pebp1	phosphatidylethanolamine binding protein 1 [Source:MGI Symbol;Acc:MGI:1344408]
									Vps9d1	VPS9 domain containing 1 [Source:MGI Symbol;Acc:MGI:1914143]
									Grm8	glutamate receptor, metabotropic 8 [Source:MGI Symbol;Acc:MGI:1351345]
									Bmt2	base methyltransferase of 25S rRNA 2 [Source:MGI Symbol;Acc:MGI:2141466]
									Rnpepl1	arginyl aminopeptidase (aminopeptidase B)-like 1 [Source:MGI Symbol;Acc:MGI:1914170]
									Adipor2	adiponectin receptor 2 [Source:MGI Symbol;Acc:MGI:93830]
									Ube2d2a	ubiquitin-conjugating enzyme E2D 2A [Source:MGI Symbol;Acc:MGI:1930715]
									Ezh1	enhancer of zeste 1 polycomb repressive complex 2 subunit [Source:MGI Symbol;Acc:MGI:1097695]
									Efnb1	ephrin B1 [Source:MGI Symbol;Acc:MGI:102708]
									Pkdrej	polycystin (PKD) family receptor for egg jelly [Source:MGI Symbol;Acc:MGI:1338786]
									Ywhah	tyrosine 3-monooxygenase/tryptophan 5-monooxygenase activation protein, eta polypeptide [Source:MGI Symbol;Acc:MGI:109194]
									Rpl13a-ps1	ribosomal protein 13A, pseudogene 1 [Source:MGI Symbol;Acc:MGI:3648883]
									Chd2	chromodomain helicase DNA binding protein 2 [Source:MGI Symbol;Acc:MGI:2448567]
									Snx12	sorting nexin 12 [Source:MGI Symbol;Acc:MGI:1919331]
									Ubfd1	ubiquitin family domain containing 1 [Source:MGI Symbol;Acc:MGI:107301]
									Aplf	aprataxin and PNKP like factor [Source:MGI Symbol;Acc:MGI:1919353]
									Ap3d1	adaptor-related protein complex 3, delta 1 subunit [Source:MGI Symbol;Acc:MGI:107734]
									Zbtb39	zinc finger and BTB domain containing 39 [Source:MGI Symbol;Acc:MGI:2443316]
									Gm29216	predicted gene 29216 [Source:MGI Symbol;Acc:MGI:5579922]
									Uevld	UEV and lactate/malate dehyrogenase domains [Source:MGI Symbol;Acc:MGI:1860490]
									Gm38391	predicted gene, 38391 [Source:MGI Symbol;Acc:MGI:5613630]
									Kcnj12	potassium inwardly-rectifying channel, subfamily J, member 12 [Source:MGI Symbol;Acc:MGI:108495]
									Zfp853	zinc finger protein 853 [Source:MGI Symbol;Acc:MGI:2685638]
									Xkr9	X-linked Kx blood group related 9 [Source:MGI Symbol;Acc:MGI:2686466]
									Adgre1	adhesion G protein-coupled receptor E1 [Source:MGI Symbol;Acc:MGI:106912]
									Fam189a2	family with sequence similarity 189, member A2 [Source:MGI Symbol;Acc:MGI:2685813]
									Gls	glutaminase [Source:MGI Symbol;Acc:MGI:95752]
									Sorcs2	sortilin-related VPS10 domain containing receptor 2 [Source:MGI Symbol;Acc:MGI:1932289]
									Fxyd5	FXYD domain-containing ion transport regulator 5 [Source:MGI Symbol;Acc:MGI:1201785]
									Slfn1	schlafen 1 [Source:MGI Symbol;Acc:MGI:1313259]
									Slc29a4	solute carrier family 29 (nucleoside transporters), member 4 [Source:MGI Symbol;Acc:MGI:2385330]
									Snrpf	small nuclear ribonucleoprotein polypeptide F [Source:MGI Symbol;Acc:MGI:1917128]
									Gm48161	predicted gene, 48161 [Source:MGI Symbol;Acc:MGI:6097531]
									Ssh2	slingshot protein phosphatase 2 [Source:MGI Symbol;Acc:MGI:2679255]
									Ociad2	OCIA domain containing 2 [Source:MGI Symbol;Acc:MGI:1916377]
									Tox4	TOX high mobility group box family member 4 [Source:MGI Symbol;Acc:MGI:1915389]
									Tnfsf13os	tumor necrosis factor (ligand) superfamily, member 13, opposite strand [Source:MGI Symbol;Acc:MGI:1919587]
									Slc7a1	solute carrier family 7 (cationic amino acid transporter, y+ system), member 1 [Source:MGI Symbol;Acc:MGI:88117]
									Adgrl1	adhesion G protein-coupled receptor L1 [Source:MGI Symbol;Acc:MGI:1929461]
									Ccser2	coiled-coil serine rich 2 [Source:MGI Symbol;Acc:MGI:101859]
									Sema4a	sema domain, immunoglobulin domain (Ig), transmembrane domain (TM) and short cytoplasmic domain, (semaphorin) 4A [Source:MGI Symbol;Acc:MGI:107560]
									Gm48302	predicted gene, 48302 [Source:MGI Symbol;Acc:MGI:6097746]
									Dtnb	dystrobrevin, beta [Source:MGI Symbol;Acc:MGI:1203728]
									Spaca9	sperm acrosome associated 9 [Source:MGI Symbol;Acc:MGI:1917237]
									Gstt1	glutathione S-transferase, theta 1 [Source:MGI Symbol;Acc:MGI:107379]
									Dcp1a	decapping mRNA 1A [Source:MGI Symbol;Acc:MGI:1923151]
									Sec24b	Sec24 related gene family, member B (S. cerevisiae) [Source:MGI Symbol;Acc:MGI:2139764]
									Ahr	aryl-hydrocarbon receptor [Source:MGI Symbol;Acc:MGI:105043]
									Cd163	CD163 antigen [Source:MGI Symbol;Acc:MGI:2135946]
									Arl6ip4	ADP-ribosylation factor-like 6 interacting protein 4 [Source:MGI Symbol;Acc:MGI:1929500]
									Nedd4	neural precursor cell expressed, developmentally down-regulated 4 [Source:MGI Symbol;Acc:MGI:97297]
									Foxa1	forkhead box A1 [Source:MGI Symbol;Acc:MGI:1347472]
									Kdm3a	lysine (K)-specific demethylase 3A [Source:MGI Symbol;Acc:MGI:98847]
									Sik1	salt inducible kinase 1 [Source:MGI Symbol;Acc:MGI:104754]
									Tagln	transgelin [Source:MGI Symbol;Acc:MGI:106012]
									Pafah2	platelet-activating factor acetylhydrolase 2 [Source:MGI Symbol;Acc:MGI:2140321]
									Prrx1	paired related homeobox 1 [Source:MGI Symbol;Acc:MGI:97712]
									Extl3	exostosin-like glycosyltransferase 3 [Source:MGI Symbol;Acc:MGI:1860765]
									Csf1r	colony stimulating factor 1 receptor [Source:MGI Symbol;Acc:MGI:1339758]
									1810020O05Rik	Riken cDNA 1810020O05 gene [Source:MGI Symbol;Acc:MGI:3586838]
									Rassf2	Ras association (RalGDS/AF-6) domain family member 2 [Source:MGI Symbol;Acc:MGI:2442060]
									Edc3	enhancer of mRNA decapping 3 [Source:MGI Symbol;Acc:MGI:2142951]
									Golga7	golgi autoantigen, golgin subfamily a, 7 [Source:MGI Symbol;Acc:MGI:1931029]
									Il10	interleukin 10 [Source:MGI Symbol;Acc:MGI:96537]
									Slc4a5	solute carrier family 4, sodium bicarbonate cotransporter, member 5 [Source:MGI Symbol;Acc:MGI:2443220]
									Rbbp5	retinoblastoma binding protein 5, histone lysine methyltransferase complex subunit [Source:MGI Symbol;Acc:MGI:1918367]
									Barhl2	BarH like homeobox 2 [Source:MGI Symbol;Acc:MGI:1859314]
									Vnn1	vanin 1 [Source:MGI Symbol;Acc:MGI:108395]
									Sh3d19	SH3 domain protein D19 [Source:MGI Symbol;Acc:MGI:1350923]
									Eloa	elongin A [Source:MGI Symbol;Acc:MGI:1351315]
									Adam33	a disintegrin and metallopeptidase domain 33 [Source:MGI Symbol;Acc:MGI:1341813]
									Gm7308	predicted pseudogene 7308 [Source:MGI Symbol;Acc:MGI:3644558]
									Dchs1	dachsous cadherin related 1 [Source:MGI Symbol;Acc:MGI:2685011]
									Syt16	synaptotagmin XVI [Source:MGI Symbol;Acc:MGI:2673872]
									Sult1c2	sulfotransferase family, cytosolic, 1C, member 2 [Source:MGI Symbol;Acc:MGI:1916333]
									Dusp12	dual specificity phosphatase 12 [Source:MGI Symbol;Acc:MGI:1890614]
									Lrg1	leucine-rich alpha-2-glycoprotein 1 [Source:MGI Symbol;Acc:MGI:1924155]
									Cabcoco1	ciliary associated calcium binding coiled-coil 1 [Source:MGI Symbol;Acc:MGI:1920537]
									Vmn2r57	vomeronasal 2, receptor 57 [Source:MGI Symbol;Acc:MGI:3703084]
									Vasn	vasorin [Source:MGI Symbol;Acc:MGI:2177651]
									Ppp1r32	protein phosphatase 1, regulatory subunit 32 [Source:MGI Symbol;Acc:MGI:1915002]
									Pknox2	Pbx/knotted 1 homeobox 2 [Source:MGI Symbol;Acc:MGI:2445415]
									B9d1	B9 protein domain 1 [Source:MGI Symbol;Acc:MGI:1351471]
									Galt	galactose-1-phosphate uridyl transferase [Source:MGI Symbol;Acc:MGI:95638]
									Fmod	fibromodulin [Source:MGI Symbol;Acc:MGI:1328364]
									Kcnb1	potassium voltage gated channel, Shab-related subfamily, member 1 [Source:MGI Symbol;Acc:MGI:96666]
									Lum	lumican [Source:MGI Symbol;Acc:MGI:109347]
									Gid4	GID complex subunit 4, VID24 homolog [Source:MGI Symbol;Acc:MGI:1914021]
									Gprasp2	G protein-coupled receptor associated sorting protein 2 [Source:MGI Symbol;Acc:MGI:2442071]
									Sgpl1	sphingosine phosphate lyase 1 [Source:MGI Symbol;Acc:MGI:1261415]
									Zc3h12c	zinc finger CCCH type containing 12C [Source:MGI Symbol;Acc:MGI:3026959]
									Cntn1	contactin 1 [Source:MGI Symbol;Acc:MGI:105980]
									Tdg	thymine DNA glycosylase [Source:MGI Symbol;Acc:MGI:108247]
									Fbln5	fibulin 5 [Source:MGI Symbol;Acc:MGI:1346091]
									Klhdc7a	kelch domain containing 7A [Source:MGI Symbol;Acc:MGI:2444612]
									Pnck	pregnancy upregulated non-ubiquitously expressed CaM kinase [Source:MGI Symbol;Acc:MGI:1347357]
									Stxbp4	syntaxin binding protein 4 [Source:MGI Symbol;Acc:MGI:1342296]
									Gm44135	predicted gene, 44135 [Source:MGI Symbol;Acc:MGI:5690527]
									Gm8565	predicted gene 8565 [Source:MGI Symbol;Acc:MGI:3644126]
									Clic6	chloride intracellular channel 6 [Source:MGI Symbol;Acc:MGI:2146607]
									Scnn1a	sodium channel, nonvoltage-gated 1 alpha [Source:MGI Symbol;Acc:MGI:101782]
									Cd81	CD81 antigen [Source:MGI Symbol;Acc:MGI:1096398]
									Atp6v0c-ps2	ATPase, H+ transporting, lysosomal V0 subunit C, pseudogene 2 [Source:MGI Symbol;Acc:MGI:2151816]
									H3c1	H3 clustered histone 1 [Source:MGI Symbol;Acc:MGI:2668828]
									Gm3764	predicted gene 3764 [Source:MGI Symbol;Acc:MGI:3781938]
									Gm21814	predicted gene, 21814 [Source:MGI Symbol;Acc:MGI:5433978]
									Egfem1	EGF-like and EMI domain containing 1 [Source:MGI Symbol;Acc:MGI:1922990]
									Fxyd1	FXYD domain-containing ion transport regulator 1 [Source:MGI Symbol;Acc:MGI:1889273]
									Wdr63	WD repeat domain 63 [Source:MGI Symbol;Acc:MGI:3045269]
									Mon1b	MON1 homolog B, secretory traffciking associated [Source:MGI Symbol;Acc:MGI:1923231]
									Gm6583	predicted gene 6583 [Source:MGI Symbol;Acc:MGI:3648511]
									Kcnk5	potassium channel, subfamily K, member 5 [Source:MGI Symbol;Acc:MGI:1336175]
									Fam92b	family with sequence similarity 92, member B [Source:MGI Symbol;Acc:MGI:3588213]
									Plxnd1	plexin D1 [Source:MGI Symbol;Acc:MGI:2154244]
									Mrps7	mitchondrial ribosomal protein S7 [Source:MGI Symbol;Acc:MGI:1354367]
									Gsta4	glutathione S-transferase, alpha 4 [Source:MGI Symbol;Acc:MGI:1309515]
									Ift81	intraflagellar transport 81 [Source:MGI Symbol;Acc:MGI:1098597]
									Pcdhgc3	protocadherin gamma subfamily C, 3 [Source:MGI Symbol;Acc:MGI:1935201]
									Rimbp2	RIMS binding protein 2 [Source:MGI Symbol;Acc:MGI:2443235]
									Spag8	sperm associated antigen 8 [Source:MGI Symbol;Acc:MGI:3056295]
									Ppp3cc	protein phosphatase 3, catalytic subunit, gamma isoform [Source:MGI Symbol;Acc:MGI:107162]
									Esr1	estrogen receptor 1 (alpha) [Source:MGI Symbol;Acc:MGI:1352467]
									AB124611	cDNA sequence AB124611 [Source:MGI Symbol;Acc:MGI:3043001]
									Cybc1	cytochrome b 245 chaperone 1 [Source:MGI Symbol;Acc:MGI:2384959]
									Ntrk3	neurotrophic tyrosine kinase, receptor, type 3 [Source:MGI Symbol;Acc:MGI:97385]
									Gm5089	predicted gene 5089 [Source:MGI Symbol;Acc:MGI:3644731]
									Fzr1	fizzy and cell division cycle 20 related 1 [Source:MGI Symbol;Acc:MGI:1926790]
									Lrrc3	leucine rich repeat containing 3 [Source:MGI Symbol;Acc:MGI:2447899]
									Nphp4	nephronophthisis 4 (juvenile) homolog (human) [Source:MGI Symbol;Acc:MGI:2384210]
									Mrap2	melanocortin 2 receptor accessory protein 2 [Source:MGI Symbol;Acc:MGI:3609239]
									Tcaf2	TRPM8 channel-associated factor 2 [Source:MGI Symbol;Acc:MGI:2385258]
									Plscr1	phospholipid scramblase 1 [Source:MGI Symbol;Acc:MGI:893575]
									Entpd3	ectonucleoside triphosphate diphosphohydrolase 3 [Source:MGI Symbol;Acc:MGI:1321386]
									Uckl1	uridine-cytidine kinase 1-like 1 [Source:MGI Symbol;Acc:MGI:1915806]
									Dennd4c	DENN/MADD domain containing 4C [Source:MGI Symbol;Acc:MGI:1914769]
									Herc4	hect domain and RLD 4 [Source:MGI Symbol;Acc:MGI:1914595]
									Mok	MOK protein kinase [Source:MGI Symbol;Acc:MGI:1336881]
									Gm26670	predicted gene, 26670 [Source:MGI Symbol;Acc:MGI:5477164]
									Hexdc	hexosaminidase (glycosyl hydrolase family 20, catalytic domain) containing [Source:MGI Symbol;Acc:MGI:3605542]
									Edn1	endothelin 1 [Source:MGI Symbol;Acc:MGI:95283]
									Mpped1	metallophosphoesterase domain containing 1 [Source:MGI Symbol;Acc:MGI:106316]
									Zbtb7a	zinc finger and BTB domain containing 7a [Source:MGI Symbol;Acc:MGI:1335091]
									Ccdc130	coiled-coil domain containing 130 [Source:MGI Symbol;Acc:MGI:1914986]
									Ankrd45	ankyrin repeat domain 45 [Source:MGI Symbol;Acc:MGI:1921094]
									Dyrk3	dual-specificity tyrosine-(Y)-phosphorylation regulated kinase 3 [Source:MGI Symbol;Acc:MGI:1330300]
									Sbsn	suprabasin [Source:MGI Symbol;Acc:MGI:2446326]
									Zfp69	zinc finger protein 69 [Source:MGI Symbol;Acc:MGI:107794]
									Tat	tyrosine aminotransferase [Source:MGI Symbol;Acc:MGI:98487]
									Utp15	UTP15 small subunit processome component [Source:MGI Symbol;Acc:MGI:2145443]
									Rc3h1	RING CCCH (C3H) domains 1 [Source:MGI Symbol;Acc:MGI:2685397]
									Tmem51	transmembrane protein 51 [Source:MGI Symbol;Acc:MGI:2384874]
									Gm19951	predicted gene, 19951 [Source:MGI Symbol;Acc:MGI:5012136]
									Polr2e	polymerase (RNA) II (DNA directed) polypeptide E [Source:MGI Symbol;Acc:MGI:1913670]
									Slc38a7	solute carrier family 38, member 7 [Source:MGI Symbol;Acc:MGI:2679005]
									Zfp493	zinc finger protein 493 [Source:MGI Symbol;Acc:MGI:1920208]
									Gbp10	guanylate-binding protein 10 [Source:MGI Symbol;Acc:MGI:4359647]
									Ppm1n	protein phosphatase, Mg2+/Mn2+ dependent, 1N (putative) [Source:MGI Symbol;Acc:MGI:2142330]
									Med24	mediator complex subunit 24 [Source:MGI Symbol;Acc:MGI:1344385]
									Ccdc170	coiled-coil domain containing 170 [Source:MGI Symbol;Acc:MGI:2685067]
									Gm10282	predicted pseudogene 10282 [Source:MGI Symbol;Acc:MGI:3704312]
									Cyhr1	cysteine and histidine rich 1 [Source:MGI Symbol;Acc:MGI:1859320]
									Intu	inturned planar cell polarity protein [Source:MGI Symbol;Acc:MGI:2443752]
									Zswim6	zinc finger SWIM-type containing 6 [Source:MGI Symbol;Acc:MGI:1914513]
									Tmem154	transmembrane protein 154 [Source:MGI Symbol;Acc:MGI:2444725]
									Cd300a	CD300A molecule [Source:MGI Symbol;Acc:MGI:2443411]
									Scube3	signal peptide, CUB domain, EGF-like 3 [Source:MGI Symbol;Acc:MGI:3045253]
									Mob1b	MOB kinase activator 1B [Source:MGI Symbol;Acc:MGI:1915723]
									Rraga	Ras-related GTP binding A [Source:MGI Symbol;Acc:MGI:1915691]
									Stoml3	stomatin (Epb7.2)-like 3 [Source:MGI Symbol;Acc:MGI:2388072]
									Zfp382	zinc finger protein 382 [Source:MGI Symbol;Acc:MGI:3588204]
									Adprhl2	ADP-ribosylhydrolase like 2 [Source:MGI Symbol;Acc:MGI:2140364]
									Ryr1	ryanodine receptor 1, skeletal muscle [Source:MGI Symbol;Acc:MGI:99659]
									Wdfy1	WD repeat and FYVE domain containing 1 [Source:MGI Symbol;Acc:MGI:1916618]
									4930430E12Rik	RIKEN cDNA 4930430E12 gene [Source:MGI Symbol;Acc:MGI:1918889]
									Pde9a	phosphodiesterase 9A [Source:MGI Symbol;Acc:MGI:1277179]
									Scara3	scavenger receptor class A, member 3 [Source:MGI Symbol;Acc:MGI:2444418]
									Armc1	armadillo repeat containing 1 [Source:MGI Symbol;Acc:MGI:1921502]
									Cbln3	cerebellin 3 precursor protein [Source:MGI Symbol;Acc:MGI:1889286]
									Anxa8	annexin A8 [Source:MGI Symbol;Acc:MGI:1201374]
									6430710M23Rik	RIKEN cDNA 6430710M23 gene [Source:MGI Symbol;Acc:MGI:1923464]
									Brd4	bromodomain containing 4 [Source:MGI Symbol;Acc:MGI:1888520]
									Fnta	farnesyltransferase, CAAX box, alpha [Source:MGI Symbol;Acc:MGI:104683]
									Kctd6	potassium channel tetramerisation domain containing 6 [Source:MGI Symbol;Acc:MGI:1918643]
									Xrcc4	X-ray repair complementing defective repair in Chinese hamster cells 4 [Source:MGI Symbol;Acc:MGI:1333799]
									Myo5b	myosin VB [Source:MGI Symbol;Acc:MGI:106598]
									D5Ertd605e	DNA segment, Chr 5, ERATO Doi 605, expressed [Source:MGI Symbol;Acc:MGI:1277165]
									Zic2	zinc finger protein of the cerebellum 2 [Source:MGI Symbol;Acc:MGI:106679]
									Bmp4	bone morphogenetic protein 4 [Source:MGI Symbol;Acc:MGI:88180]
									Gtpbp10	GTP-binding protein 10 (putative) [Source:MGI Symbol;Acc:MGI:2385599]
									C77080	expressed sequence C77080 [Source:MGI Symbol;Acc:MGI:2140651]
									1700028P14Rik	RIKEN cDNA 1700028P14 gene [Source:MGI Symbol;Acc:MGI:1914733]
									Adora2b	adenosine A2b receptor [Source:MGI Symbol;Acc:MGI:99403]
									Nol4l	nucleolar protein 4-like [Source:MGI Symbol;Acc:MGI:1918765]
									Gm10300	predicted gene 10300 [Source:MGI Symbol;Acc:MGI:3641670]
									Mtch1	mitochondrial carrier 1 [Source:MGI Symbol;Acc:MGI:1929261]
									Fbxw11	F-box and WD-40 domain protein 11 [Source:MGI Symbol;Acc:MGI:2144023]
									Acat3	acetyl-Coenzyme A acetyltransferase 3 [Source:MGI Symbol;Acc:MGI:109182]
									Bach2	BTB and CNC homology, basic leucine zipper transcription factor 2 [Source:MGI Symbol;Acc:MGI:894679]
									Gm42941	predicted gene 42941 [Source:MGI Symbol;Acc:MGI:5663078]
									Col4a5	collagen, type IV, alpha 5 [Source:MGI Symbol;Acc:MGI:88456]
									Rnf139	ring finger protein 139 [Source:MGI Symbol;Acc:MGI:1923091]
									Gm20443	predicted gene 20443 [Source:MGI Symbol;Acc:MGI:5141908]
									Pik3cb	phosphatidylinositol-4,5-bisphosphate 3-kinase catalytic subunit beta [Source:MGI Symbol;Acc:MGI:1922019]
									Ldlrad4	low density lipoprotein receptor class A domain containing 4 [Source:MGI Symbol;Acc:MGI:1277150]
									Cggbp1	CGG triplet repeat binding protein 1 [Source:MGI Symbol;Acc:MGI:2146370]
									Plekho2	pleckstrin homology domain containing, family O member 2 [Source:MGI Symbol;Acc:MGI:2143132]
									Zfp335	zinc finger protein 335 [Source:MGI Symbol;Acc:MGI:2682313]
									Nat8l	N-acetyltransferase 8-like [Source:MGI Symbol;Acc:MGI:2447776]
									Elfn1	leucine rich repeat and fibronectin type III, extracellular 1 [Source:MGI Symbol;Acc:MGI:2442479]
									Frs2	fibroblast growth factor receptor substrate 2 [Source:MGI Symbol;Acc:MGI:1100860]
									Ahcyl2	S-adenosylhomocysteine hydrolase-like 2 [Source:MGI Symbol;Acc:MGI:1921590]
									Dclre1a	DNA cross-link repair 1A [Source:MGI Symbol;Acc:MGI:1930042]
									Myom3	myomesin family, member 3 [Source:MGI Symbol;Acc:MGI:2685280]
									Fzd1	frizzled class receptor 1 [Source:MGI Symbol;Acc:MGI:1196625]
									Col11a1	collagen, type XI, alpha 1 [Source:MGI Symbol;Acc:MGI:88446]
									3110062G12Rik	RIKEN cDNA 3110062G12 gene [Source:MGI Symbol;Acc:MGI:1920438]
									Fap	fibroblast activation protein [Source:MGI Symbol;Acc:MGI:109608]
									Plekha6	pleckstrin homology domain containing, family A member 6 [Source:MGI Symbol;Acc:MGI:2388662]
									Fbxo10	F-box protein 10 [Source:MGI Symbol;Acc:MGI:2686937]
									Fzd2	frizzled class receptor 2 [Source:MGI Symbol;Acc:MGI:1888513]
									Gm45053	predicted gene 45053 [Source:MGI Symbol;Acc:MGI:5753629]
									0610012G03Rik	RIKEN cDNA 0610012G03 gene [Source:MGI Symbol;Acc:MGI:1913301]
									Gm42809	predicted gene 42809 [Source:MGI Symbol;Acc:MGI:5662946]
									Mex3c	mex3 RNA binding family member C [Source:MGI Symbol;Acc:MGI:2652843]
									Pdzd2	PDZ domain containing 2 [Source:MGI Symbol;Acc:MGI:1922394]
									4933407L21Rik	RIKEN cDNA 4933407L21 gene [Source:MGI Symbol;Acc:MGI:1918391]
									Fscn2	fascin actin-bundling protein 2 [Source:MGI Symbol;Acc:MGI:2443337]
									Fndc1	fibronectin type III domain containing 1 [Source:MGI Symbol;Acc:MGI:1915905]
									Ptk7	PTK7 protein tyrosine kinase 7 [Source:MGI Symbol;Acc:MGI:1918711]
									Pdcd11	programmed cell death 11 [Source:MGI Symbol;Acc:MGI:1341788]
									Elovl4	elongation of very long chain fatty acids (FEN1/Elo2, SUR4/Elo3, yeast)-like 4 [Source:MGI Symbol;Acc:MGI:1933331]
									Nmd3	NMD3 ribosome export adaptor [Source:MGI Symbol;Acc:MGI:2140103]
									Gm33926	predicted gene, 33926 [Source:MGI Symbol;Acc:MGI:5593085]
									Hexb	hexosaminidase B [Source:MGI Symbol;Acc:MGI:96074]
									Gm15880	predicted gene 15880 [Source:MGI Symbol;Acc:MGI:3802014]
									Gm45542	predicted gene 45542 [Source:MGI Symbol;Acc:MGI:5791378]
									Egfr	epidermal growth factor receptor [Source:MGI Symbol;Acc:MGI:95294]
									Gm29508	predicted gene 29508 [Source:MGI Symbol;Acc:MGI:5580214]
									Rnf19b	ring finger protein 19B [Source:MGI Symbol;Acc:MGI:1922484]
									Egln1	egl-9 family hypoxia-inducible factor 1 [Source:MGI Symbol;Acc:MGI:1932286]
									Nxpe1-ps	neurexophilin and PC-esterase domain family, member 1, pseudogene [Source:MGI Symbol;Acc:MGI:3646632]
									Kcnd2	potassium voltage-gated channel, Shal-related family, member 2 [Source:MGI Symbol;Acc:MGI:102663]
									Caps2	calcyphosphine 2 [Source:MGI Symbol;Acc:MGI:2441980]
									Cetn4	centrin 4 [Source:MGI Symbol;Acc:MGI:2677454]
									Slc6a20a	solute carrier family 6 (neurotransmitter transporter), member 20A [Source:MGI Symbol;Acc:MGI:2143217]
									Adpgk	ADP-dependent glucokinase [Source:MGI Symbol;Acc:MGI:1919391]
									B430319F04Rik	RIKEN cDNA B430319F04 gene [Source:MGI Symbol;Acc:MGI:3588258]
									Foxp2	forkhead box P2 [Source:MGI Symbol;Acc:MGI:2148705]
									Tamm41	TAM41 mitochondrial translocator assembly and maintenance homolog [Source:MGI Symbol;Acc:MGI:1916221]
									Twistnb	twist basic helix-loop-helix transcription factor 1 neighbor [Source:MGI Symbol;Acc:MGI:106292]
									Gpr176	G protein-coupled receptor 176 [Source:MGI Symbol;Acc:MGI:2685858]
									Amfr	autocrine motility factor receptor [Source:MGI Symbol;Acc:MGI:1345634]
									Elavl1	ELAV (embryonic lethal, abnormal vision)-like 1 (Hu antigen R) [Source:MGI Symbol;Acc:MGI:1100851]
									Serping1	serine (or cysteine) peptidase inhibitor, clade G, member 1 [Source:MGI Symbol;Acc:MGI:894696]
									Dap3	death associated protein 3 [Source:MGI Symbol;Acc:MGI:1929538]
									F13a1	coagulation factor XIII, A1 subunit [Source:MGI Symbol;Acc:MGI:1921395]
									Dstyk	dual serine/threonine and tyrosine protein kinase [Source:MGI Symbol;Acc:MGI:1925064]
									Shc4	SHC (Src homology 2 domain containing) family, member 4 [Source:MGI Symbol;Acc:MGI:2655364]
									Mdfic	MyoD family inhibitor domain containing [Source:MGI Symbol;Acc:MGI:104611]
									Cldn12	claudin 12 [Source:MGI Symbol;Acc:MGI:1929288]
									Slc31a2	solute carrier family 31, member 2 [Source:MGI Symbol;Acc:MGI:1333844]
									A430108G06Rik	RIKEN cDNA A430108G06 gene [Source:MGI Symbol;Acc:MGI:2442478]
									Thyn1	thymocyte nuclear protein 1 [Source:MGI Symbol;Acc:MGI:1925112]
									Inpp5e	inositol polyphosphate-5-phosphatase E [Source:MGI Symbol;Acc:MGI:1927753]
									Calml4	calmodulin-like 4 [Source:MGI Symbol;Acc:MGI:1922850]
									Casp9	caspase 9 [Source:MGI Symbol;Acc:MGI:1277950]
									Dnah7c	dynein, axonemal, heavy chain 7C [Source:MGI Symbol;Acc:MGI:3639762]
									Iqcg	IQ motif containing G [Source:MGI Symbol;Acc:MGI:1916957]
									Mrpl42	mitochondrial ribosomal protein L42 [Source:MGI Symbol;Acc:MGI:1333774]
									Sytl3	synaptotagmin-like 3 [Source:MGI Symbol;Acc:MGI:1933367]
									Togaram2	TOG array regulator of axonemal microtubules 2 [Source:MGI Symbol;Acc:MGI:2443498]
									Nt5e	5' nucleotidase, ecto [Source:MGI Symbol;Acc:MGI:99782]
									Ndufa11	NADH:ubiquinone oxidoreductase subunit A11 [Source:MGI Symbol;Acc:MGI:1917125]
									Pde3a	phosphodiesterase 3A, cGMP inhibited [Source:MGI Symbol;Acc:MGI:1860764]
									Asb16	ankyrin repeat and SOCS box-containing 16 [Source:MGI Symbol;Acc:MGI:2654437]
									Zbp1	Z-DNA binding protein 1 [Source:MGI Symbol;Acc:MGI:1927449]
									Gm47794	predicted gene, 47794 [Source:MGI Symbol;Acc:MGI:6096966]
									Gm49336	predicted gene, 49336 [Source:MGI Symbol;Acc:MGI:6121524]
									Myc	myelocytomatosis oncogene [Source:MGI Symbol;Acc:MGI:97250]
									Pmpcb	peptidase (mitochondrial processing) beta [Source:MGI Symbol;Acc:MGI:1920328]
									Fem1a	fem 1 homolog a [Source:MGI Symbol;Acc:MGI:1335089]
									Mcoln2	mucolipin 2 [Source:MGI Symbol;Acc:MGI:1915529]
									Spint2	serine protease inhibitor, Kunitz type 2 [Source:MGI Symbol;Acc:MGI:1338031]
									Socs7	suppressor of cytokine signaling 7 [Source:MGI Symbol;Acc:MGI:2651588]
									Cers4	ceramide synthase 4 [Source:MGI Symbol;Acc:MGI:1914510]
									Dnajc14	DnaJ heat shock protein family (Hsp40) member C14 [Source:MGI Symbol;Acc:MGI:1921580]
									Gm12500	predicted gene 12500 [Source:MGI Symbol;Acc:MGI:3650304]
									Gm5129	predicted gene 5129 [Source:MGI Symbol;Acc:MGI:3648499]
									Ncf4	neutrophil cytosolic factor 4 [Source:MGI Symbol;Acc:MGI:109186]
									Prpsap1	phosphoribosyl pyrophosphate synthetase-associated protein 1 [Source:MGI Symbol;Acc:MGI:1915013]
									Prkd3	protein kinase D3 [Source:MGI Symbol;Acc:MGI:1922542]
									Rock2	Rho-associated coiled-coil containing protein kinase 2 [Source:MGI Symbol;Acc:MGI:107926]
									Prpf38b	PRP38 pre-mRNA processing factor 38 (yeast) domain containing B [Source:MGI Symbol;Acc:MGI:1914171]
									Ppif	peptidylprolyl isomerase F (cyclophilin F) [Source:MGI Symbol;Acc:MGI:2145814]
									Polr2l	polymerase (RNA) II (DNA directed) polypeptide L [Source:MGI Symbol;Acc:MGI:1913741]
									Dlx4	distal-less homeobox 4 [Source:MGI Symbol;Acc:MGI:94904]
									Polr3e	polymerase (RNA) III (DNA directed) polypeptide E [Source:MGI Symbol;Acc:MGI:1349452]
									Fcho1	FCH domain only 1 [Source:MGI Symbol;Acc:MGI:1921265]
									Klhdc2	kelch domain containing 2 [Source:MGI Symbol;Acc:MGI:1916804]
									Limk1	LIM-domain containing, protein kinase [Source:MGI Symbol;Acc:MGI:104572]
									Gm11642	predicted gene 11642 [Source:MGI Symbol;Acc:MGI:3651889]
									6820408C15Rik	RIKEN cDNA 6820408C15 gene [Source:MGI Symbol;Acc:MGI:3045333]
									Ccdc189	coiled-coil domain containing 189 [Source:MGI Symbol;Acc:MGI:2685012]
									Xlr4a	X-linked lymphocyte-regulated 4A [Source:MGI Symbol;Acc:MGI:3574098]
									Stt3a	STT3, subunit of the oligosaccharyltransferase complex, homolog A (S. cerevisiae) [Source:MGI Symbol;Acc:MGI:105124]
									Gm42600	predicted gene 42600 [Source:MGI Symbol;Acc:MGI:5662737]
									Ctu2	cytosolic thiouridylase subunit 2 [Source:MGI Symbol;Acc:MGI:1914215]
									Gtf2ird1	general transcription factor II I repeat domain-containing 1 [Source:MGI Symbol;Acc:MGI:1861942]
									Dnah5	dynein, axonemal, heavy chain 5 [Source:MGI Symbol;Acc:MGI:107718]
									Gm38355	predicted gene, 38355 [Source:MGI Symbol;Acc:MGI:5611583]
									Acvr1	activin A receptor, type 1 [Source:MGI Symbol;Acc:MGI:87911]
									Gm38392	predicted gene, 38392 [Source:MGI Symbol;Acc:MGI:5613632]
									Arhgap26	Rho GTPase activating protein 26 [Source:MGI Symbol;Acc:MGI:1918552]
									Ric1	RAB6A GEF complex partner 1 [Source:MGI Symbol;Acc:MGI:1924893]
									Ly6g6f	lymphocyte antigen 6 complex, locus G6F [Source:MGI Symbol;Acc:MGI:3616082]
									Tmco6	transmembrane and coiled-coil domains 6 [Source:MGI Symbol;Acc:MGI:1919233]
									Pim1	proviral integration site 1 [Source:MGI Symbol;Acc:MGI:97584]
									Gm14410	predicted gene 14410 [Source:MGI Symbol;Acc:MGI:3709158]
									Prss35	protease, serine 35 [Source:MGI Symbol;Acc:MGI:2444800]
									Mgat5	mannoside acetylglucosaminyltransferase 5 [Source:MGI Symbol;Acc:MGI:894701]
									Dnase2a	deoxyribonuclease II alpha [Source:MGI Symbol;Acc:MGI:1329019]
									Ccdc60	coiled-coil domain containing 60 [Source:MGI Symbol;Acc:MGI:2141043]
									Nipbl	NIPBL cohesin loading factor [Source:MGI Symbol;Acc:MGI:1913976]
									Bdh2	3-hydroxybutyrate dehydrogenase, type 2 [Source:MGI Symbol;Acc:MGI:1917022]
									Phf8	PHD finger protein 8 [Source:MGI Symbol;Acc:MGI:2444341]
									Cc2d2a	coiled-coil and C2 domain containing 2A [Source:MGI Symbol;Acc:MGI:1924487]
									Tepsin	TEPSIN, adaptor related protein complex 4 accessory protein [Source:MGI Symbol;Acc:MGI:1926027]
									Pnpla2	patatin-like phospholipase domain containing 2 [Source:MGI Symbol;Acc:MGI:1914103]
									Marchf10	membrane associated ring-CH-type finger 10 [Source:MGI Symbol;Acc:MGI:2443469]
									Cxcr2	chemokine (C-X-C motif) receptor 2 [Source:MGI Symbol;Acc:MGI:105303]
									Mx1	MX dynamin-like GTPase 1 [Source:MGI Symbol;Acc:MGI:97243]
									Slc25a16	solute carrier family 25 (mitochondrial carrier, Graves disease autoantigen), member 16 [Source:MGI Symbol;Acc:MGI:1920382]
									Ifitm2	interferon induced transmembrane protein 2 [Source:MGI Symbol;Acc:MGI:1933382]
									Mrc1	mannose receptor, C type 1 [Source:MGI Symbol;Acc:MGI:97142]
									Mir5107	microRNA 5107 [Source:MGI Symbol;Acc:MGI:4950427]
									Sod1	superoxide dismutase 1, soluble [Source:MGI Symbol;Acc:MGI:98351]
									Hook3	hook microtubule tethering protein 3 [Source:MGI Symbol;Acc:MGI:2443554]
									Serinc2	serine incorporator 2 [Source:MGI Symbol;Acc:MGI:1919132]
									Brinp3	bone morphogenetic protein/retinoic acid inducible neural specific 3 [Source:MGI Symbol;Acc:MGI:2443035]
									Mccc1	methylcrotonoyl-Coenzyme A carboxylase 1 (alpha) [Source:MGI Symbol;Acc:MGI:1919289]
									Gm23908	predicted gene, 23908 [Source:MGI Symbol;Acc:MGI:5453685]
									Usp20	ubiquitin specific peptidase 20 [Source:MGI Symbol;Acc:MGI:1921520]
									Socs4	suppressor of cytokine signaling 4 [Source:MGI Symbol;Acc:MGI:1914546]
									Dusp1	dual specificity phosphatase 1 [Source:MGI Symbol;Acc:MGI:105120]
									Dctn4	dynactin 4 [Source:MGI Symbol;Acc:MGI:1914915]
									Kcnk13	potassium channel, subfamily K, member 13 [Source:MGI Symbol;Acc:MGI:2384976]
									Stard3	START domain containing 3 [Source:MGI Symbol;Acc:MGI:1929618]
									Cyp7b1	cytochrome P450, family 7, subfamily b, polypeptide 1 [Source:MGI Symbol;Acc:MGI:104978]
									Boc	biregional cell adhesion molecule-related/down-regulated by oncogenes (Cdon) binding protein [Source:MGI Symbol;Acc:MGI:2151153]
									Kl	klotho [Source:MGI Symbol;Acc:MGI:1101771]
									Tbc1d9b	TBC1 domain family, member 9B [Source:MGI Symbol;Acc:MGI:1924045]
									Gm44995	predicted gene 44995 [Source:MGI Symbol;Acc:MGI:5753571]
									Fam45a	family with sequence similarity 45, member A [Source:MGI Symbol;Acc:MGI:1915144]
									F11r	F11 receptor [Source:MGI Symbol;Acc:MGI:1321398]
									4930507D05Rik	RIKEN cDNA 4930507D05 gene [Source:MGI Symbol;Acc:MGI:1921956]
									Ubl7	ubiquitin-like 7 (bone marrow stromal cell-derived) [Source:MGI Symbol;Acc:MGI:1916709]
									Tsc22d2	TSC22 domain family, member 2 [Source:MGI Symbol;Acc:MGI:1919283]
									Mcee	methylmalonyl CoA epimerase [Source:MGI Symbol;Acc:MGI:1920974]
									Efemp1	epidermal growth factor-containing fibulin-like extracellular matrix protein 1 [Source:MGI Symbol;Acc:MGI:1339998]
									Zzz3	zinc finger, ZZ domain containing 3 [Source:MGI Symbol;Acc:MGI:1920453]
									Nrip3	nuclear receptor interacting protein 3 [Source:MGI Symbol;Acc:MGI:1925843]
									Eno2	enolase 2, gamma neuronal [Source:MGI Symbol;Acc:MGI:95394]
									Gm5735	predicted gene 5735 [Source:MGI Symbol;Acc:MGI:3645951]
									Acan	aggrecan [Source:MGI Symbol;Acc:MGI:99602]
									G630093K05Rik	RIKEN cDNA G630093K05 gene [Source:MGI Symbol;Acc:MGI:3588274]
									Ggact	gamma-glutamylamine cyclotransferase [Source:MGI Symbol;Acc:MGI:2385008]
									Zscan18	zinc finger and SCAN domain containing 18 [Source:MGI Symbol;Acc:MGI:3643810]
									Cttnbp2nl	CTTNBP2 N-terminal like [Source:MGI Symbol;Acc:MGI:1933137]
									Gm14964	predicted gene 14964 [Source:MGI Symbol;Acc:MGI:3641621]
									Rad54l2	RAD54 like 2 (S. cerevisiae) [Source:MGI Symbol;Acc:MGI:1933196]
									Nes	nestin [Source:MGI Symbol;Acc:MGI:101784]
									2700046G09Rik	RIKEN cDNA 2700046G09 gene [Source:MGI Symbol;Acc:MGI:1914438]
									Cep57	centrosomal protein 57 [Source:MGI Symbol;Acc:MGI:1915551]
									Slc13a4	solute carrier family 13 (sodium/sulfate symporters), member 4 [Source:MGI Symbol;Acc:MGI:2442367]
									Gm43110	predicted gene 43110 [Source:MGI Symbol;Acc:MGI:5663247]
									Impdh2-ps	inosine monophosphate dehydrogenase 2, pseudogene [Source:MGI Symbol;Acc:MGI:3705743]
									4933406B17Rik	RIKEN cDNA 4933406B17 gene [Source:MGI Symbol;Acc:MGI:1918290]
									Bricd5	BRICHOS domain containing 5 [Source:MGI Symbol;Acc:MGI:2441766]
									Rasa3	RAS p21 protein activator 3 [Source:MGI Symbol;Acc:MGI:1197013]
									Mocs3	molybdenum cofactor synthesis 3 [Source:MGI Symbol;Acc:MGI:1916622]
									Asgr2	asialoglycoprotein receptor 2 [Source:MGI Symbol;Acc:MGI:88082]
									Acaa1a	acetyl-Coenzyme A acyltransferase 1A [Source:MGI Symbol;Acc:MGI:2148491]
									A930029G22Rik	RIKEN cDNA A930029G22 gene [Source:MGI Symbol;Acc:MGI:3605039]
									Ankle2	ankyrin repeat and LEM domain containing 2 [Source:MGI Symbol;Acc:MGI:1261856]
									Crygn	crystallin, gamma N [Source:MGI Symbol;Acc:MGI:2449167]
									Pcdhgc4	protocadherin gamma subfamily C, 4 [Source:MGI Symbol;Acc:MGI:1935203]
									Akap11	A kinase (PRKA) anchor protein 11 [Source:MGI Symbol;Acc:MGI:2684060]
									Sprtn	SprT-like N-terminal domain [Source:MGI Symbol;Acc:MGI:2685351]
									Rsph14	radial spoke head homolog 14 (Chlamydomonas) [Source:MGI Symbol;Acc:MGI:1918486]
									Zc3h6	zinc finger CCCH type containing 6 [Source:MGI Symbol;Acc:MGI:1926001]
									Ago1	argonaute RISC catalytic subunit 1 [Source:MGI Symbol;Acc:MGI:2446630]
									Cnr2	cannabinoid receptor 2 (macrophage) [Source:MGI Symbol;Acc:MGI:104650]
									Actr6	ARP6 actin-related protein 6 [Source:MGI Symbol;Acc:MGI:1914269]
									Igf2r	insulin-like growth factor 2 receptor [Source:MGI Symbol;Acc:MGI:96435]
									Ttc34	tetratricopeptide repeat domain 34 [Source:MGI Symbol;Acc:MGI:2445205]
									Ing2	inhibitor of growth family, member 2 [Source:MGI Symbol;Acc:MGI:1916510]
									Fam184a	family with sequence similarity 184, member A [Source:MGI Symbol;Acc:MGI:1923156]
									Btbd7	BTB (POZ) domain containing 7 [Source:MGI Symbol;Acc:MGI:1917858]
									Gm21168	predicted gene, 21168 [Source:MGI Symbol;Acc:MGI:5434523]
									Aifm1	apoptosis-inducing factor, mitochondrion-associated 1 [Source:MGI Symbol;Acc:MGI:1349419]
									Vdac1	voltage-dependent anion channel 1 [Source:MGI Symbol;Acc:MGI:106919]
									Dleu2	deleted in lymphocytic leukemia, 2 [Source:MGI Symbol;Acc:MGI:1934030]
									Adam11	a disintegrin and metallopeptidase domain 11 [Source:MGI Symbol;Acc:MGI:1098667]
									Gm14857	predicted gene 14857 [Source:MGI Symbol;Acc:MGI:3716318]
									Gm22940	predicted gene, 22940 [Source:MGI Symbol;Acc:MGI:5452717]
									Hist1h4m	histone cluster 1, H4m [Source:MGI Symbol;Acc:MGI:2448441]
									Gm24119	predicted gene, 24119 [Source:MGI Symbol;Acc:MGI:5453896]
									Ifih1	interferon induced with helicase C domain 1 [Source:MGI Symbol;Acc:MGI:1918836]
									Rdx	radixin [Source:MGI Symbol;Acc:MGI:97887]
									Pex7	peroxisomal biogenesis factor 7 [Source:MGI Symbol;Acc:MGI:1321392]
									Atf5	activating transcription factor 5 [Source:MGI Symbol;Acc:MGI:2141857]
									Gm10785	predicted gene 10785 [Source:MGI Symbol;Acc:MGI:3642149]
									Eci3	enoyl-Coenzyme A delta isomerase 3 [Source:MGI Symbol;Acc:MGI:1916373]
									Nrn1	neuritin 1 [Source:MGI Symbol;Acc:MGI:1915654]
									Adhfe1	alcohol dehydrogenase, iron containing, 1 [Source:MGI Symbol;Acc:MGI:1923437]
									Ern1	endoplasmic reticulum (ER) to nucleus signalling 1 [Source:MGI Symbol;Acc:MGI:1930134]
									Stk10	serine/threonine kinase 10 [Source:MGI Symbol;Acc:MGI:1099439]
									Ntn3	netrin 3 [Source:MGI Symbol;Acc:MGI:1341188]
									Tmed7	transmembrane p24 trafficking protein 7 [Source:MGI Symbol;Acc:MGI:1913926]
									Ctla4	cytotoxic T-lymphocyte-associated protein 4 [Source:MGI Symbol;Acc:MGI:88556]
									Cyp4f17	cytochrome P450, family 4, subfamily f, polypeptide 17 [Source:MGI Symbol;Acc:MGI:3646233]
									E230016K23Rik	RIKEN cDNA E230016K23 gene [Source:MGI Symbol;Acc:MGI:3041204]
									Flad1	flavin adenine dinucleotide synthetase 1 [Source:MGI Symbol;Acc:MGI:2443030]
									Mrpl2	mitochondrial ribosomal protein L2 [Source:MGI Symbol;Acc:MGI:1351622]
									Gm37716	predicted gene, 37716 [Source:MGI Symbol;Acc:MGI:5610944]
									Sqle	squalene epoxidase [Source:MGI Symbol;Acc:MGI:109296]
									Crk	v-crk avian sarcoma virus CT10 oncogene homolog [Source:MGI Symbol;Acc:MGI:88508]
									Six2	sine oculis-related homeobox 2 [Source:MGI Symbol;Acc:MGI:102778]
									Gm5791	predicted gene 5791 [Source:MGI Symbol;Acc:MGI:3648515]
									Snhg3	small nucleolar RNA host gene 3 [Source:MGI Symbol;Acc:MGI:2684817]
									Cog3	component of oligomeric golgi complex 3 [Source:MGI Symbol;Acc:MGI:2450151]
									Abcg4	ATP binding cassette subfamily G member 4 [Source:MGI Symbol;Acc:MGI:1890594]
									Nr4a2	nuclear receptor subfamily 4, group A, member 2 [Source:MGI Symbol;Acc:MGI:1352456]
									Erich2	glutamate rich 2 [Source:MGI Symbol;Acc:MGI:1913998]
									Tnks2	tankyrase, TRF1-interacting ankyrin-related ADP-ribose polymerase 2 [Source:MGI Symbol;Acc:MGI:1921743]
									Gm15601	predicted gene 15601 [Source:MGI Symbol;Acc:MGI:3783048]
									Kctd15	potassium channel tetramerisation domain containing 15 [Source:MGI Symbol;Acc:MGI:2385276]
									Chst15	carbohydrate sulfotransferase 15 [Source:MGI Symbol;Acc:MGI:1924840]
									Raph1	Ras association (RalGDS/AF-6) and pleckstrin homology domains 1 [Source:MGI Symbol;Acc:MGI:1924550]
									Cox6c	cytochrome c oxidase subunit 6C [Source:MGI Symbol;Acc:MGI:104614]
									Mat2b	methionine adenosyltransferase II, beta [Source:MGI Symbol;Acc:MGI:1913667]
									Car12	carbonic anhydrase 12 [Source:MGI Symbol;Acc:MGI:1923709]
									Plxna3	plexin A3 [Source:MGI Symbol;Acc:MGI:107683]
									Tnfaip8l2	tumor necrosis factor, alpha-induced protein 8-like 2 [Source:MGI Symbol;Acc:MGI:1917019]
									Stfa2l1	stefin A2 like 1 [Source:MGI Symbol;Acc:MGI:3524944]
									Gm13410	predicted gene 13410 [Source:MGI Symbol;Acc:MGI:3650681]
									Gm28661	predicted gene 28661 [Source:MGI Symbol;Acc:MGI:5579367]
									Sell	selectin, lymphocyte [Source:MGI Symbol;Acc:MGI:98279]
									6820431F20Rik	RIKEN cDNA 6820431F20 gene [Source:MGI Symbol;Acc:MGI:3694236]
									Fhit	fragile histidine triad gene [Source:MGI Symbol;Acc:MGI:1277947]
									Gm19522	predicted gene, 19522 [Source:MGI Symbol;Acc:MGI:5011707]
									Gm43254	predicted gene 43254 [Source:MGI Symbol;Acc:MGI:5663391]
									Gm26737	predicted gene, 26737 [Source:MGI Symbol;Acc:MGI:5477231]
									Kcnb2	potassium voltage gated channel, Shab-related subfamily, member 2 [Source:MGI Symbol;Acc:MGI:99632]
									Iigp1	interferon inducible GTPase 1 [Source:MGI Symbol;Acc:MGI:1926259]
									Brinp2	bone morphogenic protein/retinoic acid inducible neural-specific 2 [Source:MGI Symbol;Acc:MGI:2443333]
									Zbtb48	zinc finger and BTB domain containing 48 [Source:MGI Symbol;Acc:MGI:2140248]
									Adamts20	a disintegrin-like and metallopeptidase (reprolysin type) with thrombospondin type 1 motif, 20 [Source:MGI Symbol;Acc:MGI:2660628]
									Ttl	tubulin tyrosine ligase [Source:MGI Symbol;Acc:MGI:1916987]
									Scaf11	SR-related CTD-associated factor 11 [Source:MGI Symbol;Acc:MGI:1919443]
									Rps24-ps2	ribosomal protein S24, pseudogene 2 [Source:MGI Symbol;Acc:MGI:3649025]
									Naaladl2	N-acetylated alpha-linked acidic dipeptidase-like 2 [Source:MGI Symbol;Acc:MGI:2685867]
									Tmem47	transmembrane protein 47 [Source:MGI Symbol;Acc:MGI:2177570]
									Pcsk1n	proprotein convertase subtilisin/kexin type 1 inhibitor [Source:MGI Symbol;Acc:MGI:1353431]
									Ripply3	ripply transcriptional repressor 3 [Source:MGI Symbol;Acc:MGI:2181192]
									Vat1l	vesicle amine transport protein 1 like [Source:MGI Symbol;Acc:MGI:2142534]
									Lrrc71	leucine rich repeat containing 71 [Source:MGI Symbol;Acc:MGI:1921735]
									E530011L22Rik	RIKEN cDNA E530011L22 gene [Source:MGI Symbol;Acc:MGI:2443770]
									Gm47665	predicted gene, 47665 [Source:MGI Symbol;Acc:MGI:6096756]
									Mrpl9	mitochondrial ribosomal protein L9 [Source:MGI Symbol;Acc:MGI:2137211]
									Barx2	BarH-like homeobox 2 [Source:MGI Symbol;Acc:MGI:109617]
									Cd55	CD55 molecule, decay accelerating factor for complement [Source:MGI Symbol;Acc:MGI:104850]
									Asprv1	aspartic peptidase, retroviral-like 1 [Source:MGI Symbol;Acc:MGI:1915105]
									Fam160b1	family with sequence similarity 160, member B1 [Source:MGI Symbol;Acc:MGI:2147545]
									Itgb8	integrin beta 8 [Source:MGI Symbol;Acc:MGI:1338035]
									Gpr135	G protein-coupled receptor 135 [Source:MGI Symbol;Acc:MGI:2676315]
									Cmss1	cms small ribosomal subunit 1 [Source:MGI Symbol;Acc:MGI:1913747]
									Oprl1	opioid receptor-like 1 [Source:MGI Symbol;Acc:MGI:97440]
									Gm11769	predicted gene 11769 [Source:MGI Symbol;Acc:MGI:3702101]
									Cachd1	cache domain containing 1 [Source:MGI Symbol;Acc:MGI:2444177]
									Btbd9	BTB (POZ) domain containing 9 [Source:MGI Symbol;Acc:MGI:1916625]
									Krt1	keratin 1 [Source:MGI Symbol;Acc:MGI:96698]
									Pigk	phosphatidylinositol glycan anchor biosynthesis, class K [Source:MGI Symbol;Acc:MGI:1913863]
									Tuba1a	tubulin, alpha 1A [Source:MGI Symbol;Acc:MGI:98869]
									Tgfbr1	transforming growth factor, beta receptor I [Source:MGI Symbol;Acc:MGI:98728]
									Hc	hemolytic complement [Source:MGI Symbol;Acc:MGI:96031]
									Slc27a1	solute carrier family 27 (fatty acid transporter), member 1 [Source:MGI Symbol;Acc:MGI:1347098]
									Gzma	granzyme A [Source:MGI Symbol;Acc:MGI:109266]
									Atp5g1	ATP synthase, H+ transporting, mitochondrial F0 complex, subunit C1 (subunit 9) [Source:MGI Symbol;Acc:MGI:107653]
									Gm42517	predicted gene 42517 [Source:MGI Symbol;Acc:MGI:5662654]
									Gm28536	predicted gene 28536 [Source:MGI Symbol;Acc:MGI:5579242]
									Gm10705	predicted gene 10705 [Source:MGI Symbol;Acc:MGI:3708678]
									1810030O07Rik	RIKEN cDNA 1810030O07 gene [Source:MGI Symbol;Acc:MGI:1916405]
									Dtwd1	DTW domain containing 1 [Source:MGI Symbol;Acc:MGI:1916435]
									Gucy1a2	guanylate cyclase 1, soluble, alpha 2 [Source:MGI Symbol;Acc:MGI:2660877]
									Gm7600	predicted gene 7600 [Source:MGI Symbol;Acc:MGI:3647502]
									Gm37472	predicted gene, 37472 [Source:MGI Symbol;Acc:MGI:5610700]
									Maea	macrophage erythroblast attacher [Source:MGI Symbol;Acc:MGI:1891748]
									Gm20707	predicted gene 20707 [Source:MGI Symbol;Acc:MGI:5313154]
									Klhl30	kelch-like 30 [Source:MGI Symbol;Acc:MGI:1918038]
									Lpin1	lipin 1 [Source:MGI Symbol;Acc:MGI:1891340]
									Snx29	sorting nexin 29 [Source:MGI Symbol;Acc:MGI:1921728]
									Btnl9	butyrophilin-like 9 [Source:MGI Symbol;Acc:MGI:2442439]
									Meox1	mesenchyme homeobox 1 [Source:MGI Symbol;Acc:MGI:103220]
									Rnf169	ring finger protein 169 [Source:MGI Symbol;Acc:MGI:1920257]
									Gtf3c2	general transcription factor IIIC, polypeptide 2, beta [Source:MGI Symbol;Acc:MGI:1919002]
									Msh3	mutS homolog 3 [Source:MGI Symbol;Acc:MGI:109519]
									Fam81b	family with sequence similarity 81, member B [Source:MGI Symbol;Acc:MGI:2685122]
									Mrnip	MRN complex interacting protein [Source:MGI Symbol;Acc:MGI:1915317]
									Inca1	inhibitor of CDK, cyclin A1 interacting protein 1 [Source:MGI Symbol;Acc:MGI:2144284]
									Dis3l2	DIS3 like 3'-5' exoribonuclease 2 [Source:MGI Symbol;Acc:MGI:2442555]
									Myh11	myosin, heavy polypeptide 11, smooth muscle [Source:MGI Symbol;Acc:MGI:102643]
									Kcnh2	potassium voltage-gated channel, subfamily H (eag-related), member 2 [Source:MGI Symbol;Acc:MGI:1341722]
									Bcl11a	B cell CLL/lymphoma 11A (zinc finger protein) [Source:MGI Symbol;Acc:MGI:106190]
									Aff2	AF4/FMR2 family, member 2 [Source:MGI Symbol;Acc:MGI:1202294]
									Cd109	CD109 antigen [Source:MGI Symbol;Acc:MGI:2445221]
									Rpl36a-ps2	ribosomal protein L36A, pseudogene 2 [Source:MGI Symbol;Acc:MGI:3780887]
									Zfp182	zinc finger protein 182 [Source:MGI Symbol;Acc:MGI:2442220]
									Slc22a18	solute carrier family 22 (organic cation transporter), member 18 [Source:MGI Symbol;Acc:MGI:1336884]
									Mettl1	methyltransferase like 1 [Source:MGI Symbol;Acc:MGI:1339986]
									Clybl	citrate lyase beta like [Source:MGI Symbol;Acc:MGI:1916884]
									Alkbh6	alkB homolog 6 [Source:MGI Symbol;Acc:MGI:2142037]
									Ifnlr1	interferon lambda receptor 1 [Source:MGI Symbol;Acc:MGI:2429859]
									Ccdc68	coiled-coil domain containing 68 [Source:MGI Symbol;Acc:MGI:3612676]
									Wdfy2	WD repeat and FYVE domain containing 2 [Source:MGI Symbol;Acc:MGI:2442811]
									Kifc3	kinesin family member C3 [Source:MGI Symbol;Acc:MGI:109202]
									9130002K18Rik	RIKEN cDNA 9130002K18 gene [Source:MGI Symbol;Acc:MGI:1921804]
									Commd4	COMM domain containing 4 [Source:MGI Symbol;Acc:MGI:1913449]
									Dbpht2	DNA binding protein with his-thr domain [Source:MGI Symbol;Acc:MGI:2679513]
									Il13ra1	interleukin 13 receptor, alpha 1 [Source:MGI Symbol;Acc:MGI:105052]
									Gm48582	predicted gene, 48582 [Source:MGI Symbol;Acc:MGI:6098150]
									Tslp	thymic stromal lymphopoietin [Source:MGI Symbol;Acc:MGI:1855696]
									Gm17066	predicted gene 17066 [Source:MGI Symbol;Acc:MGI:4937893]
									Pygm	muscle glycogen phosphorylase [Source:MGI Symbol;Acc:MGI:97830]
									Emc2	ER membrane protein complex subunit 2 [Source:MGI Symbol;Acc:MGI:1913986]
									Chka	choline kinase alpha [Source:MGI Symbol;Acc:MGI:107760]
									Id3	inhibitor of DNA binding 3 [Source:MGI Symbol;Acc:MGI:96398]
									Adamts15	a disintegrin-like and metallopeptidase (reprolysin type) with thrombospondin type 1 motif, 15 [Source:MGI Symbol;Acc:MGI:2449569]
									Grik5	glutamate receptor, ionotropic, kainate 5 (gamma 2) [Source:MGI Symbol;Acc:MGI:95818]
									Ccdc40	coiled-coil domain containing 40 [Source:MGI Symbol;Acc:MGI:2443893]
									Zfp874a	zinc finger protein 874a [Source:MGI Symbol;Acc:MGI:3040703]
									Sh3bgrl2	SH3 domain binding glutamic acid-rich protein like 2 [Source:MGI Symbol;Acc:MGI:1915350]
									Mt1	metallothionein 1 [Source:MGI Symbol;Acc:MGI:97171]
									Wdr17	WD repeat domain 17 [Source:MGI Symbol;Acc:MGI:1924662]
									Flywch2	FLYWCH family member 2 [Source:MGI Symbol;Acc:MGI:1924167]
									Snap91	synaptosomal-associated protein 91 [Source:MGI Symbol;Acc:MGI:109132]
									Gria2	glutamate receptor, ionotropic, AMPA2 (alpha 2) [Source:MGI Symbol;Acc:MGI:95809]
									Igsf21	immunoglobulin superfamily, member 21 [Source:MGI Symbol;Acc:MGI:2681842]
									Rnf135	ring finger protein 135 [Source:MGI Symbol;Acc:MGI:1919206]
									Gm43413	predicted gene 43413 [Source:MGI Symbol;Acc:MGI:5663550]
									Caskin1	CASK interacting protein 1 [Source:MGI Symbol;Acc:MGI:2442952]
									Kcnh1	potassium voltage-gated channel, subfamily H (eag-related), member 1 [Source:MGI Symbol;Acc:MGI:1341721]
									Csnk2a1	casein kinase 2, alpha 1 polypeptide [Source:MGI Symbol;Acc:MGI:88543]
									Large2	LARGE xylosyl- and glucuronyltransferase 2 [Source:MGI Symbol;Acc:MGI:2443769]
									Atp5d	ATP synthase, H+ transporting, mitochondrial F1 complex, delta subunit [Source:MGI Symbol;Acc:MGI:1913293]
									9630013D21Rik	RIKEN cDNA 9630013D21 gene [Source:MGI Symbol;Acc:MGI:2442649]
									L3mbtl2	L3MBTL2 polycomb repressive complex 1 subunit [Source:MGI Symbol;Acc:MGI:2443584]
									Alcam	activated leukocyte cell adhesion molecule [Source:MGI Symbol;Acc:MGI:1313266]
									Baiap2l1	BAI1-associated protein 2-like 1 [Source:MGI Symbol;Acc:MGI:1914148]
									Nr1d1	nuclear receptor subfamily 1, group D, member 1 [Source:MGI Symbol;Acc:MGI:2444210]
									Apba2	amyloid beta (A4) precursor protein-binding, family A, member 2 [Source:MGI Symbol;Acc:MGI:1261791]
									C130012C08Rik	RIKEN cDNA C130012C08 gene [Source:MGI Symbol;Acc:MGI:2145684]
									Cbl	Casitas B-lineage lymphoma [Source:MGI Symbol;Acc:MGI:88279]
									Gm13341	predicted gene 13341 [Source:MGI Symbol;Acc:MGI:3650228]
									Edem2	ER degradation enhancer, mannosidase alpha-like 2 [Source:MGI Symbol;Acc:MGI:1915540]
									Snx21	sorting nexin family member 21 [Source:MGI Symbol;Acc:MGI:1917729]
									Slc1a5	solute carrier family 1 (neutral amino acid transporter), member 5 [Source:MGI Symbol;Acc:MGI:105305]
									Rlim	ring finger protein, LIM domain interacting [Source:MGI Symbol;Acc:MGI:1342291]
									Trim37	tripartite motif-containing 37 [Source:MGI Symbol;Acc:MGI:2153072]
									Adgb	androglobin [Source:MGI Symbol;Acc:MGI:3605549]
									Tspan3	tetraspanin 3 [Source:MGI Symbol;Acc:MGI:1928098]
									Clba1	clathrin binding box of aftiphilin containing 1 [Source:MGI Symbol;Acc:MGI:2443738]
									Kbtbd2	kelch repeat and BTB (POZ) domain containing 2 [Source:MGI Symbol;Acc:MGI:2384811]
									Gm9726	predicted gene 9726 [Source:MGI Symbol;Acc:MGI:3648149]
									Nr0b2	nuclear receptor subfamily 0, group B, member 2 [Source:MGI Symbol;Acc:MGI:1346344]
									Sdk2	sidekick cell adhesion molecule 2 [Source:MGI Symbol;Acc:MGI:2443847]
									Susd3	sushi domain containing 3 [Source:MGI Symbol;Acc:MGI:1913579]
									Cog1	component of oligomeric golgi complex 1 [Source:MGI Symbol;Acc:MGI:1333873]
									Srsf5	serine and arginine-rich splicing factor 5 [Source:MGI Symbol;Acc:MGI:98287]
									Insr	insulin receptor [Source:MGI Symbol;Acc:MGI:96575]
									Cyp1b1	cytochrome P450, family 1, subfamily b, polypeptide 1 [Source:MGI Symbol;Acc:MGI:88590]
									1110065P20Rik	RIKEN cDNA 1110065P20 gene [Source:MGI Symbol;Acc:MGI:1916170]
									Gm20457	predicted gene 20457 [Source:MGI Symbol;Acc:MGI:5141922]
									Pik3r4	phosphoinositide-3-kinase regulatory subunit 4 [Source:MGI Symbol;Acc:MGI:1922919]
									Wnk2	WNK lysine deficient protein kinase 2 [Source:MGI Symbol;Acc:MGI:1922857]
									Plek2	pleckstrin 2 [Source:MGI Symbol;Acc:MGI:1351466]
									Gm45449	predicted gene 45449 [Source:MGI Symbol;Acc:MGI:5791285]
									Prdx5	peroxiredoxin 5 [Source:MGI Symbol;Acc:MGI:1859821]
									Gm43844	predicted gene 43844 [Source:MGI Symbol;Acc:MGI:5663981]
									Rmi1	RecQ mediated genome instability 1 [Source:MGI Symbol;Acc:MGI:1921636]
									Tspan6	tetraspanin 6 [Source:MGI Symbol;Acc:MGI:1926264]
									Spred3	sprouty-related EVH1 domain containing 3 [Source:MGI Symbol;Acc:MGI:2142186]
									1700003E16Rik	RIKEN cDNA 1700003E16 gene [Source:MGI Symbol;Acc:MGI:1919087]
									Psmf1	proteasome (prosome, macropain) inhibitor subunit 1 [Source:MGI Symbol;Acc:MGI:1346072]
									Slc6a16	solute carrier family 6, member 16 [Source:MGI Symbol;Acc:MGI:2685930]
									Zfp862-ps	zinc finger protein 862, pseudogene [Source:MGI Symbol;Acc:MGI:1889827]
									Rcsd1	RCSD domain containing 1 [Source:MGI Symbol;Acc:MGI:2676394]
									Ccl22	chemokine (C-C motif) ligand 22 [Source:MGI Symbol;Acc:MGI:1306779]
									Zfyve27	zinc finger, FYVE domain containing 27 [Source:MGI Symbol;Acc:MGI:1919602]
									Gm15728	predicted gene 15728 [Source:MGI Symbol;Acc:MGI:3783171]
									Pld4	phospholipase D family, member 4 [Source:MGI Symbol;Acc:MGI:2144765]
									Gm29629	predicted gene 29629 [Source:MGI Symbol;Acc:MGI:5580335]
									Kirrel	kirre like nephrin family adhesion molecule 1 [Source:MGI Symbol;Acc:MGI:1891396]
									Myl6	myosin, light polypeptide 6, alkali, smooth muscle and non-muscle [Source:MGI Symbol;Acc:MGI:109318]
									Ctxn3	cortexin 3 [Source:MGI Symbol;Acc:MGI:3642816]
									Thbs3	thrombospondin 3 [Source:MGI Symbol;Acc:MGI:98739]
									Gm24091	predicted gene, 24091 [Source:MGI Symbol;Acc:MGI:5453868]
									2010204K13Rik	RIKEN cDNA 2010204K13 gene [Source:MGI Symbol;Acc:MGI:1922859]
									Gm13270	predicted gene 13270 [Source:MGI Symbol;Acc:MGI:3651704]
									Wtip	WT1-interacting protein [Source:MGI Symbol;Acc:MGI:2141920]
									Ctbp2	C-terminal binding protein 2 [Source:MGI Symbol;Acc:MGI:1201686]
									AA467197	expressed sequence AA467197 [Source:MGI Symbol;Acc:MGI:3034182]
									Cpxm2	carboxypeptidase X 2 (M14 family) [Source:MGI Symbol;Acc:MGI:1926006]
									Prom2	prominin 2 [Source:MGI Symbol;Acc:MGI:2138997]
									Gm3756	predicted gene 3756 [Source:MGI Symbol;Acc:MGI:3781931]
									Fgr	FGR proto-oncogene, Src family tyrosine kinase [Source:MGI Symbol;Acc:MGI:95527]
									Trp53	transformation related protein 53 [Source:MGI Symbol;Acc:MGI:98834]
									Mier1	MEIR1 treanscription regulator [Source:MGI Symbol;Acc:MGI:1918398]
									Smurf1	SMAD specific E3 ubiquitin protein ligase 1 [Source:MGI Symbol;Acc:MGI:1923038]
									Rprd1b	regulation of nuclear pre-mRNA domain containing 1B [Source:MGI Symbol;Acc:MGI:1917720]
									Prdm16os	Prdm16 opposite strand transcript [Source:MGI Symbol;Acc:MGI:3651882]
									Clec12b	C-type lectin domain family 12, member B [Source:MGI Symbol;Acc:MGI:1918433]
									Pgam2	phosphoglycerate mutase 2 [Source:MGI Symbol;Acc:MGI:1933118]
									Phldb2	pleckstrin homology like domain, family B, member 2 [Source:MGI Symbol;Acc:MGI:2444981]
									Gm36963	predicted gene, 36963 [Source:MGI Symbol;Acc:MGI:5610191]
									Mt3	metallothionein 3 [Source:MGI Symbol;Acc:MGI:97173]
									Gm38190	predicted gene, 38190 [Source:MGI Symbol;Acc:MGI:5611418]
									Cyfip1	cytoplasmic FMR1 interacting protein 1 [Source:MGI Symbol;Acc:MGI:1338801]
									Mettl27	methyltransferase like 27 [Source:MGI Symbol;Acc:MGI:1933146]
									Id4	inhibitor of DNA binding 4 [Source:MGI Symbol;Acc:MGI:99414]
									Rpl5-ps2	ribisomal protein L5, pseudogene 2 [Source:MGI Symbol;Acc:MGI:3649355]
									Cep135	centrosomal protein 135 [Source:MGI Symbol;Acc:MGI:2681869]
									Car5b	carbonic anhydrase 5b, mitochondrial [Source:MGI Symbol;Acc:MGI:1926249]
									Stam	signal transducing adaptor molecule (SH3 domain and ITAM motif) 1 [Source:MGI Symbol;Acc:MGI:1329014]
									Wdr26	WD repeat domain 26 [Source:MGI Symbol;Acc:MGI:1923825]
									Igfbp2	insulin-like growth factor binding protein 2 [Source:MGI Symbol;Acc:MGI:96437]
									Mvb12b	multivesicular body subunit 12B [Source:MGI Symbol;Acc:MGI:1919793]
									G2e3	G2/M-phase specific E3 ubiquitin ligase [Source:MGI Symbol;Acc:MGI:2444298]
									Rerg	RAS-like, estrogen-regulated, growth-inhibitor [Source:MGI Symbol;Acc:MGI:2665139]
									Slc4a2	solute carrier family 4 (anion exchanger), member 2 [Source:MGI Symbol;Acc:MGI:109351]
									Uck2	uridine-cytidine kinase 2 [Source:MGI Symbol;Acc:MGI:1931744]
									Ppm1d	protein phosphatase 1D magnesium-dependent, delta isoform [Source:MGI Symbol;Acc:MGI:1858214]
									Arhgef2	rho/rac guanine nucleotide exchange factor (GEF) 2 [Source:MGI Symbol;Acc:MGI:103264]
									Tor1aip1	torsin A interacting protein 1 [Source:MGI Symbol;Acc:MGI:3582693]
									Shq1	SHQ1 homolog (S. cerevisiae) [Source:MGI Symbol;Acc:MGI:1919421]
									Slc41a2	solute carrier family 41, member 2 [Source:MGI Symbol;Acc:MGI:2442940]
									Scx	scleraxis [Source:MGI Symbol;Acc:MGI:102934]
									Masp1	mannan-binding lectin serine peptidase 1 [Source:MGI Symbol;Acc:MGI:88492]
									Pla2g6	phospholipase A2, group VI [Source:MGI Symbol;Acc:MGI:1859152]
									Msln	mesothelin [Source:MGI Symbol;Acc:MGI:1888992]
									Rap1gds1	RAP1, GTP-GDP dissociation stimulator 1 [Source:MGI Symbol;Acc:MGI:2385189]
									Gm8325	predicted pseudogene 8325 [Source:MGI Symbol;Acc:MGI:3644852]
									C1qtnf1	C1q and tumor necrosis factor related protein 1 [Source:MGI Symbol;Acc:MGI:1919254]
									Amd1	S-adenosylmethionine decarboxylase 1 [Source:MGI Symbol;Acc:MGI:88004]
									Gm10369	predicted gene 10369 [Source:MGI Symbol;Acc:MGI:3642774]
									Arhgap27	Rho GTPase activating protein 27 [Source:MGI Symbol;Acc:MGI:1916903]
									Gm50419	predicted gene, 50419 [Source:MGI Symbol;Acc:MGI:6303343]
									Pml	promyelocytic leukemia [Source:MGI Symbol;Acc:MGI:104662]
									Myh7	myosin, heavy polypeptide 7, cardiac muscle, beta [Source:MGI Symbol;Acc:MGI:2155600]
									Pdgfc	platelet-derived growth factor, C polypeptide [Source:MGI Symbol;Acc:MGI:1859631]
									Rbm6-ps1	RNA binding motif protein 6, pseudogene 1 [Source:MGI Symbol;Acc:MGI:1889580]
									E030030I06Rik	RIKEN cDNA E030030I06 gene [Source:MGI Symbol;Acc:MGI:2442914]
									Tbc1d8b	TBC1 domain family, member 8B [Source:MGI Symbol;Acc:MGI:1918101]
									Slc31a1	solute carrier family 31, member 1 [Source:MGI Symbol;Acc:MGI:1333843]
									Gpr3	G-protein coupled receptor 3 [Source:MGI Symbol;Acc:MGI:101908]
									Ankfy1	ankyrin repeat and FYVE domain containing 1 [Source:MGI Symbol;Acc:MGI:1337008]
									Adamts5	a disintegrin-like and metallopeptidase (reprolysin type) with thrombospondin type 1 motif, 5 (aggrecanase-2) [Source:MGI Symbol;Acc:MGI:1346321]
									Rac3	Rac family small GTPase 3 [Source:MGI Symbol;Acc:MGI:2180784]
									Gm28729	predicted gene 28729 [Source:MGI Symbol;Acc:MGI:5579435]
									Itgb7	integrin beta 7 [Source:MGI Symbol;Acc:MGI:96616]
									Gm553	predicted gene 553 [Source:MGI Symbol;Acc:MGI:2685399]
									Gm37352	predicted gene, 37352 [Source:MGI Symbol;Acc:MGI:5610580]
									Rnf17	ring finger protein 17 [Source:MGI Symbol;Acc:MGI:1353419]
									C130051F05Rik	RIKEN cDNA C130051F05 gene [Source:MGI Symbol;Acc:MGI:2443856]
									Rab3c	RAB3C, member RAS oncogene family [Source:MGI Symbol;Acc:MGI:1914545]
									Ppp6c	protein phosphatase 6, catalytic subunit [Source:MGI Symbol;Acc:MGI:1915107]
									Fbxo34	F-box protein 34 [Source:MGI Symbol;Acc:MGI:1926188]
									Actr3b	ARP3 actin-related protein 3B [Source:MGI Symbol;Acc:MGI:2661120]
									Nsd1	nuclear receptor-binding SET-domain protein 1 [Source:MGI Symbol;Acc:MGI:1276545]
									Gm16244	predicted gene 16244 [Source:MGI Symbol;Acc:MGI:3802128]
									Pcnx3	pecanex homolog 3 [Source:MGI Symbol;Acc:MGI:1861733]
									E2f4	E2F transcription factor 4 [Source:MGI Symbol;Acc:MGI:103012]
									Homer3	homer scaffolding protein 3 [Source:MGI Symbol;Acc:MGI:1347359]
									Gabpb1	GA repeat binding protein, beta 1 [Source:MGI Symbol;Acc:MGI:95611]
									Desi2	desumoylating isopeptidase 2 [Source:MGI Symbol;Acc:MGI:1926075]
									Ttc28	tetratricopeptide repeat domain 28 [Source:MGI Symbol;Acc:MGI:2140873]
									Gm37494	predicted gene, 37494 [Source:MGI Symbol;Acc:MGI:5610722]
									Zfp771	zinc finger protein 771 [Source:MGI Symbol;Acc:MGI:2442050]
									4933406J10Rik	RIKEN cDNA 4933406J10 gene [Source:MGI Symbol;Acc:MGI:1921308]
									Slc6a11	solute carrier family 6 (neurotransmitter transporter, GABA), member 11 [Source:MGI Symbol;Acc:MGI:95630]
									4933433G15Rik	RIKEN cDNA 4933433G15 gene [Source:MGI Symbol;Acc:MGI:1918524]
									Clu	clusterin [Source:MGI Symbol;Acc:MGI:88423]
									Atp23	ATP23 metallopeptidase and ATP synthase assembly factor homolog [Source:MGI Symbol;Acc:MGI:1916984]
									Aph1b	aph1 homolog B, gamma secretase subunit [Source:MGI Symbol;Acc:MGI:3522097]
									Gm5737	predicted gene 5737 [Source:MGI Symbol;Acc:MGI:3645276]
									2600006K01Rik	RIKEN cDNA 2600006K01 gene [Source:MGI Symbol;Acc:MGI:1917569]
									Apmap	adipocyte plasma membrane associated protein [Source:MGI Symbol;Acc:MGI:1919131]
									Pon1	paraoxonase 1 [Source:MGI Symbol;Acc:MGI:103295]
									Cmtm7	CKLF-like MARVEL transmembrane domain containing 7 [Source:MGI Symbol;Acc:MGI:2447166]
									Tmem72	transmembrane protein 72 [Source:MGI Symbol;Acc:MGI:2442707]
									Gm23639	predicted gene, 23639 [Source:MGI Symbol;Acc:MGI:5453416]
									Gm45629	predicted gene 45629 [Source:MGI Symbol;Acc:MGI:5791465]
									Gm10657	predicted gene 10657 [Source:MGI Symbol;Acc:MGI:3642259]
									Plppr3	phospholipid phosphatase related 3 [Source:MGI Symbol;Acc:MGI:2388640]
									Cacul1	CDK2 associated, cullin domain 1 [Source:MGI Symbol;Acc:MGI:1926082]
									Gm13608	predicted gene 13608 [Source:MGI Symbol;Acc:MGI:3651499]
									Slc66a2	solute carrier family 66 member 2 [Source:MGI Symbol;Acc:MGI:1914193]
									Imp4	IMP4, U3 small nucleolar ribonucleoprotein [Source:MGI Symbol;Acc:MGI:106572]
									Tanc2	tetratricopeptide repeat, ankyrin repeat and coiled-coil containing 2 [Source:MGI Symbol;Acc:MGI:2444121]
									1500005C15Rik	RIKEN cDNA 1500005C15 gene [Source:MGI Symbol;Acc:MGI:1919269]
									Ptpre	protein tyrosine phosphatase, receptor type, E [Source:MGI Symbol;Acc:MGI:97813]
									B230354K17Rik	RIKEN cDNA B230354K17 gene [Source:MGI Symbol;Acc:MGI:2443272]
									Fam83g	family with sequence similarity 83, member G [Source:MGI Symbol;Acc:MGI:1916890]
									Rps2-ps10	ribosomal protein S2, pseudogene 10 [Source:MGI Symbol;Acc:MGI:3645604]
									Abhd14a	abhydrolase domain containing 14A [Source:MGI Symbol;Acc:MGI:1915894]
									Gm15886	predicted gene 15886 [Source:MGI Symbol;Acc:MGI:3801744]
									Gm8326	predicted gene 8326 [Source:MGI Symbol;Acc:MGI:3644839]
									G530012D18Rik	RIKEN cDNA G530012D1 gene [Source:MGI Symbol;Acc:MGI:3642025]
									Ogfod1	2-oxoglutarate and iron-dependent oxygenase domain containing 1 [Source:MGI Symbol;Acc:MGI:2442978]
									Vps26b	VPS26 retromer complex component B [Source:MGI Symbol;Acc:MGI:1917656]
									Cadm1	cell adhesion molecule 1 [Source:MGI Symbol;Acc:MGI:1889272]
									Commd7	COMM domain containing 7 [Source:MGI Symbol;Acc:MGI:1914197]
									Traf1	TNF receptor-associated factor 1 [Source:MGI Symbol;Acc:MGI:101836]
									Slc9b2	solute carrier family 9, subfamily B (NHA2, cation proton antiporter 2), member 2 [Source:MGI Symbol;Acc:MGI:2140077]
									Gm9530	predicted gene 9530 [Source:MGI Symbol;Acc:MGI:3779939]
									Cbarp	calcium channel, voltage-dependent, beta subunit associated regulatory protein [Source:MGI Symbol;Acc:MGI:1354170]
									Gm16565	predicted gene 16565 [Source:MGI Symbol;Acc:MGI:4414985]
									Atg2b	autophagy related 2B [Source:MGI Symbol;Acc:MGI:1923809]
									Erc2	ELKS/RAB6-interacting/CAST family member 2 [Source:MGI Symbol;Acc:MGI:1098749]
									Layn	layilin [Source:MGI Symbol;Acc:MGI:2685357]
									Gm45838	predicted gene 45838 [Source:MGI Symbol;Acc:MGI:5804953]
									Apol7c	apolipoprotein L 7c [Source:MGI Symbol;Acc:MGI:1920912]
									Gm44423	predicted gene, 44423 [Source:MGI Symbol;Acc:MGI:5690815]
									4930556M19Rik	RIKEN cDNA 4930556M19 gene [Source:MGI Symbol;Acc:MGI:1922509]
									Cand1	cullin associated and neddylation disassociated 1 [Source:MGI Symbol;Acc:MGI:1261820]
									Gm13453	predicted gene 13453 [Source:MGI Symbol;Acc:MGI:3651618]
									Gm10478	predicted gene 10478 [Source:MGI Symbol;Acc:MGI:3714531]
									Dpagt1	dolichyl-phosphate (UDP-N-acetylglucosamine) acetylglucosaminephosphotransferase 1 (GlcNAc-1-P transferase) [Source:MGI Symbol;Acc:MGI:1196396]
									Gm43380	predicted gene 43380 [Source:MGI Symbol;Acc:MGI:5663517]
[truncated: 53,493 more rows]

## Sheet: "WT veh vs BRI""APP veh vs BRI"
Gene name	Encode protein
Fam81a	family with sequence similarity 81, member A [Source:MGI Symbol;Acc:MGI:1924136]
Fam71a	family with sequence similarity 71, member A [Source:MGI Symbol;Acc:MGI:3588202]
A2m	alpha-2-macroglobulin [Source:MGI Symbol;Acc:MGI:2449119]
Heca	hdc homolog, cell cycle regulator [Source:MGI Symbol;Acc:MGI:2685715]
Efs	embryonal Fyn-associated substrate [Source:MGI Symbol;Acc:MGI:105311]								external_gene_name	description
Syne1	spectrin repeat containing, nuclear envelope 1 [Source:MGI Symbol;Acc:MGI:1927152]								Ide	insulin degrading enzyme [Source:MGI Symbol;Acc:MGI:96412]
Glis2	GLIS family zinc finger 2 [Source:MGI Symbol;Acc:MGI:1932535]								Col1a2	collagen, type I, alpha 2 [Source:MGI Symbol;Acc:MGI:88468]
Cpne2	copine II [Source:MGI Symbol;Acc:MGI:2387578]								Fam71a	family with sequence similarity 71, member A [Source:MGI Symbol;Acc:MGI:3588202]
Slc7a10	solute carrier family 7 (cationic amino acid transporter, y+ system), member 10 [Source:MGI Symbol;Acc:MGI:1858261]								Loxl1	lysyl oxidase-like 1 [Source:MGI Symbol;Acc:MGI:106096]
Prdm16	PR domain containing 16 [Source:MGI Symbol;Acc:MGI:1917923]								Slc26a7	solute carrier family 26, member 7 [Source:MGI Symbol;Acc:MGI:2384791]
Sod3	superoxide dismutase 3, extracellular [Source:MGI Symbol;Acc:MGI:103181]								Cfap65	cilia and flagella associated protein 65 [Source:MGI Symbol;Acc:MGI:2444274]
Adamtsl5	ADAMTS-like 5 [Source:MGI Symbol;Acc:MGI:1913798]								Spef2	sperm flagellar 2 [Source:MGI Symbol;Acc:MGI:2443727]
Tgfb2	transforming growth factor, beta 2 [Source:MGI Symbol;Acc:MGI:98726]								Adamtsl3	ADAMTS-like 3 [Source:MGI Symbol;Acc:MGI:3028499]
Plagl1	pleiomorphic adenoma gene-like 1 [Source:MGI Symbol;Acc:MGI:1100874]								Lilr4b	leukocyte immunoglobulin-like receptor, subfamily B, member 4B [Source:MGI Symbol;Acc:MGI:102702]
Rbp1	retinol binding protein 1, cellular [Source:MGI Symbol;Acc:MGI:97876]								Slc24a5	solute carrier family 24, member 5 [Source:MGI Symbol;Acc:MGI:2677271]
Dcbld1	discoidin, CUB and LCCL domain containing 1 [Source:MGI Symbol;Acc:MGI:1913936]								Map3k2	mitogen-activated protein kinase kinase kinase 2 [Source:MGI Symbol;Acc:MGI:1346873]
Prelp	proline arginine-rich end leucine-rich repeat [Source:MGI Symbol;Acc:MGI:2151110]								Mfsd14b	major facilitator superfamily domain containing 14B [Source:MGI Symbol;Acc:MGI:1913881]
Maob	monoamine oxidase B [Source:MGI Symbol;Acc:MGI:96916]								Prg4	proteoglycan 4 (megakaryocyte stimulating factor, articular superficial zone protein) [Source:MGI Symbol;Acc:MGI:1891344]
Kcnt1	potassium channel, subfamily T, member 1 [Source:MGI Symbol;Acc:MGI:1924627]								Cfap46	cilia and flagella associated protein 46 [Source:MGI Symbol;Acc:MGI:2444387]
Abcb9	ATP-binding cassette, sub-family B (MDR/TAP), member 9 [Source:MGI Symbol;Acc:MGI:1861729]								Gpx3	glutathione peroxidase 3 [Source:MGI Symbol;Acc:MGI:105102]
Slit2	slit guidance ligand 2 [Source:MGI Symbol;Acc:MGI:1315205]								Maml1	mastermind like transcriptional coactivator 1 [Source:MGI Symbol;Acc:MGI:1890504]
Obsl1	obscurin-like 1 [Source:MGI Symbol;Acc:MGI:2138628]								Lrrc41	leucine rich repeat containing 41 [Source:MGI Symbol;Acc:MGI:2441984]
Lgi1	leucine-rich repeat LGI family, member 1 [Source:MGI Symbol;Acc:MGI:1861691]								Ccr2	chemokine (C-C motif) receptor 2 [Source:MGI Symbol;Acc:MGI:106185]
Col1a2	collagen, type I, alpha 2 [Source:MGI Symbol;Acc:MGI:88468]								Rbp1	retinol binding protein 1, cellular [Source:MGI Symbol;Acc:MGI:97876]
Mir100hg	Mir100 Mirlet7a-2 Mir125b-1 cluster host gene [Source:MGI Symbol;Acc:MGI:1920394]								Fuom	fucose mutarotase [Source:MGI Symbol;Acc:MGI:1916314]
4932438H23Rik	RIKEN cDNA 4932438H23 gene [Source:MGI Symbol;Acc:MGI:1921637]								Smcr8	Smith-Magenis syndrome chromosome region, candidate 8 homolog (human) [Source:MGI Symbol;Acc:MGI:2444720]
Unc80	unc-80, NALCN activator [Source:MGI Symbol;Acc:MGI:2652882]								Mir142	microRNA 142 [Source:MGI Symbol;Acc:MGI:2676827]
Rhpn1	rhophilin, Rho GTPase binding protein 1 [Source:MGI Symbol;Acc:MGI:1098783]								mt-Nd5	mitochondrially encoded NADH dehydrogenase 5 [Source:MGI Symbol;Acc:MGI:102496]
Pamr1	peptidase domain containing associated with muscle regeneration 1 [Source:MGI Symbol;Acc:MGI:2445082]								Ezr	ezrin [Source:MGI Symbol;Acc:MGI:98931]
Antxr1	anthrax toxin receptor 1 [Source:MGI Symbol;Acc:MGI:1916788]								Dnah3	dynein, axonemal, heavy chain 3 [Source:MGI Symbol;Acc:MGI:2683040]
Sfrp5	secreted frizzled-related sequence protein 5 [Source:MGI Symbol;Acc:MGI:1860298]								Ccdc114	coiled-coil domain containing 114 [Source:MGI Symbol;Acc:MGI:2446120]
Arhgap42	Rho GTPase activating protein 42 [Source:MGI Symbol;Acc:MGI:1918794]								Armc2	armadillo repeat containing 2 [Source:MGI Symbol;Acc:MGI:1916449]
Cfap44	cilia and flagella associated protein 44 [Source:MGI Symbol;Acc:MGI:1277238]								Ddr2	discoidin domain receptor family, member 2 [Source:MGI Symbol;Acc:MGI:1345277]
Txndc12	thioredoxin domain containing 12 (endoplasmic reticulum) [Source:MGI Symbol;Acc:MGI:1913323]								Crip1	cysteine-rich protein 1 (intestinal) [Source:MGI Symbol;Acc:MGI:88501]
Sobp	sine oculis binding protein [Source:MGI Symbol;Acc:MGI:1924427]								Jhy	junctional cadherin complex regulator [Source:MGI Symbol;Acc:MGI:1918239]
Cped1	cadherin-like and PC-esterase domain containing 1 [Source:MGI Symbol;Acc:MGI:2444814]								Uhrf1bp1	UHRF1 (ICBP90) binding protein 1 [Source:MGI Symbol;Acc:MGI:3041238]
Kank1	KN motif and ankyrin repeat domains 1 [Source:MGI Symbol;Acc:MGI:2147707]								Shank2	SH3 and multiple ankyrin repeat domains 2 [Source:MGI Symbol;Acc:MGI:2671987]
P2rx6	purinergic receptor P2X, ligand-gated ion channel, 6 [Source:MGI Symbol;Acc:MGI:1337113]								Ubxn10	UBX domain protein 10 [Source:MGI Symbol;Acc:MGI:2443123]
Tmem35a	transmembrane protein 35A [Source:MGI Symbol;Acc:MGI:1914814]								Rnf103	ring finger protein 103 [Source:MGI Symbol;Acc:MGI:109483]
AC109619.1	novel transcript, antisense to Macrod1								Slc47a1	solute carrier family 47, member 1 [Source:MGI Symbol;Acc:MGI:1914723]
Itga7	integrin alpha 7 [Source:MGI Symbol;Acc:MGI:102700]								AC151602.1	luteinizing hormone beta [Source:NCBI gene;Acc:16866]
Agt	angiotensinogen (serpin peptidase inhibitor, clade A, member 8) [Source:MGI Symbol;Acc:MGI:87963]								Mob4	MOB family member 4, phocein [Source:MGI Symbol;Acc:MGI:104899]
Islr	immunoglobulin superfamily containing leucine-rich repeat [Source:MGI Symbol;Acc:MGI:1349645]								Msr1	macrophage scavenger receptor 1 [Source:MGI Symbol;Acc:MGI:98257]
Septin9	septin 9 [Source:MGI Symbol;Acc:MGI:1858222]								Sufu	SUFU negative regulator of hedgehog signaling [Source:MGI Symbol;Acc:MGI:1345643]
Fbln1	fibulin 1 [Source:MGI Symbol;Acc:MGI:95487]								Rbpms2	RNA binding protein with multiple splicing 2 [Source:MGI Symbol;Acc:MGI:1919223]
Tead1	TEA domain family member 1 [Source:MGI Symbol;Acc:MGI:101876]								Ccr1	chemokine (C-C motif) receptor 1 [Source:MGI Symbol;Acc:MGI:104618]
1810062G17Rik	RIKEN cDNA 1810062G17 gene [Source:MGI Symbol;Acc:MGI:1919532]								Igsf1	immunoglobulin superfamily, member 1 [Source:MGI Symbol;Acc:MGI:2147913]
Lrrn2	leucine rich repeat protein 2, neuronal [Source:MGI Symbol;Acc:MGI:106037]								Emb	embigin [Source:MGI Symbol;Acc:MGI:95321]
Arhgef17	Rho guanine nucleotide exchange factor (GEF) 17 [Source:MGI Symbol;Acc:MGI:2673002]								Fam117b	family with sequence similarity 117, member B [Source:MGI Symbol;Acc:MGI:1920000]
Parva	parvin, alpha [Source:MGI Symbol;Acc:MGI:1931144]								Idh3a	isocitrate dehydrogenase 3 (NAD+) alpha [Source:MGI Symbol;Acc:MGI:1915084]
Spef2	sperm flagellar 2 [Source:MGI Symbol;Acc:MGI:2443727]								Gm16201	predicted gene 16201 [Source:MGI Symbol;Acc:MGI:3802153]
Mark1	MAP/microtubule affinity regulating kinase 1 [Source:MGI Symbol;Acc:MGI:2664902]								Tpd52l1	tumor protein D52-like 1 [Source:MGI Symbol;Acc:MGI:1298386]
Atp2b2	ATPase, Ca++ transporting, plasma membrane 2 [Source:MGI Symbol;Acc:MGI:105368]								Usp45	ubiquitin specific petidase 45 [Source:MGI Symbol;Acc:MGI:101850]
Aifm3	apoptosis-inducing factor, mitochondrion-associated 3 [Source:MGI Symbol;Acc:MGI:1919418]								Dnah6	dynein, axonemal, heavy chain 6 [Source:MGI Symbol;Acc:MGI:107744]
Tekt1	tektin 1 [Source:MGI Symbol;Acc:MGI:1333819]								Col12a1	collagen, type XII, alpha 1 [Source:MGI Symbol;Acc:MGI:88448]
Kalrn	kalirin, RhoGEF kinase [Source:MGI Symbol;Acc:MGI:2685385]								Antxr1	anthrax toxin receptor 1 [Source:MGI Symbol;Acc:MGI:1916788]
Mtcl1	microtubule crosslinking factor 1 [Source:MGI Symbol;Acc:MGI:1915867]								2610301B20Rik	RIKEN cDNA 2610301B20 gene [Source:MGI Symbol;Acc:MGI:1914407]
Slc16a12	solute carrier family 16 (monocarboxylic acid transporters), member 12 [Source:MGI Symbol;Acc:MGI:2147716]								Cox6b2	cytochrome c oxidase subunit 6B2 [Source:MGI Symbol;Acc:MGI:3044182]
Otx2	orthodenticle homeobox 2 [Source:MGI Symbol;Acc:MGI:97451]								Foxo3	forkhead box O3 [Source:MGI Symbol;Acc:MGI:1890081]
Ccdc88c	coiled-coil domain containing 88C [Source:MGI Symbol;Acc:MGI:1915589]								Trim65	tripartite motif-containing 65 [Source:MGI Symbol;Acc:MGI:2442815]
Gm19935	predicted gene, 19935 [Source:MGI Symbol;Acc:MGI:5012120]								Kdm2a	lysine (K)-specific demethylase 2A [Source:MGI Symbol;Acc:MGI:1354736]
Hey2	hairy/enhancer-of-split related with YRPW motif 2 [Source:MGI Symbol;Acc:MGI:1341884]								Gm25835	predicted gene, 25835 [Source:MGI Symbol;Acc:MGI:5455612]
BC067074	cDNA sequence BC067074 [Source:MGI Symbol;Acc:MGI:3040697]								Klrb1b	killer cell lectin-like receptor subfamily B member 1B [Source:MGI Symbol;Acc:MGI:107539]
Lynx1	Ly6/neurotoxin 1 [Source:MGI Symbol;Acc:MGI:1345180]								Pcbp3	poly(rC) binding protein 3 [Source:MGI Symbol;Acc:MGI:1890470]
Palld	palladin, cytoskeletal associated protein [Source:MGI Symbol;Acc:MGI:1919583]								Nt5dc3	5'-nucleotidase domain containing 3 [Source:MGI Symbol;Acc:MGI:3513266]
Chpf	chondroitin polymerizing factor [Source:MGI Symbol;Acc:MGI:106576]								Sobp	sine oculis binding protein [Source:MGI Symbol;Acc:MGI:1924427]
Thsd4	thrombospondin, type I, domain containing 4 [Source:MGI Symbol;Acc:MGI:2672033]								Cd300lg	CD300 molecule like family member G [Source:MGI Symbol;Acc:MGI:1289168]
Peg3	paternally expressed 3 [Source:MGI Symbol;Acc:MGI:104748]								Col6a2	collagen, type VI, alpha 2 [Source:MGI Symbol;Acc:MGI:88460]
Bmp7	bone morphogenetic protein 7 [Source:MGI Symbol;Acc:MGI:103302]								Tctex1d4	Tctex1 domain containing 4 [Source:MGI Symbol;Acc:MGI:3045358]
Nxn	nucleoredoxin [Source:MGI Symbol;Acc:MGI:109331]								Gpc4	glypican 4 [Source:MGI Symbol;Acc:MGI:104902]
Mgst1	microsomal glutathione S-transferase 1 [Source:MGI Symbol;Acc:MGI:1913850]								Cilp2	cartilage intermediate layer protein 2 [Source:MGI Symbol;Acc:MGI:1915959]
Hk1	hexokinase 1 [Source:MGI Symbol;Acc:MGI:96103]								Mdh1	malate dehydrogenase 1, NAD (soluble) [Source:MGI Symbol;Acc:MGI:97051]
Lrrk2	leucine-rich repeat kinase 2 [Source:MGI Symbol;Acc:MGI:1913975]								Lilrb4a	leukocyte immunoglobulin-like receptor, subfamily B, member 4A [Source:MGI Symbol;Acc:MGI:102701]
									Slc5a6	solute carrier family 5 (sodium-dependent vitamin transporter), member 6 [Source:MGI Symbol;Acc:MGI:2660847]
									Rptor	regulatory associated protein of MTOR, complex 1 [Source:MGI Symbol;Acc:MGI:1921620]
									Lhfpl2	lipoma HMGIC fusion partner-like 2 [Source:MGI Symbol;Acc:MGI:2145236]
									Gm4779	predicted gene 4779 [Source:MGI Symbol;Acc:MGI:3646776]
									Dpysl3	dihydropyrimidinase-like 3 [Source:MGI Symbol;Acc:MGI:1349762]
									Ace	angiotensin I converting enzyme (peptidyl-dipeptidase A) 1 [Source:MGI Symbol;Acc:MGI:87874]
									Cfap52	cilia and flagella associated protein 52 [Source:MGI Symbol;Acc:MGI:1919110]
									Ms4a14	membrane-spanning 4-domains, subfamily A, member 14 [Source:MGI Symbol;Acc:MGI:2686122]
									Dnah2	dynein, axonemal, heavy chain 2 [Source:MGI Symbol;Acc:MGI:107731]
									8030474K03Rik	RIKEN cDNA 8030474K03 gene [Source:MGI Symbol;Acc:MGI:2685988]
									Bola1	bolA-like 1 (E. coli) [Source:MGI Symbol;Acc:MGI:1916418]
									Fbn1	fibrillin 1 [Source:MGI Symbol;Acc:MGI:95489]
									Foxj1	forkhead box J1 [Source:MGI Symbol;Acc:MGI:1347474]
									Itsn1	intersectin 1 (SH3 domain protein 1A) [Source:MGI Symbol;Acc:MGI:1338069]
									Cab39l	calcium binding protein 39-like [Source:MGI Symbol;Acc:MGI:1914081]
									H2-Ab1	histocompatibility 2, class II antigen A, beta 1 [Source:MGI Symbol;Acc:MGI:103070]
									Slit2	slit guidance ligand 2 [Source:MGI Symbol;Acc:MGI:1315205]
									Olfm2	olfactomedin 2 [Source:MGI Symbol;Acc:MGI:3045350]
									Aifm3	apoptosis-inducing factor, mitochondrion-associated 3 [Source:MGI Symbol;Acc:MGI:1919418]
									Aass	aminoadipate-semialdehyde synthase [Source:MGI Symbol;Acc:MGI:1353573]
									Actr1a	ARP1 actin-related protein 1A, centractin alpha [Source:MGI Symbol;Acc:MGI:1858964]
									F3	coagulation factor III [Source:MGI Symbol;Acc:MGI:88381]
									Spag16	sperm associated antigen 16 [Source:MGI Symbol;Acc:MGI:1913972]
									Reep2	receptor accessory protein 2 [Source:MGI Symbol;Acc:MGI:2385070]
									Dync2li1	dynein cytoplasmic 2 light intermediate chain 1 [Source:MGI Symbol;Acc:MGI:1913996]
									Capn11	calpain 11 [Source:MGI Symbol;Acc:MGI:1352490]
									Trerf1	transcriptional regulating factor 1 [Source:MGI Symbol;Acc:MGI:2442086]
									Ifi207	interferon activated gene 207 [Source:MGI Symbol;Acc:MGI:2138302]
									Yy1	YY1 transcription factor [Source:MGI Symbol;Acc:MGI:99150]
									Rbm41	RNA binding motif protein 41 [Source:MGI Symbol;Acc:MGI:2444923]
									Bmp6	bone morphogenetic protein 6 [Source:MGI Symbol;Acc:MGI:88182]
									Cpne2	copine II [Source:MGI Symbol;Acc:MGI:2387578]
									Cxcr4	chemokine (C-X-C motif) receptor 4 [Source:MGI Symbol;Acc:MGI:109563]
									Ubxn11	UBX domain protein 11 [Source:MGI Symbol;Acc:MGI:1914836]
									Rab14	RAB14, member RAS oncogene family [Source:MGI Symbol;Acc:MGI:1915615]
									Zfx	zinc finger protein X-linked [Source:MGI Symbol;Acc:MGI:99211]
									St7l	suppression of tumorigenicity 7-like [Source:MGI Symbol;Acc:MGI:2386964]
									Aph1c	aph1 homolog C, gamma secretase subunit [Source:MGI Symbol;Acc:MGI:1915568]
									Bhmt	betaine-homocysteine methyltransferase [Source:MGI Symbol;Acc:MGI:1339972]
									Pald1	phosphatase domain containing, paladin 1 [Source:MGI Symbol;Acc:MGI:1351623]
									Cfap44	cilia and flagella associated protein 44 [Source:MGI Symbol;Acc:MGI:1277238]
									Hook1	hook microtubule tethering protein 1 [Source:MGI Symbol;Acc:MGI:1925213]
									Slc27a4	solute carrier family 27 (fatty acid transporter), member 4 [Source:MGI Symbol;Acc:MGI:1347347]
									Ltbp3	latent transforming growth factor beta binding protein 3 [Source:MGI Symbol;Acc:MGI:1101355]
									Odf3b	outer dense fiber of sperm tails 3B [Source:MGI Symbol;Acc:MGI:1917363]
									Echdc2	enoyl Coenzyme A hydratase domain containing 2 [Source:MGI Symbol;Acc:MGI:1289238]
									Kcnt1	potassium channel, subfamily T, member 1 [Source:MGI Symbol;Acc:MGI:1924627]
									Mtcl1	microtubule crosslinking factor 1 [Source:MGI Symbol;Acc:MGI:1915867]
									Plp2	proteolipid protein 2 [Source:MGI Symbol;Acc:MGI:1298382]
									Atp5md	ATP synthase membrane subunit DAPIT [Source:MGI Symbol;Acc:MGI:1891435]
									Slc12a4	solute carrier family 12, member 4 [Source:MGI Symbol;Acc:MGI:1309465]
									Iqca	IQ motif containing with AAA domain [Source:MGI Symbol;Acc:MGI:1922168]
									Mak	male germ cell-associated kinase [Source:MGI Symbol;Acc:MGI:96913]
									Slc43a2	solute carrier family 43, member 2 [Source:MGI Symbol;Acc:MGI:2442746]
									P2rx6	purinergic receptor P2X, ligand-gated ion channel, 6 [Source:MGI Symbol;Acc:MGI:1337113]
									Slc16a11	solute carrier family 16 (monocarboxylic acid transporters), member 11 [Source:MGI Symbol;Acc:MGI:2663709]
									Sox9	SRY (sex determining region Y)-box 9 [Source:MGI Symbol;Acc:MGI:98371]
									Rsph1	radial spoke head 1 homolog (Chlamydomonas) [Source:MGI Symbol;Acc:MGI:1194909]
									Unc119	unc-119 lipid binding chaperone [Source:MGI Symbol;Acc:MGI:1328357]
									Plch1	phospholipase C, eta 1 [Source:MGI Symbol;Acc:MGI:2683547]
									Ccdc39	coiled-coil domain containing 39 [Source:MGI Symbol;Acc:MGI:1289263]
									Itga8	integrin alpha 8 [Source:MGI Symbol;Acc:MGI:109442]
									Pcolce	procollagen C-endopeptidase enhancer protein [Source:MGI Symbol;Acc:MGI:105099]
									Cdhr3	cadherin-related family member 3 [Source:MGI Symbol;Acc:MGI:1916014]
									Cfap45	cilia and flagella associated protein 45 [Source:MGI Symbol;Acc:MGI:1919120]
									Kcnk6	potassium inwardly-rectifying channel, subfamily K, member 6 [Source:MGI Symbol;Acc:MGI:1891291]
									Glis2	GLIS family zinc finger 2 [Source:MGI Symbol;Acc:MGI:1932535]
									Spire2	spire type actin nucleation factor 2 [Source:MGI Symbol;Acc:MGI:2446256]
									H2-Eb1	histocompatibility 2, class II antigen E beta [Source:MGI Symbol;Acc:MGI:95901]
									Cltrn	collectrin, amino acid transport regulator [Source:MGI Symbol;Acc:MGI:1926234]
									Nat14	N-acetyltransferase 14 [Source:MGI Symbol;Acc:MGI:3039561]
									Syngap1	synaptic Ras GTPase activating protein 1 homolog (rat) [Source:MGI Symbol;Acc:MGI:3039785]
									Vim	vimentin [Source:MGI Symbol;Acc:MGI:98932]
									Srpr	signal recognition particle receptor ('docking protein') [Source:MGI Symbol;Acc:MGI:1914648]
									Gpr107	G protein-coupled receptor 107 [Source:MGI Symbol;Acc:MGI:2139054]
									Maob	monoamine oxidase B [Source:MGI Symbol;Acc:MGI:96916]
									Atp6v0c	ATPase, H+ transporting, lysosomal V0 subunit C [Source:MGI Symbol;Acc:MGI:88116]
									Abca9	ATP-binding cassette, sub-family A (ABC1), member 9 [Source:MGI Symbol;Acc:MGI:2386796]
									Slc7a5	solute carrier family 7 (cationic amino acid transporter, y+ system), member 5 [Source:MGI Symbol;Acc:MGI:1298205]
									Aebp1	AE binding protein 1 [Source:MGI Symbol;Acc:MGI:1197012]
									Cacna2d2	calcium channel, voltage-dependent, alpha 2/delta subunit 2 [Source:MGI Symbol;Acc:MGI:1929813]
									Ccnd1	cyclin D1 [Source:MGI Symbol;Acc:MGI:88313]
									AC154013.1	pseudogene, ortologue of ZBED6 C-terminal like ZBED6CL
									Nipsnap2	nipsnap homolog 2 [Source:MGI Symbol;Acc:MGI:1278343]
									Zic4	zinc finger protein of the cerebellum 4 [Source:MGI Symbol;Acc:MGI:107201]
									Pwwp3b	PWWP domain containing 3B [Source:MGI Symbol;Acc:MGI:2445062]
									Rhpn1	rhophilin, Rho GTPase binding protein 1 [Source:MGI Symbol;Acc:MGI:1098783]
									Tmem104	transmembrane protein 104 [Source:MGI Symbol;Acc:MGI:2444222]
									Wfikkn2	WAP, follistatin/kazal, immunoglobulin, kunitz and netrin domain containing 2 [Source:MGI Symbol;Acc:MGI:2669209]
									Iglon5	IgLON family member 5 [Source:MGI Symbol;Acc:MGI:2686277]
									Klra2	killer cell lectin-like receptor, subfamily A, member 2 [Source:MGI Symbol;Acc:MGI:101906]
									Rfx2	regulatory factor X, 2 (influences HLA class II expression) [Source:MGI Symbol;Acc:MGI:106583]
									Mapk4	mitogen-activated protein kinase 4 [Source:MGI Symbol;Acc:MGI:2444559]
									Ppil2	peptidylprolyl isomerase (cyclophilin)-like 2 [Source:MGI Symbol;Acc:MGI:2447857]
									Serpinb1b	serine (or cysteine) peptidase inhibitor, clade B, member 1b [Source:MGI Symbol;Acc:MGI:2445361]
									Abhd15	abhydrolase domain containing 15 [Source:MGI Symbol;Acc:MGI:1914727]
									Sap25	sin3 associated polypeptide [Source:MGI Symbol;Acc:MGI:3802945]
									Frmd4a	FERM domain containing 4A [Source:MGI Symbol;Acc:MGI:1919850]
									Ccn3	cellular communication network factor 3 [Source:MGI Symbol;Acc:MGI:109185]
									Tomm34	translocase of outer mitochondrial membrane 34 [Source:MGI Symbol;Acc:MGI:1914395]
									Syt17	synaptotagmin XVII [Source:MGI Symbol;Acc:MGI:104966]
									Krt18	keratin 18 [Source:MGI Symbol;Acc:MGI:96692]
									Clec4a1	C-type lectin domain family 4, member a1 [Source:MGI Symbol;Acc:MGI:3036291]
									Tlr7	toll-like receptor 7 [Source:MGI Symbol;Acc:MGI:2176882]
									3300002A11Rik	RIKEN cDNA 3300002A11 gene [Source:MGI Symbol;Acc:MGI:1919073]
									Pcp4	Purkinje cell protein 4 [Source:MGI Symbol;Acc:MGI:97509]
									Jchain	immunoglobulin joining chain [Source:MGI Symbol;Acc:MGI:96493]
									Tspan14	tetraspanin 14 [Source:MGI Symbol;Acc:MGI:1196325]
									Zdhhc23	zinc finger, DHHC domain containing 23 [Source:MGI Symbol;Acc:MGI:2685625]
									Bmp2	bone morphogenetic protein 2 [Source:MGI Symbol;Acc:MGI:88177]
									Kcnmb1	potassium large conductance calcium-activated channel, subfamily M, beta member 1 [Source:MGI Symbol;Acc:MGI:1334203]
									Flt3	FMS-like tyrosine kinase 3 [Source:MGI Symbol;Acc:MGI:95559]
									Gpr171	G protein-coupled receptor 171 [Source:MGI Symbol;Acc:MGI:2442043]
									Lrp11	low density lipoprotein receptor-related protein 11 [Source:MGI Symbol;Acc:MGI:2442989]
									Perp	PERP, TP53 apoptosis effector [Source:MGI Symbol;Acc:MGI:1929938]
									Nudt13	nudix (nucleoside diphosphate linked moiety X)-type motif 13 [Source:MGI Symbol;Acc:MGI:1914975]
									Gm2808	predicted gene 2808 [Source:MGI Symbol;Acc:MGI:3780977]
									Zfp369	zinc finger protein 369 [Source:MGI Symbol;Acc:MGI:2176229]
									Sgk1	serum/glucocorticoid regulated kinase 1 [Source:MGI Symbol;Acc:MGI:1340062]
									Cldn1	claudin 1 [Source:MGI Symbol;Acc:MGI:1276109]
									Folr1	folate receptor 1 (adult) [Source:MGI Symbol;Acc:MGI:95568]
									Wdr78	WD repeat domain 78 [Source:MGI Symbol;Acc:MGI:2385328]
									Gm11992	predicted gene 11992 [Source:MGI Symbol;Acc:MGI:3651127]
									Tmem237	transmembrane protein 237 [Source:MGI Symbol;Acc:MGI:2138365]
									Cdh1	cadherin 1 [Source:MGI Symbol;Acc:MGI:88354]
									Atp1b1	ATPase, Na+/K+ transporting, beta 1 polypeptide [Source:MGI Symbol;Acc:MGI:88108]
									Aldh2	aldehyde dehydrogenase 2, mitochondrial [Source:MGI Symbol;Acc:MGI:99600]
									Slamf7	SLAM family member 7 [Source:MGI Symbol;Acc:MGI:1922595]
									Sh2d2a	SH2 domain containing 2A [Source:MGI Symbol;Acc:MGI:1351596]
									Dmpk	dystrophia myotonica-protein kinase [Source:MGI Symbol;Acc:MGI:94906]
									Prf1	perforin 1 (pore forming protein) [Source:MGI Symbol;Acc:MGI:97551]
									Ier3	immediate early response 3 [Source:MGI Symbol;Acc:MGI:104814]
									Hk2	hexokinase 2 [Source:MGI Symbol;Acc:MGI:1315197]
									Slitrk6	SLIT and NTRK-like family, member 6 [Source:MGI Symbol;Acc:MGI:2443198]
									Matn4	matrilin 4 [Source:MGI Symbol;Acc:MGI:1328314]
									Fbxl16	F-box and leucine-rich repeat protein 16 [Source:MGI Symbol;Acc:MGI:2448488]
									Gm6377	predicted gene 6377 [Source:MGI Symbol;Acc:MGI:3647255]
									Rps6kc1	ribosomal protein S6 kinase polypeptide 1 [Source:MGI Symbol;Acc:MGI:2443419]
									Snora31	small nucleolar RNA, H/ACA box 31 [Source:MGI Symbol;Acc:MGI:3819500]
									Ptpru	protein tyrosine phosphatase, receptor type, U [Source:MGI Symbol;Acc:MGI:1321151]
									Tarbp1	TAR RNA binding protein 1 [Source:MGI Symbol;Acc:MGI:4936930]
									Gm45222	predicted gene 45222 [Source:MGI Symbol;Acc:MGI:5753798]
									Cbwd1	COBW domain containing 1 [Source:MGI Symbol;Acc:MGI:2385089]
									Six3	sine oculis-related homeobox 3 [Source:MGI Symbol;Acc:MGI:102764]
									Fbln1	fibulin 1 [Source:MGI Symbol;Acc:MGI:95487]
									Arhgap20	Rho GTPase activating protein 20 [Source:MGI Symbol;Acc:MGI:2445175]
									Pag1	phosphoprotein associated with glycosphingolipid microdomains 1 [Source:MGI Symbol;Acc:MGI:2443160]
									Acvr2a	activin receptor IIA [Source:MGI Symbol;Acc:MGI:102806]
									Lbp	lipopolysaccharide binding protein [Source:MGI Symbol;Acc:MGI:1098776]
									Cdk12	cyclin-dependent kinase 12 [Source:MGI Symbol;Acc:MGI:1098802]
									Gdpd2	glycerophosphodiester phosphodiesterase domain containing 2 [Source:MGI Symbol;Acc:MGI:1918834]
									Matn2	matrilin 2 [Source:MGI Symbol;Acc:MGI:109613]
									Samd3	sterile alpha motif domain containing 3 [Source:MGI Symbol;Acc:MGI:2685469]
									Cdr1os	cerebellar degeneration related antigen 1, opposite strand [Source:MGI Symbol;Acc:MGI:5637821]
									Got1l1	glutamic-oxaloacetic transaminase 1-like 1 [Source:MGI Symbol;Acc:MGI:1923865]
									Naa30	N(alpha)-acetyltransferase 30, NatC catalytic subunit [Source:MGI Symbol;Acc:MGI:1922259]
									Ugdh	UDP-glucose dehydrogenase [Source:MGI Symbol;Acc:MGI:1306785]
									Marchf7	membrane associated ring-CH-type finger 7 [Source:MGI Symbol;Acc:MGI:1931053]
									Chst10	carbohydrate sulfotransferase 10 [Source:MGI Symbol;Acc:MGI:2138283]
									Unc80	unc-80, NALCN activator [Source:MGI Symbol;Acc:MGI:2652882]
									Mob3a	MOB kinase activator 3A [Source:MGI Symbol;Acc:MGI:3050117]
									Siglec1	sialic acid binding Ig-like lectin 1, sialoadhesin [Source:MGI Symbol;Acc:MGI:99668]
									Fam207a	family with sequence similarity 207, member A [Source:MGI Symbol;Acc:MGI:1916334]
									Rtn4rl1	reticulon 4 receptor-like 1 [Source:MGI Symbol;Acc:MGI:2661375]
									Cdc42bpg	CDC42 binding protein kinase gamma (DMPK-like) [Source:MGI Symbol;Acc:MGI:2652845]
									Rassf10	Ras association (RalGDS/AF-6) domain family (N-terminal) member 10 [Source:MGI Symbol;Acc:MGI:1925998]
									Slc4a11	solute carrier family 4, sodium bicarbonate transporter-like, member 11 [Source:MGI Symbol;Acc:MGI:2138987]
									Mplkip	M-phase specific PLK1 intereacting protein [Source:MGI Symbol;Acc:MGI:1913558]
									Anks1	ankyrin repeat and SAM domain containing 1 [Source:MGI Symbol;Acc:MGI:2446180]
									Smoc1	SPARC related modular calcium binding 1 [Source:MGI Symbol;Acc:MGI:1929878]
									Ghr	growth hormone receptor [Source:MGI Symbol;Acc:MGI:95708]
									1700052K11Rik	RIKEN cDNA 1700052K11 gene [Source:MGI Symbol;Acc:MGI:1920681]
									Sik2	salt inducible kinase 2 [Source:MGI Symbol;Acc:MGI:2445031]
									Metrnl	meteorin, glial cell differentiation regulator-like [Source:MGI Symbol;Acc:MGI:2384806]
									Tctn2	tectonic family member 2 [Source:MGI Symbol;Acc:MGI:1915228]
									Nxn	nucleoredoxin [Source:MGI Symbol;Acc:MGI:109331]
									Cfap161	cilia and flagella associated protein 161 [Source:MGI Symbol;Acc:MGI:1922806]
									Vnn3	vanin 3 [Source:MGI Symbol;Acc:MGI:1347055]
									Mir142hg	Mir142 host gene (non-protein coding) [Source:MGI Symbol;Acc:MGI:1925841]
									Dhx33	DEAH (Asp-Glu-Ala-His) box polypeptide 33 [Source:MGI Symbol;Acc:MGI:2445102]
									Mertk	MER proto-oncogene tyrosine kinase [Source:MGI Symbol;Acc:MGI:96965]
									Gm21860	predicted gene, 21860 [Source:MGI Symbol;Acc:MGI:5434024]
									Tmem218	transmembrane protein 218 [Source:MGI Symbol;Acc:MGI:1913529]
									Zmynd10	zinc finger, MYND domain containing 10 [Source:MGI Symbol;Acc:MGI:2387863]
									Catip	ciliogenesis associated TTC17 interacting protein [Source:MGI Symbol;Acc:MGI:2685062]
									Med13	mediator complex subunit 13 [Source:MGI Symbol;Acc:MGI:3029632]
									Cyth2	cytohesin 2 [Source:MGI Symbol;Acc:MGI:1334255]
									Gjb2	gap junction protein, beta 2 [Source:MGI Symbol;Acc:MGI:95720]
									Cacng4	calcium channel, voltage-dependent, gamma subunit 4 [Source:MGI Symbol;Acc:MGI:1859167]
									Tmem232	transmembrane protein 232 [Source:MGI Symbol;Acc:MGI:2685786]
									Cfap298	cilia and flagella associate protien 298 [Source:MGI Symbol;Acc:MGI:1915251]
									Ccdc93	coiled-coil domain containing 93 [Source:MGI Symbol;Acc:MGI:1918079]
									Cfap100	cilia and flagella associated protein 100 [Source:MGI Symbol;Acc:MGI:2141635]
									Pstpip2	proline-serine-threonine phosphatase-interacting protein 2 [Source:MGI Symbol;Acc:MGI:1335088]
									Slc20a1	solute carrier family 20, member 1 [Source:MGI Symbol;Acc:MGI:108392]
									Pdcl	phosducin-like [Source:MGI Symbol;Acc:MGI:1914716]
									Wdpcp	WD repeat containing planar cell polarity effector [Source:MGI Symbol;Acc:MGI:2144467]
									Ak7	adenylate kinase 7 [Source:MGI Symbol;Acc:MGI:1926051]
									Efcab12	EF-hand calcium binding domain 12 [Source:MGI Symbol;Acc:MGI:2681834]
									Psd2	pleckstrin and Sec7 domain containing 2 [Source:MGI Symbol;Acc:MGI:1921252]
									Gm44751	predicted gene 44751 [Source:MGI Symbol;Acc:MGI:5753327]
									Gm19935	predicted gene, 19935 [Source:MGI Symbol;Acc:MGI:5012120]
									Fam183b	family with sequence similarity 183, member B [Source:MGI Symbol;Acc:MGI:1922679]
									Cr1l	complement component (3b/4b) receptor 1-like [Source:MGI Symbol;Acc:MGI:88513]
									Eya2	EYA transcriptional coactivator and phosphatase 2 [Source:MGI Symbol;Acc:MGI:109341]
									Dhx30	DEAH (Asp-Glu-Ala-His) box polypeptide 30 [Source:MGI Symbol;Acc:MGI:1920081]
									Ythdf3	YTH N6-methyladenosine RNA binding protein 3 [Source:MGI Symbol;Acc:MGI:1918850]
									Chd3	chromodomain helicase DNA binding protein 3 [Source:MGI Symbol;Acc:MGI:1344395]
									Crkl	v-crk avian sarcoma virus CT10 oncogene homolog-like [Source:MGI Symbol;Acc:MGI:104686]
									Dnaic1	dynein, axonemal, intermediate chain 1 [Source:MGI Symbol;Acc:MGI:1916172]
									Sos2	SOS Ras/Rho guanine nucleotide exchange factor 2 [Source:MGI Symbol;Acc:MGI:98355]
									Plbd1	phospholipase B domain containing 1 [Source:MGI Symbol;Acc:MGI:1914107]
									Lrrc34	leucine rich repeat containing 34 [Source:MGI Symbol;Acc:MGI:1919077]
									Foxo1	forkhead box O1 [Source:MGI Symbol;Acc:MGI:1890077]
									Fam161a	family with sequence similarity 161, member A [Source:MGI Symbol;Acc:MGI:1921123]
									Npr2	natriuretic peptide receptor 2 [Source:MGI Symbol;Acc:MGI:97372]
									Serpinb8	serine (or cysteine) peptidase inhibitor, clade B, member 8 [Source:MGI Symbol;Acc:MGI:894657]
									A930024E05Rik	RIKEN cDNA A930024E05 gene [Source:MGI Symbol;Acc:MGI:1924414]
									Glb1l2	galactosidase, beta 1-like 2 [Source:MGI Symbol;Acc:MGI:2388283]
									Gm43075	predicted gene 43075 [Source:MGI Symbol;Acc:MGI:5663212]
									Zfp746	zinc finger protein 746 [Source:MGI Symbol;Acc:MGI:1916478]
									Mark1	MAP/microtubule affinity regulating kinase 1 [Source:MGI Symbol;Acc:MGI:2664902]
									Snhg8	small nucleolar RNA host gene 8 [Source:MGI Symbol;Acc:MGI:1917145]
									Rpl24	ribosomal protein L24 [Source:MGI Symbol;Acc:MGI:1915443]
									Arl6ip1	ADP-ribosylation factor-like 6 interacting protein 1 [Source:MGI Symbol;Acc:MGI:1858943]
									Hspb6	heat shock protein, alpha-crystallin-related, B6 [Source:MGI Symbol;Acc:MGI:2685325]
									Slc35f3	solute carrier family 35, member F3 [Source:MGI Symbol;Acc:MGI:2444426]
									Itga4	integrin alpha 4 [Source:MGI Symbol;Acc:MGI:96603]
									Fbxw7	F-box and WD-40 domain protein 7 [Source:MGI Symbol;Acc:MGI:1354695]
									Ankrd10	ankyrin repeat domain 10 [Source:MGI Symbol;Acc:MGI:1921840]
									Fam167a	family with sequence similarity 167, member A [Source:MGI Symbol;Acc:MGI:3606565]
									Slc7a7	solute carrier family 7 (cationic amino acid transporter, y+ system), member 7 [Source:MGI Symbol;Acc:MGI:1337120]
									Ccdc81	coiled-coil domain containing 81 [Source:MGI Symbol;Acc:MGI:1918134]
									Npr3	natriuretic peptide receptor 3 [Source:MGI Symbol;Acc:MGI:97373]
									Tbl1x	transducin (beta)-like 1 X-linked [Source:MGI Symbol;Acc:MGI:1336172]
									Ggcx	gamma-glutamyl carboxylase [Source:MGI Symbol;Acc:MGI:1927655]
									Rab36	RAB36, member RAS oncogene family [Source:MGI Symbol;Acc:MGI:1924127]
									Ccn2	cellular communication network factor 2 [Source:MGI Symbol;Acc:MGI:95537]
									Gm4285	predicted gene 4285 [Source:MGI Symbol;Acc:MGI:3782463]
									Zfp931	zinc finger protein 931 [Source:MGI Symbol;Acc:MGI:2441662]
									Coch	cochlin [Source:MGI Symbol;Acc:MGI:1278313]
									Spata5l1	spermatogenesis associated 5-like 1 [Source:MGI Symbol;Acc:MGI:3036261]
									Dnah11	dynein, axonemal, heavy chain 11 [Source:MGI Symbol;Acc:MGI:1100864]
									Lrrn2	leucine rich repeat protein 2, neuronal [Source:MGI Symbol;Acc:MGI:106037]
									Vwa3a	von Willebrand factor A domain containing 3A [Source:MGI Symbol;Acc:MGI:3041229]
									Ccdc153	coiled-coil domain containing 153 [Source:MGI Symbol;Acc:MGI:2448587]
									Kcne2	potassium voltage-gated channel, Isk-related subfamily, gene 2 [Source:MGI Symbol;Acc:MGI:1891123]
									AC149090.1
									Zbtb33	zinc finger and BTB domain containing 33 [Source:MGI Symbol;Acc:MGI:1927290]
									Col8a1	collagen, type VIII, alpha 1 [Source:MGI Symbol;Acc:MGI:88463]
									Cytip	cytohesin 1 interacting protein [Source:MGI Symbol;Acc:MGI:2183535]
									Cfap54	cilia and flagella associated protein 54 [Source:MGI Symbol;Acc:MGI:1922208]
									Arhgap12	Rho GTPase activating protein 12 [Source:MGI Symbol;Acc:MGI:1922665]
									Wfdc2	WAP four-disulfide core domain 2 [Source:MGI Symbol;Acc:MGI:1914951]
									Trabd2b	TraB domain containing 2B [Source:MGI Symbol;Acc:MGI:3650152]
									Tjp3	tight junction protein 3 [Source:MGI Symbol;Acc:MGI:1351650]
									Acaa2	acetyl-Coenzyme A acyltransferase 2 (mitochondrial 3-oxoacyl-Coenzyme A thiolase) [Source:MGI Symbol;Acc:MGI:1098623]
									Mccc2	methylcrotonoyl-Coenzyme A carboxylase 2 (beta) [Source:MGI Symbol;Acc:MGI:1925288]
									Cklf	chemokine-like factor [Source:MGI Symbol;Acc:MGI:1922708]
									Mid1-ps1	midline 1, pseudogene 1 [Source:MGI Symbol;Acc:MGI:5780070]
									Cnksr3	Cnksr family member 3 [Source:MGI Symbol;Acc:MGI:2674130]
									Irx5	Iroquois homeobox 5 [Source:MGI Symbol;Acc:MGI:1859086]
									Dzip1l	DAZ interacting protein 1-like [Source:MGI Symbol;Acc:MGI:1919757]
									Gm37844	predicted gene, 37844 [Source:MGI Symbol;Acc:MGI:5611072]
									Iqgap1	IQ motif containing GTPase activating protein 1 [Source:MGI Symbol;Acc:MGI:1352757]
									Itga7	integrin alpha 7 [Source:MGI Symbol;Acc:MGI:102700]
									Esrrg	estrogen-related receptor gamma [Source:MGI Symbol;Acc:MGI:1347056]
									Tgfbi	transforming growth factor, beta induced [Source:MGI Symbol;Acc:MGI:99959]
									Ap3s1-ps2	adaptor-related protein complex 3, sigma 1 subunit, pseudogene 2 [Source:MGI Symbol;Acc:MGI:1929217]
									Mxra8	matrix-remodelling associated 8 [Source:MGI Symbol;Acc:MGI:1922011]
									Mroh7	maestro heat-like repeat family member 7 [Source:MGI Symbol;Acc:MGI:2685873]
									Drc3	dynein regulatory complex subunit 3 [Source:MGI Symbol;Acc:MGI:1921915]
									Nr6a1os	nuclear receptor subfamily 6, group A, member 1, opposite strand [Source:MGI Symbol;Acc:MGI:3649430]
									Rspo3	R-spondin 3 [Source:MGI Symbol;Acc:MGI:1920030]
									Dipk1b	divergent protein kinase domain 1B [Source:MGI Symbol;Acc:MGI:1927576]
									Ivd	isovaleryl coenzyme A dehydrogenase [Source:MGI Symbol;Acc:MGI:1929242]
									Spata5	spermatogenesis associated 5 [Source:MGI Symbol;Acc:MGI:1927170]
									Arhgef33	Rho guanine nucleotide exchange factor (GEF) 33 [Source:MGI Symbol;Acc:MGI:2685787]
									2810001G20Rik	RIKEN cDNA 2810001G20 gene [Source:MGI Symbol;Acc:MGI:1913706]
									Iqgap2	IQ motif containing GTPase activating protein 2 [Source:MGI Symbol;Acc:MGI:2449975]
									Cdk13	cyclin-dependent kinase 13 [Source:MGI Symbol;Acc:MGI:1916812]
									1110017D15Rik	RIKEN cDNA 1110017D15 gene [Source:MGI Symbol;Acc:MGI:1920971]
									Cfap69	cilia and flagella associated protein 69 [Source:MGI Symbol;Acc:MGI:2443778]
									Ccn1	cellular communication network factor 1 [Source:MGI Symbol;Acc:MGI:88613]
									Jade3	jade family PHD finger 3 [Source:MGI Symbol;Acc:MGI:2148019]
									Prdm2	PR domain containing 2, with ZNF domain [Source:MGI Symbol;Acc:MGI:107628]
									Nfam1	Nfat activating molecule with ITAM motif 1 [Source:MGI Symbol;Acc:MGI:1921289]
									Csnk1d	casein kinase 1, delta [Source:MGI Symbol;Acc:MGI:1355272]
									Slfn5	schlafen 5 [Source:MGI Symbol;Acc:MGI:1329004]
									Rassf4	Ras association (RalGDS/AF-6) domain family member 4 [Source:MGI Symbol;Acc:MGI:2386853]
									9530052C20Rik	RIKEN cDNA 9530052C20 gene [Source:MGI Symbol;Acc:MGI:2443632]
									Slc7a10	solute carrier family 7 (cationic amino acid transporter, y+ system), member 10 [Source:MGI Symbol;Acc:MGI:1858261]
									1700012B09Rik	RIKEN cDNA 1700012B09 gene [Source:MGI Symbol;Acc:MGI:1916575]
									Islr	immunoglobulin superfamily containing leucine-rich repeat [Source:MGI Symbol;Acc:MGI:1349645]
									Pygo1	pygopus 1 [Source:MGI Symbol;Acc:MGI:1919385]
									Blvra	biliverdin reductase A [Source:MGI Symbol;Acc:MGI:88170]
									Ear2	eosinophil-associated, ribonuclease A family, member 2 [Source:MGI Symbol;Acc:MGI:108020]
									1700007K13Rik	RIKEN cDNA 1700007K13 gene [Source:MGI Symbol;Acc:MGI:1916577]
									Igfbp6	insulin-like growth factor binding protein 6 [Source:MGI Symbol;Acc:MGI:96441]
									Nfya	nuclear transcription factor-Y alpha [Source:MGI Symbol;Acc:MGI:97316]
									Slc35g1	solute carrier family 35, member G1 [Source:MGI Symbol;Acc:MGI:2444789]
									Cx3cr1	chemokine (C-X3-C motif) receptor 1 [Source:MGI Symbol;Acc:MGI:1333815]
									Rdh5	retinol dehydrogenase 5 [Source:MGI Symbol;Acc:MGI:1201412]
									Sulf1	sulfatase 1 [Source:MGI Symbol;Acc:MGI:2138563]
									Anpep	alanyl (membrane) aminopeptidase [Source:MGI Symbol;Acc:MGI:5000466]
									Mdh2	malate dehydrogenase 2, NAD (mitochondrial) [Source:MGI Symbol;Acc:MGI:97050]
									Fzd7	frizzled class receptor 7 [Source:MGI Symbol;Acc:MGI:108570]
									Med16	mediator complex subunit 16 [Source:MGI Symbol;Acc:MGI:2158394]
									Rbms1	RNA binding motif, single stranded interacting protein 1 [Source:MGI Symbol;Acc:MGI:1861774]
									Ptpn13	protein tyrosine phosphatase, non-receptor type 13 [Source:MGI Symbol;Acc:MGI:103293]
									Inpp5d	inositol polyphosphate-5-phosphatase D [Source:MGI Symbol;Acc:MGI:107357]
									Lpin3	lipin 3 [Source:MGI Symbol;Acc:MGI:1891342]
									Kcnk10	potassium channel, subfamily K, member 10 [Source:MGI Symbol;Acc:MGI:1919508]
									Efcab1	EF-hand calcium binding domain 1 [Source:MGI Symbol;Acc:MGI:1914043]
									Ifi203	interferon activated gene 203 [Source:MGI Symbol;Acc:MGI:96428]
									Numa1	nuclear mitotic apparatus protein 1 [Source:MGI Symbol;Acc:MGI:2443665]
									Abcb9	ATP-binding cassette, sub-family B (MDR/TAP), member 9 [Source:MGI Symbol;Acc:MGI:1861729]
									Cpn1	carboxypeptidase N, polypeptide 1 [Source:MGI Symbol;Acc:MGI:2135874]
									Tpt1-ps5	tumor protein, translationally-controlled, pseudogene 5 [Source:MGI Symbol;Acc:MGI:2664999]
									Sun2	Sad1 and UNC84 domain containing 2 [Source:MGI Symbol;Acc:MGI:2443011]
									Ms4a4c	membrane-spanning 4-domains, subfamily A, member 4C [Source:MGI Symbol;Acc:MGI:1927656]
									Msx1	msh homeobox 1 [Source:MGI Symbol;Acc:MGI:97168]
									Drc1	dynein regulatory complex subunit 1 [Source:MGI Symbol;Acc:MGI:2685906]
									Il17re	interleukin 17 receptor E [Source:MGI Symbol;Acc:MGI:1889371]
									Capn15	calpain 15 [Source:MGI Symbol;Acc:MGI:1355075]
									F2r	coagulation factor II (thrombin) receptor [Source:MGI Symbol;Acc:MGI:101802]
									Gm38262	predicted gene, 38262 [Source:MGI Symbol;Acc:MGI:5611490]
									Cfap47	cilia and flagella associated protein 47 [Source:MGI Symbol;Acc:MGI:3781475]
									Zyg11b	zyg-ll family member B, cell cycle regulator [Source:MGI Symbol;Acc:MGI:2685277]
									Lpar5	lysophosphatidic acid receptor 5 [Source:MGI Symbol;Acc:MGI:2685918]
									Slc16a8	solute carrier family 16 (monocarboxylic acid transporters), member 8 [Source:MGI Symbol;Acc:MGI:1929519]
									Col8a2	collagen, type VIII, alpha 2 [Source:MGI Symbol;Acc:MGI:88464]
									Armcx1	armadillo repeat containing, X-linked 1 [Source:MGI Symbol;Acc:MGI:1925498]
									Ctr9	CTR9 homolog, Paf1/RNA polymerase II complex component [Source:MGI Symbol;Acc:MGI:109345]
									Ppp1r15a	protein phosphatase 1, regulatory subunit 15A [Source:MGI Symbol;Acc:MGI:1927072]
									Aox3	aldehyde oxidase 3 [Source:MGI Symbol;Acc:MGI:1918974]
									2410004P03Rik	RIKEN cDNA 2410004P03 gene [Source:MGI Symbol;Acc:MGI:1920917]
									Plce1	phospholipase C, epsilon 1 [Source:MGI Symbol;Acc:MGI:1921305]
									Ptges3-ps	prostaglandin E synthase 3, pseudogene [Source:MGI Symbol;Acc:MGI:3704271]
									Kcne4	potassium voltage-gated channel, Isk-related subfamily, gene 4 [Source:MGI Symbol;Acc:MGI:1891125]
									Ripk4	receptor-interacting serine-threonine kinase 4 [Source:MGI Symbol;Acc:MGI:1919638]
									mt-Cytb	mitochondrially encoded cytochrome b [Source:MGI Symbol;Acc:MGI:102501]
									Mia	melanoma inhibitory activity [Source:MGI Symbol;Acc:MGI:109615]
									Clec12a	C-type lectin domain family 12, member a [Source:MGI Symbol;Acc:MGI:3040968]
									Cd74	CD74 antigen (invariant polypeptide of major histocompatibility complex, class II antigen-associated) [Source:MGI Symbol;Acc:MGI:96534]
									Gm42031	predicted gene, 42031 [Source:MGI Symbol;Acc:MGI:5624916]
									9930017N22Rik	RIKEN cDNA 9930017N22 gene [Source:MGI Symbol;Acc:MGI:2443961]
									Fbxo38	F-box protein 38 [Source:MGI Symbol;Acc:MGI:2444639]
									Asic1	acid-sensing (proton-gated) ion channel 1 [Source:MGI Symbol;Acc:MGI:1194915]
									Arid1a	AT rich interactive domain 1A (SWI-like) [Source:MGI Symbol;Acc:MGI:1935147]
									Plagl1	pleiomorphic adenoma gene-like 1 [Source:MGI Symbol;Acc:MGI:1100874]
									Adam17	a disintegrin and metallopeptidase domain 17 [Source:MGI Symbol;Acc:MGI:1096335]
									Wdr95	WD40 repeat domain 95 [Source:MGI Symbol;Acc:MGI:1923042]
									Scamp2	secretory carrier membrane protein 2 [Source:MGI Symbol;Acc:MGI:1346518]
									Tnfrsf11b	tumor necrosis factor receptor superfamily, member 11b (osteoprotegerin) [Source:MGI Symbol;Acc:MGI:109587]
									Gpatch8	G patch domain containing 8 [Source:MGI Symbol;Acc:MGI:1918667]
									Zfp831	zinc finger protein 831 [Source:MGI Symbol;Acc:MGI:3641861]
									Fstl1	follistatin-like 1 [Source:MGI Symbol;Acc:MGI:102793]
									Folr2	folate receptor 2 (fetal) [Source:MGI Symbol;Acc:MGI:95569]
									Sapcd2	suppressor APC domain containing 2 [Source:MGI Symbol;Acc:MGI:1919330]
									Vkorc1l1	vitamin K epoxide reductase complex, subunit 1-like 1 [Source:MGI Symbol;Acc:MGI:1916818]
									Crabp2	cellular retinoic acid binding protein II [Source:MGI Symbol;Acc:MGI:88491]
									Zic1	zinc finger protein of the cerebellum 1 [Source:MGI Symbol;Acc:MGI:106683]
									Scimp	SLP adaptor and CSK interacting membrane protein [Source:MGI Symbol;Acc:MGI:3610314]
									Tcte1	t-complex-associated testis expressed 1 [Source:MGI Symbol;Acc:MGI:98640]
									Ttc21a	tetratricopeptide repeat domain 21A [Source:MGI Symbol;Acc:MGI:1921302]
									Trp73	transformation related protein 73 [Source:MGI Symbol;Acc:MGI:1336991]
									Ppp1r1b	protein phosphatase 1, regulatory inhibitor subunit 1B [Source:MGI Symbol;Acc:MGI:94860]
									Slc16a12	solute carrier family 16 (monocarboxylic acid transporters), member 12 [Source:MGI Symbol;Acc:MGI:2147716]
									Fam81a	family with sequence similarity 81, member A [Source:MGI Symbol;Acc:MGI:1924136]
									Sppl2a	signal peptide peptidase like 2A [Source:MGI Symbol;Acc:MGI:1913802]
									Pla2g5	phospholipase A2, group V [Source:MGI Symbol;Acc:MGI:101899]
									Rd3	retinal degeneration 3 [Source:MGI Symbol;Acc:MGI:1921273]
									Celf5	CUGBP, Elav-like family member 5 [Source:MGI Symbol;Acc:MGI:2442333]
									Gm37639	predicted gene, 37639 [Source:MGI Symbol;Acc:MGI:5610867]
									Gm37268	predicted gene, 37268 [Source:MGI Symbol;Acc:MGI:5610496]
									Nudt12	nudix (nucleoside diphosphate linked moiety X)-type motif 12 [Source:MGI Symbol;Acc:MGI:1915243]
									Slc6a17	solute carrier family 6 (neurotransmitter transporter), member 17 [Source:MGI Symbol;Acc:MGI:2442535]
									Gm5928	predicted gene 5928 [Source:MGI Symbol;Acc:MGI:3646762]
									Bmf	BCL2 modifying factor [Source:MGI Symbol;Acc:MGI:2176433]
									Msantd1	Myb/SANT-like DNA-binding domain containing 1 [Source:MGI Symbol;Acc:MGI:2684990]
									Plxdc2	plexin domain containing 2 [Source:MGI Symbol;Acc:MGI:1914698]
									2900097C17Rik	RIKEN cDNA 2900097C17 gene [Source:MGI Symbol;Acc:MGI:1914767]
									1810062G17Rik	RIKEN cDNA 1810062G17 gene [Source:MGI Symbol;Acc:MGI:1919532]
									Col25a1	collagen, type XXV, alpha 1 [Source:MGI Symbol;Acc:MGI:1924268]
									Nme5	NME/NM23 family member 5 [Source:MGI Symbol;Acc:MGI:1922783]
									Rab5a	RAB5A, member RAS oncogene family [Source:MGI Symbol;Acc:MGI:105926]
									Fnip1	folliculin interacting protein 1 [Source:MGI Symbol;Acc:MGI:2444668]
									Krt8	keratin 8 [Source:MGI Symbol;Acc:MGI:96705]
									Plxnc1	plexin C1 [Source:MGI Symbol;Acc:MGI:1890127]
									Terf1	telomeric repeat binding factor 1 [Source:MGI Symbol;Acc:MGI:109634]
									Gm9733	predicted gene 9733 [Source:MGI Symbol;Acc:MGI:3780136]
									Zfp185	zinc finger protein 185 [Source:MGI Symbol;Acc:MGI:108095]
									Aoah	acyloxyacyl hydrolase [Source:MGI Symbol;Acc:MGI:1350928]
									Stap1	signal transducing adaptor family member 1 [Source:MGI Symbol;Acc:MGI:1926193]
									4932438H23Rik	RIKEN cDNA 4932438H23 gene [Source:MGI Symbol;Acc:MGI:1921637]
									Rsf1	remodeling and spacing factor 1 [Source:MGI Symbol;Acc:MGI:2682305]
									Gm13889	predicted gene 13889 [Source:MGI Symbol;Acc:MGI:3652053]
									Ppp2r2d	protein phosphatase 2, regulatory subunit B, delta [Source:MGI Symbol;Acc:MGI:1289252]
									Col6a1	collagen, type VI, alpha 1 [Source:MGI Symbol;Acc:MGI:88459]
									Hs6st2	heparan sulfate 6-O-sulfotransferase 2 [Source:MGI Symbol;Acc:MGI:1354959]
									Trpv4	transient receptor potential cation channel, subfamily V, member 4 [Source:MGI Symbol;Acc:MGI:1926945]
									Dagla	diacylglycerol lipase, alpha [Source:MGI Symbol;Acc:MGI:2677061]
									Ndufb11	NADH:ubiquinone oxidoreductase subunit B11 [Source:MGI Symbol;Acc:MGI:1349919]
									Banp	BTG3 associated nuclear protein [Source:MGI Symbol;Acc:MGI:1889023]
									1110032A03Rik	RIKEN cDNA 1110032A03 gene [Source:MGI Symbol;Acc:MGI:1915971]
									H2-Aa	histocompatibility 2, class II antigen A, alpha [Source:MGI Symbol;Acc:MGI:95895]
									Rnf185	ring finger protein 185 [Source:MGI Symbol;Acc:MGI:1922078]
									Pef1	penta-EF hand domain containing 1 [Source:MGI Symbol;Acc:MGI:1915148]
									Kmo	kynurenine 3-monooxygenase (kynurenine 3-hydroxylase) [Source:MGI Symbol;Acc:MGI:2138151]
									Sntb1	syntrophin, basic 1 [Source:MGI Symbol;Acc:MGI:101781]
									Sdc2	syndecan 2 [Source:MGI Symbol;Acc:MGI:1349165]
									Igfn1	immunoglobulin-like and fibronectin type III domain containing 1 [Source:MGI Symbol;Acc:MGI:3045352]
									Spry3	sprouty RTK signaling antagonist 3 [Source:MGI Symbol;Acc:MGI:1345188]
									Bcorl1	BCL6 co-repressor-like 1 [Source:MGI Symbol;Acc:MGI:2443910]
									Pdgfra	platelet derived growth factor receptor, alpha polypeptide [Source:MGI Symbol;Acc:MGI:97530]
									Pip5k1b	phosphatidylinositol-4-phosphate 5-kinase, type 1 beta [Source:MGI Symbol;Acc:MGI:107930]
									Rragd	Ras-related GTP binding D [Source:MGI Symbol;Acc:MGI:1098604]
									Ciita	class II transactivator [Source:MGI Symbol;Acc:MGI:108445]
									Gm14817	predicted gene 14817 [Source:MGI Symbol;Acc:MGI:3705159]
									Tusc3	tumor suppressor candidate 3 [Source:MGI Symbol;Acc:MGI:1933134]
									D030034A15Rik	RIKEN cDNA D030034A15 gene [Source:MGI Symbol;Acc:MGI:2442288]
									Gm12367	predicted gene 12367 [Source:MGI Symbol;Acc:MGI:3649554]
									Acnat1	acyl-coenzyme A amino acid N-acyltransferase 1 [Source:MGI Symbol;Acc:MGI:2140197]
									Ube2z	ubiquitin-conjugating enzyme E2Z [Source:MGI Symbol;Acc:MGI:1343160]
									Ppp2r2a	protein phosphatase 2, regulatory subunit B, alpha [Source:MGI Symbol;Acc:MGI:1919228]
									Spata18	spermatogenesis associated 18 [Source:MGI Symbol;Acc:MGI:1920722]
									Wdr35	WD repeat domain 35 [Source:MGI Symbol;Acc:MGI:1921932]
									Fads3	fatty acid desaturase 3 [Source:MGI Symbol;Acc:MGI:1928740]
									Kcnk1	potassium channel, subfamily K, member 1 [Source:MGI Symbol;Acc:MGI:109322]
									Ubc	ubiquitin C [Source:MGI Symbol;Acc:MGI:98889]
									Stx5a	syntaxin 5A [Source:MGI Symbol;Acc:MGI:1928483]
									Gm16364	predicted gene 16364 [Source:MGI Symbol;Acc:MGI:3840142]
									Grap2	GRB2-related adaptor protein 2 [Source:MGI Symbol;Acc:MGI:1333842]
									Plk5	polo like kinase 5 [Source:MGI Symbol;Acc:MGI:3026984]
									Rpain	RPA interacting protein [Source:MGI Symbol;Acc:MGI:1916973]
									Dab2	disabled 2, mitogen-responsive phosphoprotein [Source:MGI Symbol;Acc:MGI:109175]
									Ralgapb	Ral GTPase activating protein, beta subunit (non-catalytic) [Source:MGI Symbol;Acc:MGI:2444531]
									Pgrmc1	progesterone receptor membrane component 1 [Source:MGI Symbol;Acc:MGI:1858305]
									Sgce	sarcoglycan, epsilon [Source:MGI Symbol;Acc:MGI:1329042]
									Creb1	cAMP responsive element binding protein 1 [Source:MGI Symbol;Acc:MGI:88494]
									Crb3	crumbs family member 3 [Source:MGI Symbol;Acc:MGI:2670904]
									Atp13a4	ATPase type 13A4 [Source:MGI Symbol;Acc:MGI:1924456]
									Nsg2	neuron specific gene family member 2 [Source:MGI Symbol;Acc:MGI:1202070]
									Usp46	ubiquitin specific peptidase 46 [Source:MGI Symbol;Acc:MGI:1916977]
									Ikbke	inhibitor of kappaB kinase epsilon [Source:MGI Symbol;Acc:MGI:1929612]
									Frem1	Fras1 related extracellular matrix protein 1 [Source:MGI Symbol;Acc:MGI:2670972]
									Lrrk2	leucine-rich repeat kinase 2 [Source:MGI Symbol;Acc:MGI:1913975]
									Jade2	jade family PHD finger 2 [Source:MGI Symbol;Acc:MGI:1924151]
									Abhd17a	abhydrolase domain containing 17A [Source:MGI Symbol;Acc:MGI:106388]
									Tekt1	tektin 1 [Source:MGI Symbol;Acc:MGI:1333819]
									Evc2	EvC ciliary complex subunit 2 [Source:MGI Symbol;Acc:MGI:1915775]
									Fhad1	forkhead-associated (FHA) phosphopeptide binding domain 1 [Source:MGI Symbol;Acc:MGI:1920323]
									Pfkp	phosphofructokinase, platelet [Source:MGI Symbol;Acc:MGI:1891833]
									BC067074	cDNA sequence BC067074 [Source:MGI Symbol;Acc:MGI:3040697]
									Gtpbp2	GTP binding protein 2 [Source:MGI Symbol;Acc:MGI:1860138]
									Hkdc1	hexokinase domain containing 1 [Source:MGI Symbol;Acc:MGI:2384910]
									Wdr66	WD repeat domain 66 [Source:MGI Symbol;Acc:MGI:1918495]
									Ogn	osteoglycin [Source:MGI Symbol;Acc:MGI:109278]
									Zfp597	zinc finger protein 597 [Source:MGI Symbol;Acc:MGI:1918313]
									Rasl11a	RAS-like, family 11, member A [Source:MGI Symbol;Acc:MGI:1916145]
									Elf4	E74-like factor 4 (ets domain transcription factor) [Source:MGI Symbol;Acc:MGI:1928377]
									Prelp	proline arginine-rich end leucine-rich repeat [Source:MGI Symbol;Acc:MGI:2151110]
									Col9a3	collagen, type IX, alpha 3 [Source:MGI Symbol;Acc:MGI:894686]
									Rnf167	ring finger protein 167 [Source:MGI Symbol;Acc:MGI:1917760]
									Lsm11	U7 snRNP-specific Sm-like protein LSM11 [Source:MGI Symbol;Acc:MGI:1919540]
									Bcl2	B cell leukemia/lymphoma 2 [Source:MGI Symbol;Acc:MGI:88138]
									Fam189b	family with sequence similarity 189, member B [Source:MGI Symbol;Acc:MGI:1915771]
									Slc4a10	solute carrier family 4, sodium bicarbonate cotransporter-like, member 10 [Source:MGI Symbol;Acc:MGI:2150150]
									Ndufb2	NADH:ubiquinone oxidoreductase subunit B2 [Source:MGI Symbol;Acc:MGI:1915448]
									Serhl	serine hydrolase-like [Source:MGI Symbol;Acc:MGI:1890404]
									Gpr18	G protein-coupled receptor 18 [Source:MGI Symbol;Acc:MGI:107859]
									Prdm16	PR domain containing 16 [Source:MGI Symbol;Acc:MGI:1917923]
									Zfp719	zinc finger protein 719 [Source:MGI Symbol;Acc:MGI:2444708]
									Washc4	WASH complex subunit 4 [Source:MGI Symbol;Acc:MGI:2441787]
									Aox1	aldehyde oxidase 1 [Source:MGI Symbol;Acc:MGI:88035]
									Gm47210	predicted gene, 47210 [Source:MGI Symbol;Acc:MGI:6096014]
									Cfap70	cilia and flagella associated protein 70 [Source:MGI Symbol;Acc:MGI:1923920]
									Slc22a17	solute carrier family 22 (organic cation transporter), member 17 [Source:MGI Symbol;Acc:MGI:1926225]
									Slc29a3	solute carrier family 29 (nucleoside transporters), member 3 [Source:MGI Symbol;Acc:MGI:1918529]
									Ndufs5	NADH:ubiquinone oxidoreductase core subunit S5 [Source:MGI Symbol;Acc:MGI:1890889]
									Gm10752	predicted gene 10752 [Source:MGI Symbol;Acc:MGI:3642645]
									Cox8b	cytochrome c oxidase subunit 8B [Source:MGI Symbol;Acc:MGI:105958]
									Stk36	serine/threonine kinase 36 [Source:MGI Symbol;Acc:MGI:1920831]
									Slc15a4	solute carrier family 15, member 4 [Source:MGI Symbol;Acc:MGI:2140796]
									Vwa5b1	von Willebrand factor A domain containing 5B1 [Source:MGI Symbol;Acc:MGI:1922968]
									Fut11	fucosyltransferase 11 [Source:MGI Symbol;Acc:MGI:1920318]
									Anks6	ankyrin repeat and sterile alpha motif domain containing 6 [Source:MGI Symbol;Acc:MGI:1922941]
									Arhgap42	Rho GTPase activating protein 42 [Source:MGI Symbol;Acc:MGI:1918794]
									Palld	palladin, cytoskeletal associated protein [Source:MGI Symbol;Acc:MGI:1919583]
									Fank1	fibronectin type 3 and ankyrin repeat domains 1 [Source:MGI Symbol;Acc:MGI:1914180]
									Cgn	cingulin [Source:MGI Symbol;Acc:MGI:1927237]
									Carm1	coactivator-associated arginine methyltransferase 1 [Source:MGI Symbol;Acc:MGI:1913208]
									Syne1	spectrin repeat containing, nuclear envelope 1 [Source:MGI Symbol;Acc:MGI:1927152]
									Chrna4	cholinergic receptor, nicotinic, alpha polypeptide 4 [Source:MGI Symbol;Acc:MGI:87888]
									Il2rb	interleukin 2 receptor, beta chain [Source:MGI Symbol;Acc:MGI:96550]
									Pla2g15	phospholipase A2, group XV [Source:MGI Symbol;Acc:MGI:2178076]
									Id2	inhibitor of DNA binding 2 [Source:MGI Symbol;Acc:MGI:96397]
									Ap5b1	adaptor-related protein complex 5, beta 1 subunit [Source:MGI Symbol;Acc:MGI:2685808]
									C1qtnf12	C1q and tumor necrosis factor related 12 [Source:MGI Symbol;Acc:MGI:1914639]
									Casc3	cancer susceptibility candidate 3 [Source:MGI Symbol;Acc:MGI:2179723]
									Acbd4	acyl-Coenzyme A binding domain containing 4 [Source:MGI Symbol;Acc:MGI:1914381]
									Trpm3	transient receptor potential cation channel, subfamily M, member 3 [Source:MGI Symbol;Acc:MGI:2443101]
									Clec3b	C-type lectin domain family 3, member b [Source:MGI Symbol;Acc:MGI:104540]
									Ttf1	transcription termination factor, RNA polymerase I [Source:MGI Symbol;Acc:MGI:105044]
									Sirpb1a	signal-regulatory protein beta 1A [Source:MGI Symbol;Acc:MGI:2444824]
									Mns1	meiosis-specific nuclear structural protein 1 [Source:MGI Symbol;Acc:MGI:107933]
									Sirpb1b	signal-regulatory protein beta 1B [Source:MGI Symbol;Acc:MGI:3779828]
									Map3k3	mitogen-activated protein kinase kinase kinase 3 [Source:MGI Symbol;Acc:MGI:1346874]
									Ccdc88c	coiled-coil domain containing 88C [Source:MGI Symbol;Acc:MGI:1915589]
									Gm43579	predicted gene 43579 [Source:MGI Symbol;Acc:MGI:5663716]
									Cep19	centrosomal protein 19 [Source:MGI Symbol;Acc:MGI:1914244]
									Gm37347	predicted gene, 37347 [Source:MGI Symbol;Acc:MGI:5610575]
									Asgr1	asialoglycoprotein receptor 1 [Source:MGI Symbol;Acc:MGI:88081]
									Glg1	golgi apparatus protein 1 [Source:MGI Symbol;Acc:MGI:104967]
									Gm15326	predicted gene 15326 [Source:MGI Symbol;Acc:MGI:3705205]
									Osbpl11	oxysterol binding protein-like 11 [Source:MGI Symbol;Acc:MGI:2146553]
									Ms4a4a	membrane-spanning 4-domains, subfamily A, member 4A [Source:MGI Symbol;Acc:MGI:3643932]
									1110008P14Rik	RIKEN cDNA 1110008P14 gene [Source:MGI Symbol;Acc:MGI:1920987]
									Lrrk1	leucine-rich repeat kinase 1 [Source:MGI Symbol;Acc:MGI:2142227]
									Gm23935	predicted gene, 23935 [Source:MGI Symbol;Acc:MGI:5453712]
									Clec4e	C-type lectin domain family 4, member e [Source:MGI Symbol;Acc:MGI:1861232]
									Klc3	kinesin light chain 3 [Source:MGI Symbol;Acc:MGI:1277971]
									Mapk15	mitogen-activated protein kinase 15 [Source:MGI Symbol;Acc:MGI:2652894]
									Gm37963	predicted gene, 37963 [Source:MGI Symbol;Acc:MGI:5611191]
									Cxxc5	CXXC finger 5 [Source:MGI Symbol;Acc:MGI:1914643]
									A2m	alpha-2-macroglobulin [Source:MGI Symbol;Acc:MGI:2449119]
									Peg3	paternally expressed 3 [Source:MGI Symbol;Acc:MGI:104748]
									Antxr2	anthrax toxin receptor 2 [Source:MGI Symbol;Acc:MGI:1919164]
									5031425E22Rik	RIKEN cDNA 5031425E22 gene [Source:MGI Symbol;Acc:MGI:1923227]
									Rpl23a-ps3	ribosomal protein L23A, pseudogene 3 [Source:MGI Symbol;Acc:MGI:3781353]
									Myrip	myosin VIIA and Rab interacting protein [Source:MGI Symbol;Acc:MGI:2384407]
									Ldlrad2	low density lipoprotein receptor class A domain containing 2 [Source:MGI Symbol;Acc:MGI:3588210]
									Pih1h3b	PIH1 domain containing 3B [Source:MGI Symbol;Acc:MGI:3607720]
									Marchf1	membrane associated ring-CH-type finger 1 [Source:MGI Symbol;Acc:MGI:1920175]
									Simc1	SUMO-interacting motifs containing 1 [Source:MGI Symbol;Acc:MGI:2442599]
									Bhlhe40	basic helix-loop-helix family, member e40 [Source:MGI Symbol;Acc:MGI:1097714]
									Them6	thioesterase superfamily member 6 [Source:MGI Symbol;Acc:MGI:1925301]
									Adamtsl2	ADAMTS-like 2 [Source:MGI Symbol;Acc:MGI:1925044]
									Nr3c1	nuclear receptor subfamily 3, group C, member 1 [Source:MGI Symbol;Acc:MGI:95824]
									Dydc2	DPY30 domain containing 2 [Source:MGI Symbol;Acc:MGI:1918450]
									Rttn	rotatin [Source:MGI Symbol;Acc:MGI:2179288]
									Nwd1	NACHT and WD repeat domain containing 1 [Source:MGI Symbol;Acc:MGI:2442268]
									Slc37a1	solute carrier family 37 (glycerol-3-phosphate transporter), member 1 [Source:MGI Symbol;Acc:MGI:2446181]
									Lamb1	laminin B1 [Source:MGI Symbol;Acc:MGI:96743]
									Gm30646	predicted gene, 30646 [Source:MGI Symbol;Acc:MGI:5589805]
									B3glct	beta-3-glucosyltransferase [Source:MGI Symbol;Acc:MGI:2685903]
									Iars	isoleucine-tRNA synthetase [Source:MGI Symbol;Acc:MGI:2145219]
									Pde5a	phosphodiesterase 5A, cGMP-specific [Source:MGI Symbol;Acc:MGI:2651499]
									Gm16973	predicted gene, 16973 [Source:MGI Symbol;Acc:MGI:4439897]
									Mcub	mitochondrial calcium uniporter dominant negative beta subunit [Source:MGI Symbol;Acc:MGI:1914065]
									Rps6ka5	ribosomal protein S6 kinase, polypeptide 5 [Source:MGI Symbol;Acc:MGI:1920336]
									Cebpg	CCAAT/enhancer binding protein (C/EBP), gamma [Source:MGI Symbol;Acc:MGI:104982]
									Unc93b1	unc-93 homolog B1, TLR signaling regulator [Source:MGI Symbol;Acc:MGI:1859307]
									Phrf1	PHD and ring finger domains 1 [Source:MGI Symbol;Acc:MGI:2141847]
									Plcd4	phospholipase C, delta 4 [Source:MGI Symbol;Acc:MGI:107469]
									Ccdc148	coiled-coil domain containing 148 [Source:MGI Symbol;Acc:MGI:3039583]
									Sncg	synuclein, gamma [Source:MGI Symbol;Acc:MGI:1298397]
									Tc2n	tandem C2 domains, nuclear [Source:MGI Symbol;Acc:MGI:1921663]
									Naa20	N(alpha)-acetyltransferase 20, NatB catalytic subunit [Source:MGI Symbol;Acc:MGI:1915127]
									Ccl7	chemokine (C-C motif) ligand 7 [Source:MGI Symbol;Acc:MGI:99512]
									Kdm5b	lysine (K)-specific demethylase 5B [Source:MGI Symbol;Acc:MGI:1922855]
									Yars	tyrosyl-tRNA synthetase [Source:MGI Symbol;Acc:MGI:2147627]
									Oas3	2'-5' oligoadenylate synthetase 3 [Source:MGI Symbol;Acc:MGI:2180850]
									Il6ra	interleukin 6 receptor, alpha [Source:MGI Symbol;Acc:MGI:105304]
									Il27	interleukin 27 [Source:MGI Symbol;Acc:MGI:2384409]
									Spata6	spermatogenesis associated 6 [Source:MGI Symbol;Acc:MGI:1915196]
									Ddhd1	DDHD domain containing 1 [Source:MGI Symbol;Acc:MGI:2150302]
									Wwc1	WW, C2 and coiled-coil domain containing 1 [Source:MGI Symbol;Acc:MGI:2388637]
									Armcx5	armadillo repeat containing, X-linked 5 [Source:MGI Symbol;Acc:MGI:2148026]
									Vcan	versican [Source:MGI Symbol;Acc:MGI:102889]
									D430013B06Rik	RIKEN cDNA D430013B06 gene [Source:MGI Symbol;Acc:MGI:3026994]
									Cnnm3	cyclin M3 [Source:MGI Symbol;Acc:MGI:2151055]
									Pdpn	podoplanin [Source:MGI Symbol;Acc:MGI:103098]
									Mycbpap	MYCBP associated protein [Source:MGI Symbol;Acc:MGI:2388726]
									2510009E07Rik	RIKEN cDNA 2510009E07 gene [Source:MGI Symbol;Acc:MGI:1919440]
									Clip4	CAP-GLY domain containing linker protein family, member 4 [Source:MGI Symbol;Acc:MGI:1919100]
									Cdc42ep5	CDC42 effector protein (Rho GTPase binding) 5 [Source:MGI Symbol;Acc:MGI:1929745]
									Vxn	vexin [Source:MGI Symbol;Acc:MGI:1924232]
									Acss3	acyl-CoA synthetase short-chain family member 3 [Source:MGI Symbol;Acc:MGI:2685720]
									Abca4	ATP-binding cassette, sub-family A (ABC1), member 4 [Source:MGI Symbol;Acc:MGI:109424]
									Sele	selectin, endothelial cell [Source:MGI Symbol;Acc:MGI:98278]
									Gm45203	predicted gene 45203 [Source:MGI Symbol;Acc:MGI:5753779]
									Cog7	component of oligomeric golgi complex 7 [Source:MGI Symbol;Acc:MGI:2685013]
									Brox	BRO1 domain and CAAX motif containing [Source:MGI Symbol;Acc:MGI:1918928]
									Nphp1	nephronophthisis 1 (juvenile) homolog (human) [Source:MGI Symbol;Acc:MGI:1858233]
									Bcl7c	B cell CLL/lymphoma 7C [Source:MGI Symbol;Acc:MGI:1332237]
									Rara	retinoic acid receptor, alpha [Source:MGI Symbol;Acc:MGI:97856]
									Pcgf2	polycomb group ring finger 2 [Source:MGI Symbol;Acc:MGI:99161]
									BC028528	cDNA sequence BC028528 [Source:MGI Symbol;Acc:MGI:2385885]
									Gm40773	predicted gene, 40773 [Source:MGI Symbol;Acc:MGI:5623658]
									Efs	embryonal Fyn-associated substrate [Source:MGI Symbol;Acc:MGI:105311]
									Pcdhac2	protocadherin alpha subfamily C, 2 [Source:MGI Symbol;Acc:MGI:1891443]
									Fn1	fibronectin 1 [Source:MGI Symbol;Acc:MGI:95566]
									Clec2i	C-type lectin domain family 2, member i [Source:MGI Symbol;Acc:MGI:2136650]
									Map3k14	mitogen-activated protein kinase kinase kinase 14 [Source:MGI Symbol;Acc:MGI:1858204]
									Acy1	aminoacylase 1 [Source:MGI Symbol;Acc:MGI:87913]
									Gm1110	predicted gene 1110 [Source:MGI Symbol;Acc:MGI:2685956]
									Col1a1	collagen, type I, alpha 1 [Source:MGI Symbol;Acc:MGI:88467]
									Kif27	kinesin family member 27 [Source:MGI Symbol;Acc:MGI:1922300]
									C1ql1	complement component 1, q subcomponent-like 1 [Source:MGI Symbol;Acc:MGI:1344400]
									Tenm4	teneurin transmembrane protein 4 [Source:MGI Symbol;Acc:MGI:2447063]
									Mgp	matrix Gla protein [Source:MGI Symbol;Acc:MGI:96976]
									Grm4	glutamate receptor, metabotropic 4 [Source:MGI Symbol;Acc:MGI:1351341]
									Slc24a4	solute carrier family 24 (sodium/potassium/calcium exchanger), member 4 [Source:MGI Symbol;Acc:MGI:2447362]
									Gm13707	predicted gene 13707 [Source:MGI Symbol;Acc:MGI:3651119]
									Slc5a5	solute carrier family 5 (sodium iodide symporter), member 5 [Source:MGI Symbol;Acc:MGI:2149330]
									Gm45779	predicted gene 45779 [Source:MGI Symbol;Acc:MGI:5804894]
									Trps1	transcriptional repressor GATA binding 1 [Source:MGI Symbol;Acc:MGI:1927616]
									Mir1938	microRNA 1938 [Source:MGI Symbol;Acc:MGI:3836976]
									Map3k20	mitogen-activated protein kinase kinase kinase 20 [Source:MGI Symbol;Acc:MGI:2443258]
									Tpm2	tropomyosin 2, beta [Source:MGI Symbol;Acc:MGI:98810]
									Extl1	exostosin-like glycosyltransferase 1 [Source:MGI Symbol;Acc:MGI:1888742]
									Drc7	dynein regulatory complex subunit 7 [Source:MGI Symbol;Acc:MGI:2685616]
									D430019H16Rik	RIKEN cDNA D430019H16 gene [Source:MGI Symbol;Acc:MGI:2443127]
									Glt28d2	glycosyltransferase 28 domain containing 2 [Source:MGI Symbol;Acc:MGI:2443773]
									Rab5b	RAB5B, member RAS oncogene family [Source:MGI Symbol;Acc:MGI:105938]
									Vav2	vav 2 oncogene [Source:MGI Symbol;Acc:MGI:102718]
									Tgfb2	transforming growth factor, beta 2 [Source:MGI Symbol;Acc:MGI:98726]
									Nid2	nidogen 2 [Source:MGI Symbol;Acc:MGI:1298229]
									Btaf1	B-TFIID TATA-box binding protein associated factor 1 [Source:MGI Symbol;Acc:MGI:2147538]
									Parva	parvin, alpha [Source:MGI Symbol;Acc:MGI:1931144]
									Adamtsl5	ADAMTS-like 5 [Source:MGI Symbol;Acc:MGI:1913798]
									Tspoap1	TSPO associated protein 1 [Source:MGI Symbol;Acc:MGI:2450877]
									St3gal4	ST3 beta-galactoside alpha-2,3-sialyltransferase 4 [Source:MGI Symbol;Acc:MGI:1316743]
									Nmnat2	nicotinamide nucleotide adenylyltransferase 2 [Source:MGI Symbol;Acc:MGI:2444155]
									Sap30l	SAP30-like [Source:MGI Symbol;Acc:MGI:1354709]
									Eif4e3	eukaryotic translation initiation factor 4E member 3 [Source:MGI Symbol;Acc:MGI:1914142]
									Dip2b	disco interacting protein 2 homolog B [Source:MGI Symbol;Acc:MGI:2145977]
									Card6	caspase recruitment domain family, member 6 [Source:MGI Symbol;Acc:MGI:3032959]
									Acyp1	acylphosphatase 1, erythrocyte (common) type [Source:MGI Symbol;Acc:MGI:1913454]
									Tmprss11a	transmembrane protease, serine 11a [Source:MGI Symbol;Acc:MGI:2684853]
									Sirpb1c	signal-regulatory protein beta 1C [Source:MGI Symbol;Acc:MGI:3807521]
									Mgst1	microsomal glutathione S-transferase 1 [Source:MGI Symbol;Acc:MGI:1913850]
									Gm36742	predicted gene, 36742 [Source:MGI Symbol;Acc:MGI:5595901]
									Cyb561	cytochrome b-561 [Source:MGI Symbol;Acc:MGI:103253]
									Gm7160	predicted gene 7160 [Source:MGI Symbol;Acc:MGI:3646078]
									Elk4	ELK4, member of ETS oncogene family [Source:MGI Symbol;Acc:MGI:102853]
									Ift88	intraflagellar transport 88 [Source:MGI Symbol;Acc:MGI:98715]
									Myt1	myelin transcription factor 1 [Source:MGI Symbol;Acc:MGI:1100535]
									Rpl9-ps1	ribosomal protein L9, pseudogene 1 [Source:MGI Symbol;Acc:MGI:3649210]
									Trac	T cell receptor alpha constant [Source:MGI Symbol;Acc:MGI:4439838]
									Cox7a1	cytochrome c oxidase subunit 7A1 [Source:MGI Symbol;Acc:MGI:1316714]
									Vstm2l	V-set and transmembrane domain containing 2-like [Source:MGI Symbol;Acc:MGI:2685537]
									Klrb1f	killer cell lectin-like receptor subfamily B member 1F [Source:MGI Symbol;Acc:MGI:2442965]
									Rsph9	radial spoke head 9 homolog (Chlamydomonas) [Source:MGI Symbol;Acc:MGI:1922814]
									Gm34455	predicted gene, 34455 [Source:MGI Symbol;Acc:MGI:5593614]
									Oca2	oculocutaneous albinism II [Source:MGI Symbol;Acc:MGI:97454]
									Yjefn3	YjeF N-terminal domain containing 3 [Source:MGI Symbol;Acc:MGI:2681845]
									Ppfia1	protein tyrosine phosphatase, receptor type, f polypeptide (PTPRF), interacting protein (liprin), alpha 1 [Source:MGI Symbol;Acc:MGI:1924750]
									Jaml	junction adhesion molecule like [Source:MGI Symbol;Acc:MGI:2685484]
									Naxe	NAD(P)HX epimerase [Source:MGI Symbol;Acc:MGI:2180167]
									Maip1	matrix AAA peptidase interacting protein 1 [Source:MGI Symbol;Acc:MGI:1915365]
									Vsir	V-set immunoregulatory receptor [Source:MGI Symbol;Acc:MGI:1921298]
									Snx18	sorting nexin 18 [Source:MGI Symbol;Acc:MGI:2137642]
									Cd300ld	CD300 molecule like family member d [Source:MGI Symbol;Acc:MGI:2442358]
									Brms1l	breast cancer metastasis-suppressor 1-like [Source:MGI Symbol;Acc:MGI:1196337]
									Fam13a	family with sequence similarity 13, member A [Source:MGI Symbol;Acc:MGI:1889842]
									Ifi204	interferon activated gene 204 [Source:MGI Symbol;Acc:MGI:96429]
									Cybb	cytochrome b-245, beta polypeptide [Source:MGI Symbol;Acc:MGI:88574]
									Ecrg4	ECRG4 augurin precursor [Source:MGI Symbol;Acc:MGI:1926146]
									Spata17	spermatogenesis associated 17 [Source:MGI Symbol;Acc:MGI:1921967]
									Maats1	MYCBP-associated, testis expressed 1 [Source:MGI Symbol;Acc:MGI:2443598]
									Ndst3	N-deacetylase/N-sulfotransferase (heparan glucosaminyl) 3 [Source:MGI Symbol;Acc:MGI:1932544]
									Tspan11	tetraspanin 11 [Source:MGI Symbol;Acc:MGI:1915748]
									Grk3	G protein-coupled receptor kinase 3 [Source:MGI Symbol;Acc:MGI:87941]
									Dcbld1	discoidin, CUB and LCCL domain containing 1 [Source:MGI Symbol;Acc:MGI:1913936]
									Lynx1	Ly6/neurotoxin 1 [Source:MGI Symbol;Acc:MGI:1345180]
									Hydin	HYDIN, axonemal central pair apparatus protein [Source:MGI Symbol;Acc:MGI:2389007]
									Spag6l	sperm associated antigen 6-like [Source:MGI Symbol;Acc:MGI:1354388]
									Casc1	cancer susceptibility candidate 1 [Source:MGI Symbol;Acc:MGI:2444480]
									Mir100hg	Mir100 Mirlet7a-2 Mir125b-1 cluster host gene [Source:MGI Symbol;Acc:MGI:1920394]
									Ppil6	peptidylprolyl isomerase (cyclophilin)-like 6 [Source:MGI Symbol;Acc:MGI:1920325]
									Tead1	TEA domain family member 1 [Source:MGI Symbol;Acc:MGI:101876]
									Lhfpl3	lipoma HMGIC fusion partner-like 3 [Source:MGI Symbol;Acc:MGI:1925076]
									Fras1	Fraser extracellular matrix complex subunit 1 [Source:MGI Symbol;Acc:MGI:2385368]
									Saxo2	stabilizer of axonemal microtubules 2 [Source:MGI Symbol;Acc:MGI:1914618]
									Sgcd	sarcoglycan, delta (dystrophin-associated glycoprotein) [Source:MGI Symbol;Acc:MGI:1346525]
									Pomc	pro-opiomelanocortin-alpha [Source:MGI Symbol;Acc:MGI:97742]
									Syne3	spectrin repeat containing, nuclear envelope family member 3 [Source:MGI Symbol;Acc:MGI:2442408]
									Trp53rka	transformation related protein 53 regulating kinase A [Source:MGI Symbol;Acc:MGI:1918294]
									Smarcd3	SWI/SNF related, matrix associated, actin dependent regulator of chromatin, subfamily d, member 3 [Source:MGI Symbol;Acc:MGI:1914243]
									Ooep	oocyte expressed protein [Source:MGI Symbol;Acc:MGI:1915218]
									Gpr155	G protein-coupled receptor 155 [Source:MGI Symbol;Acc:MGI:1915776]
									Chpf	chondroitin polymerizing factor [Source:MGI Symbol;Acc:MGI:106576]
									Lrrc6	leucine rich repeat containing 6 (testis) [Source:MGI Symbol;Acc:MGI:1859553]
									Bclaf1	BCL2-associated transcription factor 1 [Source:MGI Symbol;Acc:MGI:1917580]
									Dynlrb2	dynein light chain roadblock-type 2 [Source:MGI Symbol;Acc:MGI:1922715]
									Scara5	scavenger receptor class A, member 5 [Source:MGI Symbol;Acc:MGI:1918395]
									Lyve1	lymphatic vessel endothelial hyaluronan receptor 1 [Source:MGI Symbol;Acc:MGI:2136348]
									Fsd1l	fibronectin type III and SPRY domain containing 1-like [Source:MGI Symbol;Acc:MGI:2442443]
									Cep126	centrosomal protein 126 [Source:MGI Symbol;Acc:MGI:2680221]
									Atp2b2	ATPase, Ca++ transporting, plasma membrane 2 [Source:MGI Symbol;Acc:MGI:105368]
									Acad12	acyl-Coenzyme A dehydrogenase family, member 12 [Source:MGI Symbol;Acc:MGI:2443320]
									Cisd1	CDGSH iron sulfur domain 1 [Source:MGI Symbol;Acc:MGI:1261855]
									Polr1a	polymerase (RNA) I polypeptide A [Source:MGI Symbol;Acc:MGI:1096397]
									Rae1	ribonucleic acid export 1 [Source:MGI Symbol;Acc:MGI:1913929]
									Fmc1	formation of mitochondrial complex V assembly factor 1 [Source:MGI Symbol;Acc:MGI:1913367]
									Gm20429	predicted gene 20429 [Source:MGI Symbol;Acc:MGI:5141894]
									Rab39	RAB39, member RAS oncogene family [Source:MGI Symbol;Acc:MGI:2442855]
									Nek5	NIMA (never in mitosis gene a)-related expressed kinase 5 [Source:MGI Symbol;Acc:MGI:2142824]
									Gm17501	predicted gene, 17501 [Source:MGI Symbol;Acc:MGI:4937135]
									Stk39	serine/threonine kinase 39 [Source:MGI Symbol;Acc:MGI:1858416]
									Gm15972	predicted gene 15972 [Source:MGI Symbol;Acc:MGI:3801965]
									Loxl2	lysyl oxidase-like 2 [Source:MGI Symbol;Acc:MGI:2137913]
									Rmst	rhabdomyosarcoma 2 associated transcript (non-coding RNA) [Source:MGI Symbol;Acc:MGI:1099806]
									Tuba4a	tubulin, alpha 4A [Source:MGI Symbol;Acc:MGI:1095410]
									Tgfbr3	transforming growth factor, beta receptor III [Source:MGI Symbol;Acc:MGI:104637]
									Gm37660	predicted gene, 37660 [Source:MGI Symbol;Acc:MGI:5610888]
									Tmem107	transmembrane protein 107 [Source:MGI Symbol;Acc:MGI:1914160]
									Csmd1	CUB and Sushi multiple domains 1 [Source:MGI Symbol;Acc:MGI:2137383]
									Ptx3	pentraxin related gene [Source:MGI Symbol;Acc:MGI:104641]
									Tex9	testis expressed gene 9 [Source:MGI Symbol;Acc:MGI:1201610]
									Ccdc96	coiled-coil domain containing 96 [Source:MGI Symbol;Acc:MGI:1913967]
									Stbd1	starch binding domain 1 [Source:MGI Symbol;Acc:MGI:1261768]
									AC109619.1	novel transcript, antisense to Macrod1
									Col5a3	collagen, type V, alpha 3 [Source:MGI Symbol;Acc:MGI:1858212]
									Mbtd1	mbt domain containing 1 [Source:MGI Symbol;Acc:MGI:2143977]
									Ighg2c	immunoglobulin heavy constant gamma 2C [Source:MGI Symbol;Acc:MGI:2686979]
									Prrc2b	proline-rich coiled-coil 2B [Source:MGI Symbol;Acc:MGI:1923304]
									Gm29336	predicted gene 29336 [Source:MGI Symbol;Acc:MGI:5580042]
									Itih2	inter-alpha trypsin inhibitor, heavy chain 2 [Source:MGI Symbol;Acc:MGI:96619]
									Clec4n	C-type lectin domain family 4, member n [Source:MGI Symbol;Acc:MGI:1861231]
									Ccl17	chemokine (C-C motif) ligand 17 [Source:MGI Symbol;Acc:MGI:1329039]
									Dancr	differentiation antagonizing non-protein coding RNA [Source:MGI Symbol;Acc:MGI:1917286]
									Tsen54	tRNA splicing endonuclease subunit 54 [Source:MGI Symbol;Acc:MGI:1923515]
									Slc4a3	solute carrier family 4 (anion exchanger), member 3 [Source:MGI Symbol;Acc:MGI:109350]
									Esm1	endothelial cell-specific molecule 1 [Source:MGI Symbol;Acc:MGI:1918940]
									Abhd5	abhydrolase domain containing 5 [Source:MGI Symbol;Acc:MGI:1914719]
									Gm14111	predicted gene 14111 [Source:MGI Symbol;Acc:MGI:3652258]
									Zfp866	zinc finger protein 866 [Source:MGI Symbol;Acc:MGI:3584369]
									Pdcd10	programmed cell death 10 [Source:MGI Symbol;Acc:MGI:1928396]
									Osr1	odd-skipped related transcription factor 1 [Source:MGI Symbol;Acc:MGI:1344424]
									Gm15689	predicted gene 15689 [Source:MGI Symbol;Acc:MGI:3783130]
									Pdzk1ip1	PDZK1 interacting protein 1 [Source:MGI Symbol;Acc:MGI:1914432]
									Tnfrsf14	tumor necrosis factor receptor superfamily, member 14 (herpesvirus entry mediator) [Source:MGI Symbol;Acc:MGI:2675303]
									Trbc2	T cell receptor beta, constant 2 [Source:MGI Symbol;Acc:MGI:4835227]
									BC051019	cDNA sequence BC051019 [Source:MGI Symbol;Acc:MGI:1928824]
									Myof	myoferlin [Source:MGI Symbol;Acc:MGI:1919192]
									Gm33858	predicted gene, 33858 [Source:MGI Symbol;Acc:MGI:5593017]
									Ttr	transthyretin [Source:MGI Symbol;Acc:MGI:98865]
									Mcoln3	mucolipin 3 [Source:MGI Symbol;Acc:MGI:1890500]
									Notch2	notch 2 [Source:MGI Symbol;Acc:MGI:97364]
									Gm45477	predicted gene 45477 [Source:MGI Symbol;Acc:MGI:5791313]
									Map7d1	MAP7 domain containing 1 [Source:MGI Symbol;Acc:MGI:2384297]
									Pten	phosphatase and tensin homolog [Source:MGI Symbol;Acc:MGI:109583]
									Otx2	orthodenticle homeobox 2 [Source:MGI Symbol;Acc:MGI:97451]
									Cdkl4	cyclin-dependent kinase-like 4 [Source:MGI Symbol;Acc:MGI:3587025]
									BC037032	cDNA Sequence BC037032 [Source:MGI Symbol;Acc:MGI:3040924]
									Cd209c	CD209c antigen [Source:MGI Symbol;Acc:MGI:2157945]
									Cxadr	coxsackie virus and adenovirus receptor [Source:MGI Symbol;Acc:MGI:1201679]
									Bbs1	Bardet-Biedl syndrome 1 (human) [Source:MGI Symbol;Acc:MGI:1277215]
									Sod3	superoxide dismutase 3, extracellular [Source:MGI Symbol;Acc:MGI:103181]
									Ttc16	tetratricopeptide repeat domain 16 [Source:MGI Symbol;Acc:MGI:2443048]
									Gm42611	predicted gene 42611 [Source:MGI Symbol;Acc:MGI:5662748]
									Zfp110	zinc finger protein 110 [Source:MGI Symbol;Acc:MGI:1890378]
									Cldn2	claudin 2 [Source:MGI Symbol;Acc:MGI:1276110]
									Dmxl1	Dmx-like 1 [Source:MGI Symbol;Acc:MGI:2443926]
									Arhgef17	Rho guanine nucleotide exchange factor (GEF) 17 [Source:MGI Symbol;Acc:MGI:2673002]
									Ifi208	interferon activated gene 208 [Source:MGI Symbol;Acc:MGI:2442822]
									Il1r1	interleukin 1 receptor, type I [Source:MGI Symbol;Acc:MGI:96545]
									Gm15604	predicted gene 15604 [Source:MGI Symbol;Acc:MGI:3783051]
									Prcd	photoreceptor disc component [Source:MGI Symbol;Acc:MGI:3649529]
									Gm47439	predicted gene, 47439 [Source:MGI Symbol;Acc:MGI:6096392]
									Adh1	alcohol dehydrogenase 1 (class I) [Source:MGI Symbol;Acc:MGI:87921]
									B4galt1	UDP-Gal:betaGlcNAc beta 1,4- galactosyltransferase, polypeptide 1 [Source:MGI Symbol;Acc:MGI:95705]
									Gm28439	predicted gene 28439 [Source:MGI Symbol;Acc:MGI:5579145]
									Tagap	T cell activation Rho GTPase activating protein [Source:MGI Symbol;Acc:MGI:3615484]
									Nup133	nucleoporin 133 [Source:MGI Symbol;Acc:MGI:2442620]
									Ddx10	DEAD (Asp-Glu-Ala-Asp) box polypeptide 10 [Source:MGI Symbol;Acc:MGI:1924841]
									Enkur	enkurin, TRPC channel interacting protein [Source:MGI Symbol;Acc:MGI:1918483]
									Rnd3	Rho family GTPase 3 [Source:MGI Symbol;Acc:MGI:1921444]
									Hadhb-ps	hydroxyacyl-CoA dehydrogenase trifunctional multienzyme complex subunit beta, pseudogene [Source:MGI Symbol;Acc:MGI:3651143]
									Ep300	E1A binding protein p300 [Source:MGI Symbol;Acc:MGI:1276116]
									Zfp595	zinc finger protein 595 [Source:MGI Symbol;Acc:MGI:3040707]
									Agt	angiotensinogen (serpin peptidase inhibitor, clade A, member 8) [Source:MGI Symbol;Acc:MGI:87963]
									Ms4a6c	membrane-spanning 4-domains, subfamily A, member 6C [Source:MGI Symbol;Acc:MGI:2385644]
									Syt9	synaptotagmin IX [Source:MGI Symbol;Acc:MGI:1926373]
									Iqcd	IQ motif containing D [Source:MGI Symbol;Acc:MGI:1922982]
									1700016K19Rik	RIKEN cDNA 1700016K19 gene [Source:MGI Symbol;Acc:MGI:1921480]
									Fzd9	frizzled class receptor 9 [Source:MGI Symbol;Acc:MGI:1313278]
									Pjvk	pejvakin [Source:MGI Symbol;Acc:MGI:2685847]
									Deup1	deuterosome assembly protein 1 [Source:MGI Symbol;Acc:MGI:2443026]
									S100a6	S100 calcium binding protein A6 (calcyclin) [Source:MGI Symbol;Acc:MGI:1339467]
									Gm27028	predicted gene, 27028 [Source:MGI Symbol;Acc:MGI:5504143]
									Taf8	TATA-box binding protein associated factor 8 [Source:MGI Symbol;Acc:MGI:1926879]
									Tlr9	toll-like receptor 9 [Source:MGI Symbol;Acc:MGI:1932389]
									Dnah12	dynein, axonemal, heavy chain 12 [Source:MGI Symbol;Acc:MGI:107720]
									Kcnj13	potassium inwardly-rectifying channel, subfamily J, member 13 [Source:MGI Symbol;Acc:MGI:3781032]
									Gm47260	predicted gene, 47260 [Source:MGI Symbol;Acc:MGI:6096093]
									Nelfcd	negative elongation factor complex member C/D, Th1l [Source:MGI Symbol;Acc:MGI:1926424]
									Atp5g3	ATP synthase, H+ transporting, mitochondrial F0 complex, subunit C3 (subunit 9) [Source:MGI Symbol;Acc:MGI:2442035]
									Sostdc1	sclerostin domain containing 1 [Source:MGI Symbol;Acc:MGI:1913292]
									Adam12	a disintegrin and metallopeptidase domain 12 (meltrin alpha) [Source:MGI Symbol;Acc:MGI:105378]
									Tardbp	TAR DNA binding protein [Source:MGI Symbol;Acc:MGI:2387629]
									Lap3	leucine aminopeptidase 3 [Source:MGI Symbol;Acc:MGI:1914238]
									Gm48898	predicted gene, 48898 [Source:MGI Symbol;Acc:MGI:6098663]
									Dnah10	dynein, axonemal, heavy chain 10 [Source:MGI Symbol;Acc:MGI:1860299]
									Steap4	STEAP family member 4 [Source:MGI Symbol;Acc:MGI:1923560]
									Ccdc146	coiled-coil domain containing 146 [Source:MGI Symbol;Acc:MGI:1922422]
									Rnd2	Rho family GTPase 2 [Source:MGI Symbol;Acc:MGI:1338755]
									Serinc3	serine incorporator 3 [Source:MGI Symbol;Acc:MGI:1349457]
									Gm4876	predicted gene 4876 [Source:MGI Symbol;Acc:MGI:3647654]
									5830428M24Rik	RIKEN cDNA 5830428M24 gene [Source:MGI Symbol;Acc:MGI:1923312]
									Tex261	testis expressed gene 261 [Source:MGI Symbol;Acc:MGI:1096575]
									Wbp1l	WW domain binding protein 1 like [Source:MGI Symbol;Acc:MGI:107577]
									Ubb	ubiquitin B [Source:MGI Symbol;Acc:MGI:98888]
									Slc28a3	solute carrier family 28 (sodium-coupled nucleoside transporter), member 3 [Source:MGI Symbol;Acc:MGI:2137361]
									Tmx4	thioredoxin-related transmembrane protein 4 [Source:MGI Symbol;Acc:MGI:106558]
									Rsbn1	rosbin, round spermatid basic protein 1 [Source:MGI Symbol;Acc:MGI:2444993]
									Cux2	cut-like homeobox 2 [Source:MGI Symbol;Acc:MGI:107321]
									Ccdc30	coiled-coil domain containing 30 [Source:MGI Symbol;Acc:MGI:1920582]
									Fam126b	family with sequence similarity 126, member B [Source:MGI Symbol;Acc:MGI:1098784]
									Supt6	SPT6, histone chaperone and transcription elongation factor [Source:MGI Symbol;Acc:MGI:107726]
									Tmem35a	transmembrane protein 35A [Source:MGI Symbol;Acc:MGI:1914814]
									Rab6a	RAB6A, member RAS oncogene family [Source:MGI Symbol;Acc:MGI:894313]
									Gm37123	predicted gene, 37123 [Source:MGI Symbol;Acc:MGI:5610351]
									Gm9794	predicted pseudogene 9794 [Source:MGI Symbol;Acc:MGI:3642653]
									Gpr132	G protein-coupled receptor 132 [Source:MGI Symbol;Acc:MGI:1890220]
									Gm13340	predicted gene 13340 [Source:MGI Symbol;Acc:MGI:3650227]
									Fbxo44	F-box protein 44 [Source:MGI Symbol;Acc:MGI:1354744]
									Aamp	angio-associated migratory protein [Source:MGI Symbol;Acc:MGI:107809]
									Ccdc113	coiled-coil domain containing 113 [Source:MGI Symbol;Acc:MGI:3606076]
									Htr2c	5-hydroxytryptamine (serotonin) receptor 2C [Source:MGI Symbol;Acc:MGI:96281]
									Enpp2	ectonucleotide pyrophosphatase/phosphodiesterase 2 [Source:MGI Symbol;Acc:MGI:1321390]
									Bcas1os1	breast carcinoma amplified sequence 1, opposite strand 1 [Source:MGI Symbol;Acc:MGI:3649795]
									Six4	sine oculis-related homeobox 4 [Source:MGI Symbol;Acc:MGI:106034]
									Kpna1	karyopherin (importin) alpha 1 [Source:MGI Symbol;Acc:MGI:103560]
									Emid1	EMI domain containing 1 [Source:MGI Symbol;Acc:MGI:2155091]
									Itpr1	inositol 1,4,5-trisphosphate receptor 1 [Source:MGI Symbol;Acc:MGI:96623]
									Napsa	napsin A aspartic peptidase [Source:MGI Symbol;Acc:MGI:109365]
									Brinp1	bone morphogenic protein/retinoic acid inducible neural specific 1 [Source:MGI Symbol;Acc:MGI:1928478]
									Rsph4a	radial spoke head 4 homolog A (Chlamydomonas) [Source:MGI Symbol;Acc:MGI:3027894]
									Obsl1	obscurin-like 1 [Source:MGI Symbol;Acc:MGI:2138628]
									Soga1	suppressor of glucose, autophagy associated 1 [Source:MGI Symbol;Acc:MGI:2444575]
									Cd4	CD4 antigen [Source:MGI Symbol;Acc:MGI:88335]
									Gm13822	predicted gene 13822 [Source:MGI Symbol;Acc:MGI:3650351]
									Ntn1	netrin 1 [Source:MGI Symbol;Acc:MGI:105088]
									Gsg1	germ cell associated 1 [Source:MGI Symbol;Acc:MGI:1194499]
									Asxl1	additional sex combs like 1 [Source:MGI Symbol;Acc:MGI:2684063]
									Tmem214	transmembrane protein 214 [Source:MGI Symbol;Acc:MGI:1916046]
									Sh3bgrl	SH3-binding domain glutamic acid-rich protein like [Source:MGI Symbol;Acc:MGI:1930849]
									Scyl3	SCY1-like 3 (S. cerevisiae) [Source:MGI Symbol;Acc:MGI:1921385]
									Bmp7	bone morphogenetic protein 7 [Source:MGI Symbol;Acc:MGI:103302]
									Gm42937	predicted gene 42937 [Source:MGI Symbol;Acc:MGI:5663074]
									Abcd1	ATP-binding cassette, sub-family D (ALD), member 1 [Source:MGI Symbol;Acc:MGI:1349215]
									Klrk1	killer cell lectin-like receptor subfamily K, member 1 [Source:MGI Symbol;Acc:MGI:1196250]
									Rnf41	ring finger protein 41 [Source:MGI Symbol;Acc:MGI:1914838]
									Nyap1	neuronal tyrosine-phosphorylated phosphoinositide 3-kinase adaptor 1 [Source:MGI Symbol;Acc:MGI:2443880]
									Tmem87a	transmembrane protein 87A [Source:MGI Symbol;Acc:MGI:2441844]
									Krt80	keratin 80 [Source:MGI Symbol;Acc:MGI:1921377]
									Rasl10b	RAS-like, family 10, member B [Source:MGI Symbol;Acc:MGI:2685575]
									Tmem256	transmembrane protein 256 [Source:MGI Symbol;Acc:MGI:1916436]
									Ift57	intraflagellar transport 57 [Source:MGI Symbol;Acc:MGI:1921166]
									Unc119b	unc-119 lipid binding chaperone B [Source:MGI Symbol;Acc:MGI:2147162]
									Usp39	ubiquitin specific peptidase 39 [Source:MGI Symbol;Acc:MGI:107622]
									Cyp2e1	cytochrome P450, family 2, subfamily e, polypeptide 1 [Source:MGI Symbol;Acc:MGI:88607]
									Rpl38-ps2	ribosomal protein L38, pseudogene 2 [Source:MGI Symbol;Acc:MGI:3646625]
									Slc39a2	solute carrier family 39 (zinc transporter), member 2 [Source:MGI Symbol;Acc:MGI:2684326]
									Wdr6	WD repeat domain 6 [Source:MGI Symbol;Acc:MGI:1930140]
									Sema3f	sema domain, immunoglobulin domain (Ig), short basic domain, secreted, (semaphorin) 3F [Source:MGI Symbol;Acc:MGI:1096347]
									Arsk	arylsulfatase K [Source:MGI Symbol;Acc:MGI:1924291]
									Hey2	hairy/enhancer-of-split related with YRPW motif 2 [Source:MGI Symbol;Acc:MGI:1341884]
									Klhl29	kelch-like 29 [Source:MGI Symbol;Acc:MGI:2683857]
									Cped1	cadherin-like and PC-esterase domain containing 1 [Source:MGI Symbol;Acc:MGI:2444814]
									2810433D01Rik	RIKEN cDNA 2810433D01 gene [Source:MGI Symbol;Acc:MGI:1924382]
									Thsd4	thrombospondin, type I, domain containing 4 [Source:MGI Symbol;Acc:MGI:2672033]
									Ift74	intraflagellar transport 74 [Source:MGI Symbol;Acc:MGI:1914944]
									Gm10059	predicted pseudogene 10059 [Source:MGI Symbol;Acc:MGI:3642158]
									Tsku	tsukushi, small leucine rich proteoglycan [Source:MGI Symbol;Acc:MGI:2443855]
									Wfdc17	WAP four-disulfide core domain 17 [Source:MGI Symbol;Acc:MGI:3649773]
									Tab1	TGF-beta activated kinase 1/MAP3K7 binding protein 1 [Source:MGI Symbol;Acc:MGI:1913763]
									Zfp433	zinc finger protein 433 [Source:MGI Symbol;Acc:MGI:1920860]
									Gm39321	predicted gene, 39321 [Source:MGI Symbol;Acc:MGI:5622206]
									Cnga2	cyclic nucleotide gated channel alpha 2 [Source:MGI Symbol;Acc:MGI:108040]
									Eno4	enolase 4 [Source:MGI Symbol;Acc:MGI:2441717]
									Kcns3	potassium voltage-gated channel, delayed-rectifier, subfamily S, member 3 [Source:MGI Symbol;Acc:MGI:1098804]
									Asic2	acid-sensing (proton-gated) ion channel 2 [Source:MGI Symbol;Acc:MGI:1100867]
									Pias1	protein inhibitor of activated STAT 1 [Source:MGI Symbol;Acc:MGI:1913125]
									Epn3	epsin 3 [Source:MGI Symbol;Acc:MGI:1919139]
									Mpzl2	myelin protein zero-like 2 [Source:MGI Symbol;Acc:MGI:1289160]
									Nuak1	NUAK family, SNF1-like kinase, 1 [Source:MGI Symbol;Acc:MGI:1925226]
									Il21r	interleukin 21 receptor [Source:MGI Symbol;Acc:MGI:1890475]
									Msl2	MSL complex subunit 2 [Source:MGI Symbol;Acc:MGI:1925103]
									Mndal	myeloid nuclear differentiation antigen like [Source:MGI Symbol;Acc:MGI:3780953]
									Pnmal2	PNMA-like 2 [Source:MGI Symbol;Acc:MGI:3645856]
									Inmt	indolethylamine N-methyltransferase [Source:MGI Symbol;Acc:MGI:102963]
									Cd300lb	CD300 molecule like family member B [Source:MGI Symbol;Acc:MGI:2685099]
									Pcdh7	protocadherin 7 [Source:MGI Symbol;Acc:MGI:1860487]
									Mpp1	membrane protein, palmitoylated [Source:MGI Symbol;Acc:MGI:105941]
									Foxk2	forkhead box K2 [Source:MGI Symbol;Acc:MGI:1916087]
									Slc39a3	solute carrier family 39 (zinc transporter), member 3 [Source:MGI Symbol;Acc:MGI:2147269]
									Ap2b1	adaptor-related protein complex 2, beta 1 subunit [Source:MGI Symbol;Acc:MGI:1919020]
									Ccdc180	coiled-coil domain containing 180 [Source:MGI Symbol;Acc:MGI:2685871]
									Pum1	pumilio RNA-binding family member 1 [Source:MGI Symbol;Acc:MGI:1931749]
									Nepro	nucleolus and neural progenitor protein [Source:MGI Symbol;Acc:MGI:2384836]
									4932441J04Rik	RIKEN cDNA 4932441J04 gene [Source:MGI Symbol;Acc:MGI:2441691]
									Map3k21	mitogen-activated protein kinase kinase kinase 21 [Source:MGI Symbol;Acc:MGI:2385307]
									Rapgef2	Rap guanine nucleotide exchange factor (GEF) 2 [Source:MGI Symbol;Acc:MGI:2659071]
									Gzmb	granzyme B [Source:MGI Symbol;Acc:MGI:109267]
									Adam10	a disintegrin and metallopeptidase domain 10 [Source:MGI Symbol;Acc:MGI:109548]
									Camsap2	calmodulin regulated spectrin-associated protein family, member 2 [Source:MGI Symbol;Acc:MGI:1922434]
									Clcc1	chloride channel CLIC-like 1 [Source:MGI Symbol;Acc:MGI:2385186]
									1700086O06Rik	RIKEN cDNA 1700086O06 gene [Source:MGI Symbol;Acc:MGI:1920766]
									Adamts14	a disintegrin-like and metallopeptidase (reprolysin type) with thrombospondin type 1 motif, 14 [Source:MGI Symbol;Acc:MGI:2179942]
									Gulp1	GULP, engulfment adaptor PTB domain containing 1 [Source:MGI Symbol;Acc:MGI:1920407]
									Mpp3	membrane protein, palmitoylated 3 (MAGUK p55 subfamily member 3) [Source:MGI Symbol;Acc:MGI:1328354]
									Gm47469	predicted gene, 47469 [Source:MGI Symbol;Acc:MGI:6096437]
									Tpt1-ps7	tumor protein, translationally-controlled, pseudogene 7 [Source:MGI Symbol;Acc:MGI:3779841]
									Gm13657	predicted gene 13657 [Source:MGI Symbol;Acc:MGI:3650031]
									Anxa2	annexin A2 [Source:MGI Symbol;Acc:MGI:88246]
									Spa17	sperm autoantigenic protein 17 [Source:MGI Symbol;Acc:MGI:1333778]
									Arpp21	cyclic AMP-regulated phosphoprotein, 21 [Source:MGI Symbol;Acc:MGI:107562]
									Pqlc2	PQ loop repeat containing 2 [Source:MGI Symbol;Acc:MGI:2384837]
									Aff1	AF4/FMR2 family, member 1 [Source:MGI Symbol;Acc:MGI:1100819]
									Sp1	trans-acting transcription factor 1 [Source:MGI Symbol;Acc:MGI:98372]
									Bcar3	breast cancer anti-estrogen resistance 3 [Source:MGI Symbol;Acc:MGI:1352501]
									Cd86	CD86 antigen [Source:MGI Symbol;Acc:MGI:101773]
									Nsun5	NOL1/NOP2/Sun domain family, member 5 [Source:MGI Symbol;Acc:MGI:2140844]
									Gm7232	predicted gene 7232 [Source:MGI Symbol;Acc:MGI:3645247]
									Ifi205	interferon activated gene 205 [Source:MGI Symbol;Acc:MGI:101847]
									Gramd1b	GRAM domain containing 1B [Source:MGI Symbol;Acc:MGI:1925037]
									Lrrc23	leucine rich repeat containing 23 [Source:MGI Symbol;Acc:MGI:1315192]
									Gm14176	predicted gene 14176 [Source:MGI Symbol;Acc:MGI:3650021]
									Ppp1r36	protein phosphatase 1, regulatory subunit 36 [Source:MGI Symbol;Acc:MGI:2684916]
									Spn	sialophorin [Source:MGI Symbol;Acc:MGI:98384]
									Syne2	spectrin repeat containing, nuclear envelope 2 [Source:MGI Symbol;Acc:MGI:2449316]
									Mest	mesoderm specific transcript [Source:MGI Symbol;Acc:MGI:96968]
									Leo1	Leo1, Paf1/RNA polymerase II complex component [Source:MGI Symbol;Acc:MGI:2685031]
									Emilin2	elastin microfibril interfacer 2 [Source:MGI Symbol;Acc:MGI:2389136]
									Zfp207	zinc finger protein 207 [Source:MGI Symbol;Acc:MGI:1340045]
									Ptpn7	protein tyrosine phosphatase, non-receptor type 7 [Source:MGI Symbol;Acc:MGI:2156893]
									Hectd3	HECT domain E3 ubiquitin protein ligase 3 [Source:MGI Symbol;Acc:MGI:1923858]
									2310030G06Rik	RIKEN cDNA 2310030G06 gene [Source:MGI Symbol;Acc:MGI:1914202]
									Sos1	SOS Ras/Rac guanine nucleotide exchange factor 1 [Source:MGI Symbol;Acc:MGI:98354]
									Rabl3	RAB, member RAS oncogene family-like 3 [Source:MGI Symbol;Acc:MGI:1914907]
									Kdm5a	lysine (K)-specific demethylase 5A [Source:MGI Symbol;Acc:MGI:2136980]
									Plcxd1	phosphatidylinositol-specific phospholipase C, X domain containing 1 [Source:MGI Symbol;Acc:MGI:2685422]
									Wdr86	WD repeat domain 86 [Source:MGI Symbol;Acc:MGI:1915466]
									Sfpq	splicing factor proline/glutamine rich (polypyrimidine tract binding protein associated) [Source:MGI Symbol;Acc:MGI:1918764]
									Tmem132a	transmembrane protein 132A [Source:MGI Symbol;Acc:MGI:2147810]
									Des	desmin [Source:MGI Symbol;Acc:MGI:94885]
									Ccdc121	coiled-coil domain containing 121 [Source:MGI Symbol;Acc:MGI:2685601]
									Zfp592	zinc finger protein 592 [Source:MGI Symbol;Acc:MGI:2443541]
									Txndc12	thioredoxin domain containing 12 (endoplasmic reticulum) [Source:MGI Symbol;Acc:MGI:1913323]
									Qrich1	glutamine-rich 1 [Source:MGI Symbol;Acc:MGI:1916482]
									Lrrc56	leucine rich repeat containing 56 [Source:MGI Symbol;Acc:MGI:1917802]
									Gm45867	predicted gene 45867 [Source:MGI Symbol;Acc:MGI:5804982]
									Mpc2	mitochondrial pyruvate carrier 2 [Source:MGI Symbol;Acc:MGI:1917706]
									Klra9	killer cell lectin-like receptor subfamily A, member 9 [Source:MGI Symbol;Acc:MGI:1321153]
									Smim22	small integral membrane protein 22 [Source:MGI Symbol;Acc:MGI:3643379]
									Mmp23	matrix metallopeptidase 23 [Source:MGI Symbol;Acc:MGI:1347361]
									Urb2	URB2 ribosome biogenesis 2 homolog (S. cerevisiae) [Source:MGI Symbol;Acc:MGI:2681124]
									Tmem8	transmembrane protein 8 [Source:MGI Symbol;Acc:MGI:1926283]
									Gm29538	predicted gene 29538 [Source:MGI Symbol;Acc:MGI:5580244]
									Ranbp10	RAN binding protein 10 [Source:MGI Symbol;Acc:MGI:1921584]
									Baiap3	BAI1-associated protein 3 [Source:MGI Symbol;Acc:MGI:2685783]
									Med1	mediator complex subunit 1 [Source:MGI Symbol;Acc:MGI:1100846]
									Sugct	succinyl-CoA glutarate-CoA transferase [Source:MGI Symbol;Acc:MGI:1923221]
									Vgll4	vestigial like family member 4 [Source:MGI Symbol;Acc:MGI:2652840]
									Wipf3	WAS/WASL interacting protein family, member 3 [Source:MGI Symbol;Acc:MGI:3044681]
									Ccnt1	cyclin T1 [Source:MGI Symbol;Acc:MGI:1328363]
									Heatr5b	HEAT repeat containing 5B [Source:MGI Symbol;Acc:MGI:2444098]
									Mmp13	matrix metallopeptidase 13 [Source:MGI Symbol;Acc:MGI:1340026]
									Sox11	SRY (sex determining region Y)-box 11 [Source:MGI Symbol;Acc:MGI:98359]
									Tti1	TELO2 interacting protein 1 [Source:MGI Symbol;Acc:MGI:1922675]
									Rnf121	ring finger protein 121 [Source:MGI Symbol;Acc:MGI:1922462]
									Naip2	NLR family, apoptosis inhibitory protein 2 [Source:MGI Symbol;Acc:MGI:1298226]
									Armcx4	armadillo repeat containing, X-linked 4 [Source:MGI Symbol;Acc:MGI:2147887]
									Itgal	integrin alpha L [Source:MGI Symbol;Acc:MGI:96606]
									Zfp760	zinc finger protein 760 [Source:MGI Symbol;Acc:MGI:2679257]
									Clec11a	C-type lectin domain family 11, member a [Source:MGI Symbol;Acc:MGI:1298219]
									Gm18646	predicted gene, 18646 [Source:MGI Symbol;Acc:MGI:5010831]
									Meig1	meiosis expressed gene 1 [Source:MGI Symbol;Acc:MGI:1202878]
									Efcab10	EF-hand calcium binding domain 10 [Source:MGI Symbol;Acc:MGI:1922290]
									Gm11512	predicted gene 11512 [Source:MGI Symbol;Acc:MGI:3649366]
									Casc4	cancer susceptibility candidate 4 [Source:MGI Symbol;Acc:MGI:2443129]
									Kat6a	K(lysine) acetyltransferase 6A [Source:MGI Symbol;Acc:MGI:2442415]
									Agbl2	ATP/GTP binding protein-like 2 [Source:MGI Symbol;Acc:MGI:2443254]
									Steap2	six transmembrane epithelial antigen of prostate 2 [Source:MGI Symbol;Acc:MGI:1921301]
									H2-Q10	histocompatibility 2, Q region locus 10 [Source:MGI Symbol;Acc:MGI:95929]
									1700001O22Rik	RIKEN cDNA 1700001O22 gene [Source:MGI Symbol;Acc:MGI:1923631]
									Pifo	primary cilia formation [Source:MGI Symbol;Acc:MGI:1923670]
									Plppr4	phospholipid phosphatase related 4 [Source:MGI Symbol;Acc:MGI:106530]
									Rpl19-ps3	ribosomal protein L19, pseudogene 3 [Source:MGI Symbol;Acc:MGI:3648038]
									Itih3	inter-alpha trypsin inhibitor, heavy chain 3 [Source:MGI Symbol;Acc:MGI:96620]
									Calhm2	calcium homeostasis modulator family member 2 [Source:MGI Symbol;Acc:MGI:1919941]
									Mfap2	microfibrillar-associated protein 2 [Source:MGI Symbol;Acc:MGI:99559]
									Dpf2	D4, zinc and double PHD fingers family 2 [Source:MGI Symbol;Acc:MGI:109529]
									Phip	pleckstrin homology domain interacting protein [Source:MGI Symbol;Acc:MGI:1932404]
									Faap20	Fanconi anemia core complex associated protein 20 [Source:MGI Symbol;Acc:MGI:1914763]
									Cd44	CD44 antigen [Source:MGI Symbol;Acc:MGI:88338]
									Cbll1	Casitas B-lineage lymphoma-like 1 [Source:MGI Symbol;Acc:MGI:2144842]
									Gm46658	predicted gene, 46658 [Source:MGI Symbol;Acc:MGI:5826295]
									Snx27	sorting nexin family member 27 [Source:MGI Symbol;Acc:MGI:1923992]
									Ddx31	DEAD/H (Asp-Glu-Ala-Asp/His) box polypeptide 31 [Source:MGI Symbol;Acc:MGI:2682639]
									Erap1	endoplasmic reticulum aminopeptidase 1 [Source:MGI Symbol;Acc:MGI:1933403]
									Zfr	zinc finger RNA binding protein [Source:MGI Symbol;Acc:MGI:1341890]
									Cox5b-ps	cytochrome c oxidase subunit 5B, pseudogene [Source:MGI Symbol;Acc:MGI:3649411]
									Cerk	ceramide kinase [Source:MGI Symbol;Acc:MGI:2386052]
									Mtmr3	myotubularin related protein 3 [Source:MGI Symbol;Acc:MGI:1921552]
									Heca	hdc homolog, cell cycle regulator [Source:MGI Symbol;Acc:MGI:2685715]
									Radil	Ras association and DIL domains [Source:MGI Symbol;Acc:MGI:2443088]
									Rnf213	ring finger protein 213 [Source:MGI Symbol;Acc:MGI:1289196]
									B3gntl1	UDP-GlcNAc:betaGal beta-1,3-N-acetylglucosaminyltransferase-like 1 [Source:MGI Symbol;Acc:MGI:2441705]
									Ccr7	chemokine (C-C motif) receptor 7 [Source:MGI Symbol;Acc:MGI:103011]
									4833427G06Rik	RIKEN cDNA 4833427G06 gene [Source:MGI Symbol;Acc:MGI:1921013]
									Ripor2	RHO family interacting cell polarization regulator 2 [Source:MGI Symbol;Acc:MGI:2444879]
									Tlk2	tousled-like kinase 2 (Arabidopsis) [Source:MGI Symbol;Acc:MGI:1346023]
									Ighg2b	immunoglobulin heavy constant gamma 2B [Source:MGI Symbol;Acc:MGI:96445]
									Stau1	staufen double-stranded RNA binding protein 1 [Source:MGI Symbol;Acc:MGI:1338864]
									Mmp15	matrix metallopeptidase 15 [Source:MGI Symbol;Acc:MGI:109320]
									Pdk4	pyruvate dehydrogenase kinase, isoenzyme 4 [Source:MGI Symbol;Acc:MGI:1351481]
									Chchd10	coiled-coil-helix-coiled-coil-helix domain containing 10 [Source:MGI Symbol;Acc:MGI:2143558]
									Dnah1	dynein, axonemal, heavy chain 1 [Source:MGI Symbol;Acc:MGI:107721]
									Thrb	thyroid hormone receptor beta [Source:MGI Symbol;Acc:MGI:98743]
									Smim4	small integral membrane protein 4 [Source:MGI Symbol;Acc:MGI:1913737]
									Klhl9	kelch-like 9 [Source:MGI Symbol;Acc:MGI:2180122]
									Usp24	ubiquitin specific peptidase 24 [Source:MGI Symbol;Acc:MGI:1919936]
									Gm49130	predicted gene, 49130 [Source:MGI Symbol;Acc:MGI:6118539]
									Mtfp1	mitochondrial fission process 1 [Source:MGI Symbol;Acc:MGI:1916686]
									Pak2	p21 (RAC1) activated kinase 2 [Source:MGI Symbol;Acc:MGI:1339984]
									Slc52a2	solute carrier protein 52, member 2 [Source:MGI Symbol;Acc:MGI:1289288]
									Atp8a2	ATPase, aminophospholipid transporter-like, class I, type 8A, member 2 [Source:MGI Symbol;Acc:MGI:1354710]
									Isoc2a	isochorismatase domain containing 2a [Source:MGI Symbol;Acc:MGI:3609243]
									Inpp4b	inositol polyphosphate-4-phosphatase, type II [Source:MGI Symbol;Acc:MGI:2158925]
									Polr1b	polymerase (RNA) I polypeptide B [Source:MGI Symbol;Acc:MGI:108014]
									Ptger4	prostaglandin E receptor 4 (subtype EP4) [Source:MGI Symbol;Acc:MGI:104311]
									Capsl	calcyphosine-like [Source:MGI Symbol;Acc:MGI:1922818]
									E130208F15Rik	RIKEN cDNA E130208F15 gene [Source:MGI Symbol;Acc:MGI:3767226]
									Gm36638	predicted gene, 36638 [Source:MGI Symbol;Acc:MGI:5595797]
									Cemip	cell migration inducing protein, hyaluronan binding [Source:MGI Symbol;Acc:MGI:2443629]
									Atmin	ATM interactor [Source:MGI Symbol;Acc:MGI:2682328]
									Gm48194	predicted gene, 48194 [Source:MGI Symbol;Acc:MGI:6097578]
									Azin2	antizyme inhibitor 2 [Source:MGI Symbol;Acc:MGI:2442093]
									Hk1	hexokinase 1 [Source:MGI Symbol;Acc:MGI:96103]
									Pi4kb	phosphatidylinositol 4-kinase beta [Source:MGI Symbol;Acc:MGI:1334433]
									Pcsk2	proprotein convertase subtilisin/kexin type 2 [Source:MGI Symbol;Acc:MGI:97512]
									Elmod2	ELMO/CED-12 domain containing 2 [Source:MGI Symbol;Acc:MGI:2445165]
									Fads2	fatty acid desaturase 2 [Source:MGI Symbol;Acc:MGI:1930079]
									Tmem60	transmembrane protein 60 [Source:MGI Symbol;Acc:MGI:2673965]
									Grk4	G protein-coupled receptor kinase 4 [Source:MGI Symbol;Acc:MGI:95801]
									Susd5	sushi domain containing 5 [Source:MGI Symbol;Acc:MGI:2685972]
									Cd7	CD7 antigen [Source:MGI Symbol;Acc:MGI:88344]
									Cndp1	carnosine dipeptidase 1 (metallopeptidase M20 family) [Source:MGI Symbol;Acc:MGI:2451097]
									Gm17018	predicted gene 17018 [Source:MGI Symbol;Acc:MGI:4820566]
									Bicd2	BICD cargo adaptor 2 [Source:MGI Symbol;Acc:MGI:1924145]
									Agtrap	angiotensin II, type I receptor-associated protein [Source:MGI Symbol;Acc:MGI:1339977]
									Pcnp	PEST proteolytic signal containing nuclear protein [Source:MGI Symbol;Acc:MGI:1923552]
									Gm867	predicted gene 867 [Source:MGI Symbol;Acc:MGI:2685713]
									Celf1	CUGBP, Elav-like family member 1 [Source:MGI Symbol;Acc:MGI:1342295]
									Polrmt	polymerase (RNA) mitochondrial (DNA directed) [Source:MGI Symbol;Acc:MGI:1915843]
									Pam16	presequence translocase-asssociated motor 16 homolog (S. cerevisiae) [Source:MGI Symbol;Acc:MGI:1913699]
									Ppp4r3a	protein phosphatase 4 regulatory subunit 3A [Source:MGI Symbol;Acc:MGI:1915984]
									Iqub	IQ motif and ubiquitin domain containing [Source:MGI Symbol;Acc:MGI:3041159]
									Kalrn	kalirin, RhoGEF kinase [Source:MGI Symbol;Acc:MGI:2685385]
									Entpd1	ectonucleoside triphosphate diphosphohydrolase 1 [Source:MGI Symbol;Acc:MGI:102805]
									Gm37464	predicted gene, 37464 [Source:MGI Symbol;Acc:MGI:5610692]
									Gm43702	predicted gene 43702 [Source:MGI Symbol;Acc:MGI:5663839]
									Gga3	golgi associated, gamma adaptin ear containing, ARF binding protein 3 [Source:MGI Symbol;Acc:MGI:2384159]
									Lgi1	leucine-rich repeat LGI family, member 1 [Source:MGI Symbol;Acc:MGI:1861691]
									Ccdc151	coiled-coil domain containing 151 [Source:MGI Symbol;Acc:MGI:1924859]
									Gnmt	glycine N-methyltransferase [Source:MGI Symbol;Acc:MGI:1202304]
									Vkorc1	vitamin K epoxide reductase complex, subunit 1 [Source:MGI Symbol;Acc:MGI:106442]
									Tsnaxip1	translin-associated factor X (Tsnax) interacting protein 1 [Source:MGI Symbol;Acc:MGI:1919486]
									Gm48586	predicted gene, 48586 [Source:MGI Symbol;Acc:MGI:6098157]
									Dlec1	deleted in lung and esophageal cancer 1 [Source:MGI Symbol;Acc:MGI:2443671]
									A930006K02Rik	RIKEN cDNA A930006K02 gene [Source:MGI Symbol;Acc:MGI:1925683]
									Brap	BRCA1 associated protein [Source:MGI Symbol;Acc:MGI:1919649]
									Cfap43	cilia and flagella associated protein 43 [Source:MGI Symbol;Acc:MGI:1289258]
									Slco2b1	solute carrier organic anion transporter family, member 2b1 [Source:MGI Symbol;Acc:MGI:1351872]
									Rgmb	repulsive guidance molecule family member B [Source:MGI Symbol;Acc:MGI:1916049]
									Mamld1	mastermind-like domain containing 1 [Source:MGI Symbol;Acc:MGI:3045303]
									Acp2	acid phosphatase 2, lysosomal [Source:MGI Symbol;Acc:MGI:87882]
									Gm26532	predicted gene, 26532 [Source:MGI Symbol;Acc:MGI:5477026]
									Nat8	N-acetyltransferase 8 (GCN5-related) [Source:MGI Symbol;Acc:MGI:1915646]
									Dop1a	DOP1 leucine zipper like protein A [Source:MGI Symbol;Acc:MGI:1289294]
									Abca5	ATP-binding cassette, sub-family A (ABC1), member 5 [Source:MGI Symbol;Acc:MGI:2386607]
									Podn	podocan [Source:MGI Symbol;Acc:MGI:2674939]
									Amigo2	adhesion molecule with Ig like domain 2 [Source:MGI Symbol;Acc:MGI:2145995]
									Dbn1	drebrin 1 [Source:MGI Symbol;Acc:MGI:1931838]
									Srsf3	serine and arginine-rich splicing factor 3 [Source:MGI Symbol;Acc:MGI:98285]
									Abca14	ATP-binding cassette, sub-family A (ABC1), member 14 [Source:MGI Symbol;Acc:MGI:2388708]
									Pamr1	peptidase domain containing associated with muscle regeneration 1 [Source:MGI Symbol;Acc:MGI:2445082]
									Hsh2d	hematopoietic SH2 domain containing [Source:MGI Symbol;Acc:MGI:2676364]
									Septin9	septin 9 [Source:MGI Symbol;Acc:MGI:1858222]
									Fam160a1	family with sequence similarity 160, member A1 [Source:MGI Symbol;Acc:MGI:2444746]
									Aak1	AP2 associated kinase 1 [Source:MGI Symbol;Acc:MGI:1098687]
									Fam216a	family with sequence similarity 216, member A [Source:MGI Symbol;Acc:MGI:1916198]
									C330013E15Rik	RIKEN cDNA C330013E15 gene [Source:MGI Symbol;Acc:MGI:1925695]
									A430027C01Rik	RIKEN cDNA A430027C01 gene [Source:MGI Symbol;Acc:MGI:2143417]
									Golm1	golgi membrane protein 1 [Source:MGI Symbol;Acc:MGI:1917329]
									Fbrs	fibrosin [Source:MGI Symbol;Acc:MGI:104648]
									Lonrf3	LON peptidase N-terminal domain and ring finger 3 [Source:MGI Symbol;Acc:MGI:1921615]
									Ifi206	interferon activated gene 206 [Source:MGI Symbol;Acc:MGI:3646410]
									Dthd1	death domain containing 1 [Source:MGI Symbol;Acc:MGI:4937018]
									C4b	complement component 4B (Chido blood group) [Source:MGI Symbol;Acc:MGI:88228]
									Dnah9	dynein, axonemal, heavy chain 9 [Source:MGI Symbol;Acc:MGI:1289279]
									Igkc	immunoglobulin kappa constant [Source:MGI Symbol;Acc:MGI:96495]
									Ccl8	chemokine (C-C motif) ligand 8 [Source:MGI Symbol;Acc:MGI:101878]
									Abcf3	ATP-binding cassette, sub-family F (GCN20), member 3 [Source:MGI Symbol;Acc:MGI:1351656]
									Sfrp5	secreted frizzled-related sequence protein 5 [Source:MGI Symbol;Acc:MGI:1860298]
									Gm22748	predicted gene, 22748 [Source:MGI Symbol;Acc:MGI:5452525]
									Gm9833	predicted gene 9833 [Source:MGI Symbol;Acc:MGI:3641855]
									Pcolce2	procollagen C-endopeptidase enhancer 2 [Source:MGI Symbol;Acc:MGI:1923727]
									Cxcl1	chemokine (C-X-C motif) ligand 1 [Source:MGI Symbol;Acc:MGI:108068]
									4833420G17Rik	RIKEN cDNA 4833420G17 gene [Source:MGI Symbol;Acc:MGI:1914642]
									Adcy9	adenylate cyclase 9 [Source:MGI Symbol;Acc:MGI:108450]
									Gadd45g	growth arrest and DNA-damage-inducible 45 gamma [Source:MGI Symbol;Acc:MGI:1346325]
									Kank1	KN motif and ankyrin repeat domains 1 [Source:MGI Symbol;Acc:MGI:2147707]
									Nnt	nicotinamide nucleotide transhydrogenase [Source:MGI Symbol;Acc:MGI:109279]
									Xcr1	chemokine (C motif) receptor 1 [Source:MGI Symbol;Acc:MGI:1346338]
									Gm16213	predicted gene 16213 [Source:MGI Symbol;Acc:MGI:3801725]
									Ifitm3	interferon induced transmembrane protein 3 [Source:MGI Symbol;Acc:MGI:1913391]
									Rn7sk	RNA, 7SK, nuclear [Source:MGI Symbol;Acc:MGI:103186]
									Kctd1	potassium channel tetramerisation domain containing 1 [Source:MGI Symbol;Acc:MGI:1918269]
									Gm15478	predicted gene 15478 [Source:MGI Symbol;Acc:MGI:3705145]
									Lrtm2	leucine-rich repeats and transmembrane domains 2 [Source:MGI Symbol;Acc:MGI:2141485]
									Angptl1	angiopoietin-like 1 [Source:MGI Symbol;Acc:MGI:1919963]
									Ncr1	natural cytotoxicity triggering receptor 1 [Source:MGI Symbol;Acc:MGI:1336212]
									Klhl42	kelch-like 42 [Source:MGI Symbol;Acc:MGI:2444786]
									Gm6145	predicted gene 6145 [Source:MGI Symbol;Acc:MGI:3779559]
									Tmem209	transmembrane protein 209 [Source:MGI Symbol;Acc:MGI:1919899]
									Gm4013	predicted gene 4013 [Source:MGI Symbol;Acc:MGI:3782187]
									Gm44000	predicted gene, 44000 [Source:MGI Symbol;Acc:MGI:5690392]
									Chn1os3	chimerin 1, opposite strand 3 [Source:MGI Symbol;Acc:MGI:3705094]
									4930513N10Rik	RIKEN cDNA 4930513N10 gene [Source:MGI Symbol;Acc:MGI:2443064]
									Gatad2b	GATA zinc finger domain containing 2B [Source:MGI Symbol;Acc:MGI:2443225]
									Trpc4ap	transient receptor potential cation channel, subfamily C, member 4 associated protein [Source:MGI Symbol;Acc:MGI:1930751]
									Cox7c	cytochrome c oxidase subunit 7C [Source:MGI Symbol;Acc:MGI:103226]
									Cxcl3	chemokine (C-X-C motif) ligand 3 [Source:MGI Symbol;Acc:MGI:3037818]
									Cspg4	chondroitin sulfate proteoglycan 4 [Source:MGI Symbol;Acc:MGI:2153093]
									Kcnab2	potassium voltage-gated channel, shaker-related subfamily, beta member 2 [Source:MGI Symbol;Acc:MGI:109239]
									Ankrd26	ankyrin repeat domain 26 [Source:MGI Symbol;Acc:MGI:1917887]
									Tbc1d2	TBC1 domain family, member 2 [Source:MGI Symbol;Acc:MGI:2652885]
									Pom121	nuclear pore membrane protein 121 [Source:MGI Symbol;Acc:MGI:2137624]
									Hilpda	hypoxia inducible lipid droplet associated [Source:MGI Symbol;Acc:MGI:1916823]
									Ccdc50	coiled-coil domain containing 50 [Source:MGI Symbol;Acc:MGI:1914751]
									Nek9	NIMA (never in mitosis gene a)-related expressed kinase 9 [Source:MGI Symbol;Acc:MGI:2387995]
									Gli3	GLI-Kruppel family member GLI3 [Source:MGI Symbol;Acc:MGI:95729]
									Gm9823	predicted gene 9823 [Source:MGI Symbol;Acc:MGI:3708656]
									Fli1	Friend leukemia integration 1 [Source:MGI Symbol;Acc:MGI:95554]
									Klhl28	kelch-like 28 [Source:MGI Symbol;Acc:MGI:1913939]
									Ddo	D-aspartate oxidase [Source:MGI Symbol;Acc:MGI:1925528]
									Map9	microtubule-associated protein 9 [Source:MGI Symbol;Acc:MGI:2442208]
									Dll1	delta like canonical Notch ligand 1 [Source:MGI Symbol;Acc:MGI:104659]
									Gm9204	predicted gene 9204 [Source:MGI Symbol;Acc:MGI:3644610]
									Myo5c	myosin VC [Source:MGI Symbol;Acc:MGI:2442485]
									Fam53b	family with sequence similarity 53, member B [Source:MGI Symbol;Acc:MGI:1925188]
									Avp	arginine vasopressin [Source:MGI Symbol;Acc:MGI:88121]
									Gatd1	glutamine amidotransferase like class 1 domain containing 1 [Source:MGI Symbol;Acc:MGI:2387178]
									Klhl5	kelch-like 5 [Source:MGI Symbol;Acc:MGI:1919028]
									Adgrv1	adhesion G protein-coupled receptor V1 [Source:MGI Symbol;Acc:MGI:1274784]
									Mars1	methionine-tRNA synthetase 1 [Source:MGI Symbol;Acc:MGI:1345633]
									Traf3ip3	TRAF3 interacting protein 3 [Source:MGI Symbol;Acc:MGI:2441706]
									C030005K06Rik	RIKEN cDNA C030005K06 gene [Source:MGI Symbol;Acc:MGI:1925945]
									Gas2l2	growth arrest-specific 2 like 2 [Source:MGI Symbol;Acc:MGI:3652048]
									Gm15471	predicted gene 15471 [Source:MGI Symbol;Acc:MGI:3705197]
									Chl1	cell adhesion molecule L1-like [Source:MGI Symbol;Acc:MGI:1098266]
									Lgals1	lectin, galactose binding, soluble 1 [Source:MGI Symbol;Acc:MGI:96777]
									Morn1	MORN repeat containing 1 [Source:MGI Symbol;Acc:MGI:1924116]
									Aarsd1	alanyl-tRNA synthetase domain containing 1 [Source:MGI Symbol;Acc:MGI:1916934]
									Zfp40	zinc finger protein 40 [Source:MGI Symbol;Acc:MGI:99185]
									Zscan10	zinc finger and SCAN domain containing 10 [Source:MGI Symbol;Acc:MGI:3040700]
									Rwdd1	RWD domain containing 1 [Source:MGI Symbol;Acc:MGI:1913771]
									Xdh	xanthine dehydrogenase [Source:MGI Symbol;Acc:MGI:98973]
									Nek10	NIMA (never in mitosis gene a)- related kinase 10 [Source:MGI Symbol;Acc:MGI:2685128]
									Gm8430	predicted pseudogene 8430 [Source:MGI Symbol;Acc:MGI:3645406]
									P3h2	prolyl 3-hydroxylase 2 [Source:MGI Symbol;Acc:MGI:2146663]
									Gm26457	predicted gene, 26457 [Source:MGI Symbol;Acc:MGI:5456234]
									Bdp1	B double prime 1, subunit of RNA polymerase III transcription initiation factor IIIB [Source:MGI Symbol;Acc:MGI:1347077]
									Phf20l1	PHD finger protein 20-like 1 [Source:MGI Symbol;Acc:MGI:2444412]
									Tenm3	teneurin transmembrane protein 3 [Source:MGI Symbol;Acc:MGI:1345183]
									Pvt1	Pvt1 oncogene [Source:MGI Symbol;Acc:MGI:97824]
									Tmtc1	transmembrane and tetratricopeptide repeat containing 1 [Source:MGI Symbol;Acc:MGI:3039590]
									Ppargc1a	peroxisome proliferative activated receptor, gamma, coactivator 1 alpha [Source:MGI Symbol;Acc:MGI:1342774]
									4933429O19Rik	RIKEN cDNA 4933429O19 gene [Source:MGI Symbol;Acc:MGI:1914020]
									Inha	inhibin alpha [Source:MGI Symbol;Acc:MGI:96569]
									Cdo1	cysteine dioxygenase 1, cytosolic [Source:MGI Symbol;Acc:MGI:105925]
									Cfap126	cilia and flagella associated protein 126 [Source:MGI Symbol;Acc:MGI:1922722]
									Bet1l	Bet1 golgi vesicular membrane trafficking protein like [Source:MGI Symbol;Acc:MGI:1913128]
									Ccdc187	coiled-coil domain containing 187 [Source:MGI Symbol;Acc:MGI:3045295]
									Alkbh1	alkB homolog 1, histone H2A dioxygenase [Source:MGI Symbol;Acc:MGI:2384034]
									Foxs1	forkhead box S1 [Source:MGI Symbol;Acc:MGI:95546]
									Akna	AT-hook transcription factor [Source:MGI Symbol;Acc:MGI:2140340]
									Ifngr1	interferon gamma receptor 1 [Source:MGI Symbol;Acc:MGI:107655]
									Spg11	SPG11, spatacsin vesicle trafficking associated [Source:MGI Symbol;Acc:MGI:2444989]
									Pebp1	phosphatidylethanolamine binding protein 1 [Source:MGI Symbol;Acc:MGI:1344408]
									Vps9d1	VPS9 domain containing 1 [Source:MGI Symbol;Acc:MGI:1914143]
									Grm8	glutamate receptor, metabotropic 8 [Source:MGI Symbol;Acc:MGI:1351345]
									Bmt2	base methyltransferase of 25S rRNA 2 [Source:MGI Symbol;Acc:MGI:2141466]
									Rnpepl1	arginyl aminopeptidase (aminopeptidase B)-like 1 [Source:MGI Symbol;Acc:MGI:1914170]
									Adipor2	adiponectin receptor 2 [Source:MGI Symbol;Acc:MGI:93830]
									Ube2d2a	ubiquitin-conjugating enzyme E2D 2A [Source:MGI Symbol;Acc:MGI:1930715]
									Ezh1	enhancer of zeste 1 polycomb repressive complex 2 subunit [Source:MGI Symbol;Acc:MGI:1097695]
									Efnb1	ephrin B1 [Source:MGI Symbol;Acc:MGI:102708]
									Pkdrej	polycystin (PKD) family receptor for egg jelly [Source:MGI Symbol;Acc:MGI:1338786]
									Ywhah	tyrosine 3-monooxygenase/tryptophan 5-monooxygenase activation protein, eta polypeptide [Source:MGI Symbol;Acc:MGI:109194]
									Rpl13a-ps1	ribosomal protein 13A, pseudogene 1 [Source:MGI Symbol;Acc:MGI:3648883]
									Chd2	chromodomain helicase DNA binding protein 2 [Source:MGI Symbol;Acc:MGI:2448567]
									Snx12	sorting nexin 12 [Source:MGI Symbol;Acc:MGI:1919331]
									Ubfd1	ubiquitin family domain containing 1 [Source:MGI Symbol;Acc:MGI:107301]
									Aplf	aprataxin and PNKP like factor [Source:MGI Symbol;Acc:MGI:1919353]
									Ap3d1	adaptor-related protein complex 3, delta 1 subunit [Source:MGI Symbol;Acc:MGI:107734]
									Zbtb39	zinc finger and BTB domain containing 39 [Source:MGI Symbol;Acc:MGI:2443316]
									Gm29216	predicted gene 29216 [Source:MGI Symbol;Acc:MGI:5579922]
									Uevld	UEV and lactate/malate dehyrogenase domains [Source:MGI Symbol;Acc:MGI:1860490]
									Gm38391	predicted gene, 38391 [Source:MGI Symbol;Acc:MGI:5613630]
									Kcnj12	potassium inwardly-rectifying channel, subfamily J, member 12 [Source:MGI Symbol;Acc:MGI:108495]
									Zfp853	zinc finger protein 853 [Source:MGI Symbol;Acc:MGI:2685638]
									Xkr9	X-linked Kx blood group related 9 [Source:MGI Symbol;Acc:MGI:2686466]
									Adgre1	adhesion G protein-coupled receptor E1 [Source:MGI Symbol;Acc:MGI:106912]
									Fam189a2	family with sequence similarity 189, member A2 [Source:MGI Symbol;Acc:MGI:2685813]
									Gls	glutaminase [Source:MGI Symbol;Acc:MGI:95752]
									Sorcs2	sortilin-related VPS10 domain containing receptor 2 [Source:MGI Symbol;Acc:MGI:1932289]
									Fxyd5	FXYD domain-containing ion transport regulator 5 [Source:MGI Symbol;Acc:MGI:1201785]
									Slfn1	schlafen 1 [Source:MGI Symbol;Acc:MGI:1313259]
									Slc29a4	solute carrier family 29 (nucleoside transporters), member 4 [Source:MGI Symbol;Acc:MGI:2385330]
									Snrpf	small nuclear ribonucleoprotein polypeptide F [Source:MGI Symbol;Acc:MGI:1917128]
									Gm48161	predicted gene, 48161 [Source:MGI Symbol;Acc:MGI:6097531]
									Ssh2	slingshot protein phosphatase 2 [Source:MGI Symbol;Acc:MGI:2679255]
									Ociad2	OCIA domain containing 2 [Source:MGI Symbol;Acc:MGI:1916377]
									Tox4	TOX high mobility group box family member 4 [Source:MGI Symbol;Acc:MGI:1915389]
									Tnfsf13os	tumor necrosis factor (ligand) superfamily, member 13, opposite strand [Source:MGI Symbol;Acc:MGI:1919587]
									Slc7a1	solute carrier family 7 (cationic amino acid transporter, y+ system), member 1 [Source:MGI Symbol;Acc:MGI:88117]
									Adgrl1	adhesion G protein-coupled receptor L1 [Source:MGI Symbol;Acc:MGI:1929461]
									Ccser2	coiled-coil serine rich 2 [Source:MGI Symbol;Acc:MGI:101859]
									Sema4a	sema domain, immunoglobulin domain (Ig), transmembrane domain (TM) and short cytoplasmic domain, (semaphorin) 4A [Source:MGI Symbol;Acc:MGI:107560]
									Gm48302	predicted gene, 48302 [Source:MGI Symbol;Acc:MGI:6097746]
									Dtnb	dystrobrevin, beta [Source:MGI Symbol;Acc:MGI:1203728]
									Spaca9	sperm acrosome associated 9 [Source:MGI Symbol;Acc:MGI:1917237]
									Gstt1	glutathione S-transferase, theta 1 [Source:MGI Symbol;Acc:MGI:107379]
									Dcp1a	decapping mRNA 1A [Source:MGI Symbol;Acc:MGI:1923151]
									Sec24b	Sec24 related gene family, member B (S. cerevisiae) [Source:MGI Symbol;Acc:MGI:2139764]
									Ahr	aryl-hydrocarbon receptor [Source:MGI Symbol;Acc:MGI:105043]
									Cd163	CD163 antigen [Source:MGI Symbol;Acc:MGI:2135946]
									Arl6ip4	ADP-ribosylation factor-like 6 interacting protein 4 [Source:MGI Symbol;Acc:MGI:1929500]
									Nedd4	neural precursor cell expressed, developmentally down-regulated 4 [Source:MGI Symbol;Acc:MGI:97297]
									Foxa1	forkhead box A1 [Source:MGI Symbol;Acc:MGI:1347472]
									Kdm3a	lysine (K)-specific demethylase 3A [Source:MGI Symbol;Acc:MGI:98847]
									Sik1	salt inducible kinase 1 [Source:MGI Symbol;Acc:MGI:104754]
									Tagln	transgelin [Source:MGI Symbol;Acc:MGI:106012]
									Pafah2	platelet-activating factor acetylhydrolase 2 [Source:MGI Symbol;Acc:MGI:2140321]
									Prrx1	paired related homeobox 1 [Source:MGI Symbol;Acc:MGI:97712]
									Extl3	exostosin-like glycosyltransferase 3 [Source:MGI Symbol;Acc:MGI:1860765]
									Csf1r	colony stimulating factor 1 receptor [Source:MGI Symbol;Acc:MGI:1339758]
									1810020O05Rik	Riken cDNA 1810020O05 gene [Source:MGI Symbol;Acc:MGI:3586838]
									Rassf2	Ras association (RalGDS/AF-6) domain family member 2 [Source:MGI Symbol;Acc:MGI:2442060]
									Edc3	enhancer of mRNA decapping 3 [Source:MGI Symbol;Acc:MGI:2142951]
									Golga7	golgi autoantigen, golgin subfamily a, 7 [Source:MGI Symbol;Acc:MGI:1931029]
									Il10	interleukin 10 [Source:MGI Symbol;Acc:MGI:96537]
									Slc4a5	solute carrier family 4, sodium bicarbonate cotransporter, member 5 [Source:MGI Symbol;Acc:MGI:2443220]
									Rbbp5	retinoblastoma binding protein 5, histone lysine methyltransferase complex subunit [Source:MGI Symbol;Acc:MGI:1918367]
									Barhl2	BarH like homeobox 2 [Source:MGI Symbol;Acc:MGI:1859314]
									Vnn1	vanin 1 [Source:MGI Symbol;Acc:MGI:108395]
									Sh3d19	SH3 domain protein D19 [Source:MGI Symbol;Acc:MGI:1350923]
									Eloa	elongin A [Source:MGI Symbol;Acc:MGI:1351315]
									Adam33	a disintegrin and metallopeptidase domain 33 [Source:MGI Symbol;Acc:MGI:1341813]
									Gm7308	predicted pseudogene 7308 [Source:MGI Symbol;Acc:MGI:3644558]
									Dchs1	dachsous cadherin related 1 [Source:MGI Symbol;Acc:MGI:2685011]
									Syt16	synaptotagmin XVI [Source:MGI Symbol;Acc:MGI:2673872]
									Sult1c2	sulfotransferase family, cytosolic, 1C, member 2 [Source:MGI Symbol;Acc:MGI:1916333]
									Dusp12	dual specificity phosphatase 12 [Source:MGI Symbol;Acc:MGI:1890614]
									Lrg1	leucine-rich alpha-2-glycoprotein 1 [Source:MGI Symbol;Acc:MGI:1924155]
									Cabcoco1	ciliary associated calcium binding coiled-coil 1 [Source:MGI Symbol;Acc:MGI:1920537]
									Vmn2r57	vomeronasal 2, receptor 57 [Source:MGI Symbol;Acc:MGI:3703084]
									Vasn	vasorin [Source:MGI Symbol;Acc:MGI:2177651]
									Ppp1r32	protein phosphatase 1, regulatory subunit 32 [Source:MGI Symbol;Acc:MGI:1915002]
									Pknox2	Pbx/knotted 1 homeobox 2 [Source:MGI Symbol;Acc:MGI:2445415]
									B9d1	B9 protein domain 1 [Source:MGI Symbol;Acc:MGI:1351471]
									Galt	galactose-1-phosphate uridyl transferase [Source:MGI Symbol;Acc:MGI:95638]
									Fmod	fibromodulin [Source:MGI Symbol;Acc:MGI:1328364]
									Kcnb1	potassium voltage gated channel, Shab-related subfamily, member 1 [Source:MGI Symbol;Acc:MGI:96666]
									Lum	lumican [Source:MGI Symbol;Acc:MGI:109347]
									Gid4	GID complex subunit 4, VID24 homolog [Source:MGI Symbol;Acc:MGI:1914021]
									Gprasp2	G protein-coupled receptor associated sorting protein 2 [Source:MGI Symbol;Acc:MGI:2442071]
									Sgpl1	sphingosine phosphate lyase 1 [Source:MGI Symbol;Acc:MGI:1261415]
									Zc3h12c	zinc finger CCCH type containing 12C [Source:MGI Symbol;Acc:MGI:3026959]
									Cntn1	contactin 1 [Source:MGI Symbol;Acc:MGI:105980]
									Tdg	thymine DNA glycosylase [Source:MGI Symbol;Acc:MGI:108247]
									Fbln5	fibulin 5 [Source:MGI Symbol;Acc:MGI:1346091]
									Klhdc7a	kelch domain containing 7A [Source:MGI Symbol;Acc:MGI:2444612]
									Pnck	pregnancy upregulated non-ubiquitously expressed CaM kinase [Source:MGI Symbol;Acc:MGI:1347357]
									Stxbp4	syntaxin binding protein 4 [Source:MGI Symbol;Acc:MGI:1342296]
									Gm44135	predicted gene, 44135 [Source:MGI Symbol;Acc:MGI:5690527]
									Gm8565	predicted gene 8565 [Source:MGI Symbol;Acc:MGI:3644126]
									Clic6	chloride intracellular channel 6 [Source:MGI Symbol;Acc:MGI:2146607]
									Scnn1a	sodium channel, nonvoltage-gated 1 alpha [Source:MGI Symbol;Acc:MGI:101782]
									Cd81	CD81 antigen [Source:MGI Symbol;Acc:MGI:1096398]
									Atp6v0c-ps2	ATPase, H+ transporting, lysosomal V0 subunit C, pseudogene 2 [Source:MGI Symbol;Acc:MGI:2151816]
									H3c1	H3 clustered histone 1 [Source:MGI Symbol;Acc:MGI:2668828]
									Gm3764	predicted gene 3764 [Source:MGI Symbol;Acc:MGI:3781938]
									Gm21814	predicted gene, 21814 [Source:MGI Symbol;Acc:MGI:5433978]
									Egfem1	EGF-like and EMI domain containing 1 [Source:MGI Symbol;Acc:MGI:1922990]
									Fxyd1	FXYD domain-containing ion transport regulator 1 [Source:MGI Symbol;Acc:MGI:1889273]
									Wdr63	WD repeat domain 63 [Source:MGI Symbol;Acc:MGI:3045269]
									Mon1b	MON1 homolog B, secretory traffciking associated [Source:MGI Symbol;Acc:MGI:1923231]
									Gm6583	predicted gene 6583 [Source:MGI Symbol;Acc:MGI:3648511]
									Kcnk5	potassium channel, subfamily K, member 5 [Source:MGI Symbol;Acc:MGI:1336175]
									Fam92b	family with sequence similarity 92, member B [Source:MGI Symbol;Acc:MGI:3588213]
									Plxnd1	plexin D1 [Source:MGI Symbol;Acc:MGI:2154244]
									Mrps7	mitchondrial ribosomal protein S7 [Source:MGI Symbol;Acc:MGI:1354367]
									Gsta4	glutathione S-transferase, alpha 4 [Source:MGI Symbol;Acc:MGI:1309515]
									Ift81	intraflagellar transport 81 [Source:MGI Symbol;Acc:MGI:1098597]
									Pcdhgc3	protocadherin gamma subfamily C, 3 [Source:MGI Symbol;Acc:MGI:1935201]
									Rimbp2	RIMS binding protein 2 [Source:MGI Symbol;Acc:MGI:2443235]
									Spag8	sperm associated antigen 8 [Source:MGI Symbol;Acc:MGI:3056295]
									Ppp3cc	protein phosphatase 3, catalytic subunit, gamma isoform [Source:MGI Symbol;Acc:MGI:107162]
									Esr1	estrogen receptor 1 (alpha) [Source:MGI Symbol;Acc:MGI:1352467]
									AB124611	cDNA sequence AB124611 [Source:MGI Symbol;Acc:MGI:3043001]
									Cybc1	cytochrome b 245 chaperone 1 [Source:MGI Symbol;Acc:MGI:2384959]
									Ntrk3	neurotrophic tyrosine kinase, receptor, type 3 [Source:MGI Symbol;Acc:MGI:97385]
									Gm5089	predicted gene 5089 [Source:MGI Symbol;Acc:MGI:3644731]
									Fzr1	fizzy and cell division cycle 20 related 1 [Source:MGI Symbol;Acc:MGI:1926790]
									Lrrc3	leucine rich repeat containing 3 [Source:MGI Symbol;Acc:MGI:2447899]
									Nphp4	nephronophthisis 4 (juvenile) homolog (human) [Source:MGI Symbol;Acc:MGI:2384210]
									Mrap2	melanocortin 2 receptor accessory protein 2 [Source:MGI Symbol;Acc:MGI:3609239]
									Tcaf2	TRPM8 channel-associated factor 2 [Source:MGI Symbol;Acc:MGI:2385258]
									Plscr1	phospholipid scramblase 1 [Source:MGI Symbol;Acc:MGI:893575]
									Entpd3	ectonucleoside triphosphate diphosphohydrolase 3 [Source:MGI Symbol;Acc:MGI:1321386]
									Uckl1	uridine-cytidine kinase 1-like 1 [Source:MGI Symbol;Acc:MGI:1915806]
									Dennd4c	DENN/MADD domain containing 4C [Source:MGI Symbol;Acc:MGI:1914769]
									Herc4	hect domain and RLD 4 [Source:MGI Symbol;Acc:MGI:1914595]
									Mok	MOK protein kinase [Source:MGI Symbol;Acc:MGI:1336881]
									Gm26670	predicted gene, 26670 [Source:MGI Symbol;Acc:MGI:5477164]
									Hexdc	hexosaminidase (glycosyl hydrolase family 20, catalytic domain) containing [Source:MGI Symbol;Acc:MGI:3605542]
									Edn1	endothelin 1 [Source:MGI Symbol;Acc:MGI:95283]
									Mpped1	metallophosphoesterase domain containing 1 [Source:MGI Symbol;Acc:MGI:106316]
									Zbtb7a	zinc finger and BTB domain containing 7a [Source:MGI Symbol;Acc:MGI:1335091]
									Ccdc130	coiled-coil domain containing 130 [Source:MGI Symbol;Acc:MGI:1914986]
									Ankrd45	ankyrin repeat domain 45 [Source:MGI Symbol;Acc:MGI:1921094]
									Dyrk3	dual-specificity tyrosine-(Y)-phosphorylation regulated kinase 3 [Source:MGI Symbol;Acc:MGI:1330300]
									Sbsn	suprabasin [Source:MGI Symbol;Acc:MGI:2446326]
									Zfp69	zinc finger protein 69 [Source:MGI Symbol;Acc:MGI:107794]
									Tat	tyrosine aminotransferase [Source:MGI Symbol;Acc:MGI:98487]
									Utp15	UTP15 small subunit processome component [Source:MGI Symbol;Acc:MGI:2145443]
									Rc3h1	RING CCCH (C3H) domains 1 [Source:MGI Symbol;Acc:MGI:2685397]
									Tmem51	transmembrane protein 51 [Source:MGI Symbol;Acc:MGI:2384874]
									Gm19951	predicted gene, 19951 [Source:MGI Symbol;Acc:MGI:5012136]
									Polr2e	polymerase (RNA) II (DNA directed) polypeptide E [Source:MGI Symbol;Acc:MGI:1913670]
									Slc38a7	solute carrier family 38, member 7 [Source:MGI Symbol;Acc:MGI:2679005]
									Zfp493	zinc finger protein 493 [Source:MGI Symbol;Acc:MGI:1920208]
									Gbp10	guanylate-binding protein 10 [Source:MGI Symbol;Acc:MGI:4359647]
									Ppm1n	protein phosphatase, Mg2+/Mn2+ dependent, 1N (putative) [Source:MGI Symbol;Acc:MGI:2142330]
									Med24	mediator complex subunit 24 [Source:MGI Symbol;Acc:MGI:1344385]
									Ccdc170	coiled-coil domain containing 170 [Source:MGI Symbol;Acc:MGI:2685067]
									Gm10282	predicted pseudogene 10282 [Source:MGI Symbol;Acc:MGI:3704312]
									Cyhr1	cysteine and histidine rich 1 [Source:MGI Symbol;Acc:MGI:1859320]
									Intu	inturned planar cell polarity protein [Source:MGI Symbol;Acc:MGI:2443752]
									Zswim6	zinc finger SWIM-type containing 6 [Source:MGI Symbol;Acc:MGI:1914513]
									Tmem154	transmembrane protein 154 [Source:MGI Symbol;Acc:MGI:2444725]
									Cd300a	CD300A molecule [Source:MGI Symbol;Acc:MGI:2443411]
									Scube3	signal peptide, CUB domain, EGF-like 3 [Source:MGI Symbol;Acc:MGI:3045253]
									Mob1b	MOB kinase activator 1B [Source:MGI Symbol;Acc:MGI:1915723]
									Rraga	Ras-related GTP binding A [Source:MGI Symbol;Acc:MGI:1915691]
									Stoml3	stomatin (Epb7.2)-like 3 [Source:MGI Symbol;Acc:MGI:2388072]
									Zfp382	zinc finger protein 382 [Source:MGI Symbol;Acc:MGI:3588204]
									Adprhl2	ADP-ribosylhydrolase like 2 [Source:MGI Symbol;Acc:MGI:2140364]
									Ryr1	ryanodine receptor 1, skeletal muscle [Source:MGI Symbol;Acc:MGI:99659]
									Wdfy1	WD repeat and FYVE domain containing 1 [Source:MGI Symbol;Acc:MGI:1916618]
									4930430E12Rik	RIKEN cDNA 4930430E12 gene [Source:MGI Symbol;Acc:MGI:1918889]
									Pde9a	phosphodiesterase 9A [Source:MGI Symbol;Acc:MGI:1277179]
									Scara3	scavenger receptor class A, member 3 [Source:MGI Symbol;Acc:MGI:2444418]
									Armc1	armadillo repeat containing 1 [Source:MGI Symbol;Acc:MGI:1921502]
									Cbln3	cerebellin 3 precursor protein [Source:MGI Symbol;Acc:MGI:1889286]
									Anxa8	annexin A8 [Source:MGI Symbol;Acc:MGI:1201374]
									6430710M23Rik	RIKEN cDNA 6430710M23 gene [Source:MGI Symbol;Acc:MGI:1923464]
									Brd4	bromodomain containing 4 [Source:MGI Symbol;Acc:MGI:1888520]
									Fnta	farnesyltransferase, CAAX box, alpha [Source:MGI Symbol;Acc:MGI:104683]
									Kctd6	potassium channel tetramerisation domain containing 6 [Source:MGI Symbol;Acc:MGI:1918643]
									Xrcc4	X-ray repair complementing defective repair in Chinese hamster cells 4 [Source:MGI Symbol;Acc:MGI:1333799]
									Myo5b	myosin VB [Source:MGI Symbol;Acc:MGI:106598]
									D5Ertd605e	DNA segment, Chr 5, ERATO Doi 605, expressed [Source:MGI Symbol;Acc:MGI:1277165]
									Zic2	zinc finger protein of the cerebellum 2 [Source:MGI Symbol;Acc:MGI:106679]
									Bmp4	bone morphogenetic protein 4 [Source:MGI Symbol;Acc:MGI:88180]
									Gtpbp10	GTP-binding protein 10 (putative) [Source:MGI Symbol;Acc:MGI:2385599]
									C77080	expressed sequence C77080 [Source:MGI Symbol;Acc:MGI:2140651]
									1700028P14Rik	RIKEN cDNA 1700028P14 gene [Source:MGI Symbol;Acc:MGI:1914733]
									Adora2b	adenosine A2b receptor [Source:MGI Symbol;Acc:MGI:99403]
									Nol4l	nucleolar protein 4-like [Source:MGI Symbol;Acc:MGI:1918765]
									Gm10300	predicted gene 10300 [Source:MGI Symbol;Acc:MGI:3641670]
									Mtch1	mitochondrial carrier 1 [Source:MGI Symbol;Acc:MGI:1929261]
									Fbxw11	F-box and WD-40 domain protein 11 [Source:MGI Symbol;Acc:MGI:2144023]
									Acat3	acetyl-Coenzyme A acetyltransferase 3 [Source:MGI Symbol;Acc:MGI:109182]
									Bach2	BTB and CNC homology, basic leucine zipper transcription factor 2 [Source:MGI Symbol;Acc:MGI:894679]
									Gm42941	predicted gene 42941 [Source:MGI Symbol;Acc:MGI:5663078]
									Col4a5	collagen, type IV, alpha 5 [Source:MGI Symbol;Acc:MGI:88456]
									Rnf139	ring finger protein 139 [Source:MGI Symbol;Acc:MGI:1923091]
									Gm20443	predicted gene 20443 [Source:MGI Symbol;Acc:MGI:5141908]
									Pik3cb	phosphatidylinositol-4,5-bisphosphate 3-kinase catalytic subunit beta [Source:MGI Symbol;Acc:MGI:1922019]
									Ldlrad4	low density lipoprotein receptor class A domain containing 4 [Source:MGI Symbol;Acc:MGI:1277150]
									Cggbp1	CGG triplet repeat binding protein 1 [Source:MGI Symbol;Acc:MGI:2146370]
									Plekho2	pleckstrin homology domain containing, family O member 2 [Source:MGI Symbol;Acc:MGI:2143132]
									Zfp335	zinc finger protein 335 [Source:MGI Symbol;Acc:MGI:2682313]
									Nat8l	N-acetyltransferase 8-like [Source:MGI Symbol;Acc:MGI:2447776]
									Elfn1	leucine rich repeat and fibronectin type III, extracellular 1 [Source:MGI Symbol;Acc:MGI:2442479]
									Frs2	fibroblast growth factor receptor substrate 2 [Source:MGI Symbol;Acc:MGI:1100860]
									Ahcyl2	S-adenosylhomocysteine hydrolase-like 2 [Source:MGI Symbol;Acc:MGI:1921590]
									Dclre1a	DNA cross-link repair 1A [Source:MGI Symbol;Acc:MGI:1930042]
									Myom3	myomesin family, member 3 [Source:MGI Symbol;Acc:MGI:2685280]
									Fzd1	frizzled class receptor 1 [Source:MGI Symbol;Acc:MGI:1196625]
									Col11a1	collagen, type XI, alpha 1 [Source:MGI Symbol;Acc:MGI:88446]
									3110062G12Rik	RIKEN cDNA 3110062G12 gene [Source:MGI Symbol;Acc:MGI:1920438]
									Fap	fibroblast activation protein [Source:MGI Symbol;Acc:MGI:109608]
									Plekha6	pleckstrin homology domain containing, family A member 6 [Source:MGI Symbol;Acc:MGI:2388662]
									Fbxo10	F-box protein 10 [Source:MGI Symbol;Acc:MGI:2686937]
									Fzd2	frizzled class receptor 2 [Source:MGI Symbol;Acc:MGI:1888513]
									Gm45053	predicted gene 45053 [Source:MGI Symbol;Acc:MGI:5753629]
									0610012G03Rik	RIKEN cDNA 0610012G03 gene [Source:MGI Symbol;Acc:MGI:1913301]
									Gm42809	predicted gene 42809 [Source:MGI Symbol;Acc:MGI:5662946]
									Mex3c	mex3 RNA binding family member C [Source:MGI Symbol;Acc:MGI:2652843]
									Pdzd2	PDZ domain containing 2 [Source:MGI Symbol;Acc:MGI:1922394]
									4933407L21Rik	RIKEN cDNA 4933407L21 gene [Source:MGI Symbol;Acc:MGI:1918391]
									Fscn2	fascin actin-bundling protein 2 [Source:MGI Symbol;Acc:MGI:2443337]
									Fndc1	fibronectin type III domain containing 1 [Source:MGI Symbol;Acc:MGI:1915905]
									Ptk7	PTK7 protein tyrosine kinase 7 [Source:MGI Symbol;Acc:MGI:1918711]
									Pdcd11	programmed cell death 11 [Source:MGI Symbol;Acc:MGI:1341788]
									Elovl4	elongation of very long chain fatty acids (FEN1/Elo2, SUR4/Elo3, yeast)-like 4 [Source:MGI Symbol;Acc:MGI:1933331]
									Nmd3	NMD3 ribosome export adaptor [Source:MGI Symbol;Acc:MGI:2140103]
									Gm33926	predicted gene, 33926 [Source:MGI Symbol;Acc:MGI:5593085]
									Hexb	hexosaminidase B [Source:MGI Symbol;Acc:MGI:96074]
									Gm15880	predicted gene 15880 [Source:MGI Symbol;Acc:MGI:3802014]
									Gm45542	predicted gene 45542 [Source:MGI Symbol;Acc:MGI:5791378]
									Egfr	epidermal growth factor receptor [Source:MGI Symbol;Acc:MGI:95294]
									Gm29508	predicted gene 29508 [Source:MGI Symbol;Acc:MGI:5580214]
									Rnf19b	ring finger protein 19B [Source:MGI Symbol;Acc:MGI:1922484]
									Egln1	egl-9 family hypoxia-inducible factor 1 [Source:MGI Symbol;Acc:MGI:1932286]
									Nxpe1-ps	neurexophilin and PC-esterase domain family, member 1, pseudogene [Source:MGI Symbol;Acc:MGI:3646632]
									Kcnd2	potassium voltage-gated channel, Shal-related family, member 2 [Source:MGI Symbol;Acc:MGI:102663]
									Caps2	calcyphosphine 2 [Source:MGI Symbol;Acc:MGI:2441980]
									Cetn4	centrin 4 [Source:MGI Symbol;Acc:MGI:2677454]
									Slc6a20a	solute carrier family 6 (neurotransmitter transporter), member 20A [Source:MGI Symbol;Acc:MGI:2143217]
									Adpgk	ADP-dependent glucokinase [Source:MGI Symbol;Acc:MGI:1919391]
									B430319F04Rik	RIKEN cDNA B430319F04 gene [Source:MGI Symbol;Acc:MGI:3588258]
									Foxp2	forkhead box P2 [Source:MGI Symbol;Acc:MGI:2148705]
									Tamm41	TAM41 mitochondrial translocator assembly and maintenance homolog [Source:MGI Symbol;Acc:MGI:1916221]
									Twistnb	twist basic helix-loop-helix transcription factor 1 neighbor [Source:MGI Symbol;Acc:MGI:106292]
									Gpr176	G protein-coupled receptor 176 [Source:MGI Symbol;Acc:MGI:2685858]
									Amfr	autocrine motility factor receptor [Source:MGI Symbol;Acc:MGI:1345634]
									Elavl1	ELAV (embryonic lethal, abnormal vision)-like 1 (Hu antigen R) [Source:MGI Symbol;Acc:MGI:1100851]
									Serping1	serine (or cysteine) peptidase inhibitor, clade G, member 1 [Source:MGI Symbol;Acc:MGI:894696]
									Dap3	death associated protein 3 [Source:MGI Symbol;Acc:MGI:1929538]
									F13a1	coagulation factor XIII, A1 subunit [Source:MGI Symbol;Acc:MGI:1921395]
									Dstyk	dual serine/threonine and tyrosine protein kinase [Source:MGI Symbol;Acc:MGI:1925064]
									Shc4	SHC (Src homology 2 domain containing) family, member 4 [Source:MGI Symbol;Acc:MGI:2655364]
									Mdfic	MyoD family inhibitor domain containing [Source:MGI Symbol;Acc:MGI:104611]
									Cldn12	claudin 12 [Source:MGI Symbol;Acc:MGI:1929288]
									Slc31a2	solute carrier family 31, member 2 [Source:MGI Symbol;Acc:MGI:1333844]
									A430108G06Rik	RIKEN cDNA A430108G06 gene [Source:MGI Symbol;Acc:MGI:2442478]
									Thyn1	thymocyte nuclear protein 1 [Source:MGI Symbol;Acc:MGI:1925112]
									Inpp5e	inositol polyphosphate-5-phosphatase E [Source:MGI Symbol;Acc:MGI:1927753]
									Calml4	calmodulin-like 4 [Source:MGI Symbol;Acc:MGI:1922850]
									Casp9	caspase 9 [Source:MGI Symbol;Acc:MGI:1277950]
									Dnah7c	dynein, axonemal, heavy chain 7C [Source:MGI Symbol;Acc:MGI:3639762]
									Iqcg	IQ motif containing G [Source:MGI Symbol;Acc:MGI:1916957]
									Mrpl42	mitochondrial ribosomal protein L42 [Source:MGI Symbol;Acc:MGI:1333774]
									Sytl3	synaptotagmin-like 3 [Source:MGI Symbol;Acc:MGI:1933367]
									Togaram2	TOG array regulator of axonemal microtubules 2 [Source:MGI Symbol;Acc:MGI:2443498]
									Nt5e	5' nucleotidase, ecto [Source:MGI Symbol;Acc:MGI:99782]
									Ndufa11	NADH:ubiquinone oxidoreductase subunit A11 [Source:MGI Symbol;Acc:MGI:1917125]
									Pde3a	phosphodiesterase 3A, cGMP inhibited [Source:MGI Symbol;Acc:MGI:1860764]
									Asb16	ankyrin repeat and SOCS box-containing 16 [Source:MGI Symbol;Acc:MGI:2654437]
									Zbp1	Z-DNA binding protein 1 [Source:MGI Symbol;Acc:MGI:1927449]
									Gm47794	predicted gene, 47794 [Source:MGI Symbol;Acc:MGI:6096966]
									Gm49336	predicted gene, 49336 [Source:MGI Symbol;Acc:MGI:6121524]
									Myc	myelocytomatosis oncogene [Source:MGI Symbol;Acc:MGI:97250]
									Pmpcb	peptidase (mitochondrial processing) beta [Source:MGI Symbol;Acc:MGI:1920328]
									Fem1a	fem 1 homolog a [Source:MGI Symbol;Acc:MGI:1335089]
									Mcoln2	mucolipin 2 [Source:MGI Symbol;Acc:MGI:1915529]
									Spint2	serine protease inhibitor, Kunitz type 2 [Source:MGI Symbol;Acc:MGI:1338031]
									Socs7	suppressor of cytokine signaling 7 [Source:MGI Symbol;Acc:MGI:2651588]
									Cers4	ceramide synthase 4 [Source:MGI Symbol;Acc:MGI:1914510]
									Dnajc14	DnaJ heat shock protein family (Hsp40) member C14 [Source:MGI Symbol;Acc:MGI:1921580]
									Gm12500	predicted gene 12500 [Source:MGI Symbol;Acc:MGI:3650304]
									Gm5129	predicted gene 5129 [Source:MGI Symbol;Acc:MGI:3648499]
									Ncf4	neutrophil cytosolic factor 4 [Source:MGI Symbol;Acc:MGI:109186]
									Prpsap1	phosphoribosyl pyrophosphate synthetase-associated protein 1 [Source:MGI Symbol;Acc:MGI:1915013]
									Prkd3	protein kinase D3 [Source:MGI Symbol;Acc:MGI:1922542]
									Rock2	Rho-associated coiled-coil containing protein kinase 2 [Source:MGI Symbol;Acc:MGI:107926]
									Prpf38b	PRP38 pre-mRNA processing factor 38 (yeast) domain containing B [Source:MGI Symbol;Acc:MGI:1914171]
									Ppif	peptidylprolyl isomerase F (cyclophilin F) [Source:MGI Symbol;Acc:MGI:2145814]
									Polr2l	polymerase (RNA) II (DNA directed) polypeptide L [Source:MGI Symbol;Acc:MGI:1913741]
									Dlx4	distal-less homeobox 4 [Source:MGI Symbol;Acc:MGI:94904]
									Polr3e	polymerase (RNA) III (DNA directed) polypeptide E [Source:MGI Symbol;Acc:MGI:1349452]
									Fcho1	FCH domain only 1 [Source:MGI Symbol;Acc:MGI:1921265]
									Klhdc2	kelch domain containing 2 [Source:MGI Symbol;Acc:MGI:1916804]
									Limk1	LIM-domain containing, protein kinase [Source:MGI Symbol;Acc:MGI:104572]
									Gm11642	predicted gene 11642 [Source:MGI Symbol;Acc:MGI:3651889]
									6820408C15Rik	RIKEN cDNA 6820408C15 gene [Source:MGI Symbol;Acc:MGI:3045333]
									Ccdc189	coiled-coil domain containing 189 [Source:MGI Symbol;Acc:MGI:2685012]
									Xlr4a	X-linked lymphocyte-regulated 4A [Source:MGI Symbol;Acc:MGI:3574098]
									Stt3a	STT3, subunit of the oligosaccharyltransferase complex, homolog A (S. cerevisiae) [Source:MGI Symbol;Acc:MGI:105124]
									Gm42600	predicted gene 42600 [Source:MGI Symbol;Acc:MGI:5662737]
									Ctu2	cytosolic thiouridylase subunit 2 [Source:MGI Symbol;Acc:MGI:1914215]
									Gtf2ird1	general transcription factor II I repeat domain-containing 1 [Source:MGI Symbol;Acc:MGI:1861942]
									Dnah5	dynein, axonemal, heavy chain 5 [Source:MGI Symbol;Acc:MGI:107718]
									Gm38355	predicted gene, 38355 [Source:MGI Symbol;Acc:MGI:5611583]
									Acvr1	activin A receptor, type 1 [Source:MGI Symbol;Acc:MGI:87911]
									Gm38392	predicted gene, 38392 [Source:MGI Symbol;Acc:MGI:5613632]
									Arhgap26	Rho GTPase activating protein 26 [Source:MGI Symbol;Acc:MGI:1918552]
									Ric1	RAB6A GEF complex partner 1 [Source:MGI Symbol;Acc:MGI:1924893]
									Ly6g6f	lymphocyte antigen 6 complex, locus G6F [Source:MGI Symbol;Acc:MGI:3616082]
									Tmco6	transmembrane and coiled-coil domains 6 [Source:MGI Symbol;Acc:MGI:1919233]
									Pim1	proviral integration site 1 [Source:MGI Symbol;Acc:MGI:97584]
									Gm14410	predicted gene 14410 [Source:MGI Symbol;Acc:MGI:3709158]
									Prss35	protease, serine 35 [Source:MGI Symbol;Acc:MGI:2444800]
									Mgat5	mannoside acetylglucosaminyltransferase 5 [Source:MGI Symbol;Acc:MGI:894701]
									Dnase2a	deoxyribonuclease II alpha [Source:MGI Symbol;Acc:MGI:1329019]
									Ccdc60	coiled-coil domain containing 60 [Source:MGI Symbol;Acc:MGI:2141043]
									Nipbl	NIPBL cohesin loading factor [Source:MGI Symbol;Acc:MGI:1913976]
									Bdh2	3-hydroxybutyrate dehydrogenase, type 2 [Source:MGI Symbol;Acc:MGI:1917022]
									Phf8	PHD finger protein 8 [Source:MGI Symbol;Acc:MGI:2444341]
									Cc2d2a	coiled-coil and C2 domain containing 2A [Source:MGI Symbol;Acc:MGI:1924487]
									Tepsin	TEPSIN, adaptor related protein complex 4 accessory protein [Source:MGI Symbol;Acc:MGI:1926027]
									Pnpla2	patatin-like phospholipase domain containing 2 [Source:MGI Symbol;Acc:MGI:1914103]
									Marchf10	membrane associated ring-CH-type finger 10 [Source:MGI Symbol;Acc:MGI:2443469]
									Cxcr2	chemokine (C-X-C motif) receptor 2 [Source:MGI Symbol;Acc:MGI:105303]
									Mx1	MX dynamin-like GTPase 1 [Source:MGI Symbol;Acc:MGI:97243]
									Slc25a16	solute carrier family 25 (mitochondrial carrier, Graves disease autoantigen), member 16 [Source:MGI Symbol;Acc:MGI:1920382]
									Ifitm2	interferon induced transmembrane protein 2 [Source:MGI Symbol;Acc:MGI:1933382]
									Mrc1	mannose receptor, C type 1 [Source:MGI Symbol;Acc:MGI:97142]
									Mir5107	microRNA 5107 [Source:MGI Symbol;Acc:MGI:4950427]
									Sod1	superoxide dismutase 1, soluble [Source:MGI Symbol;Acc:MGI:98351]
									Hook3	hook microtubule tethering protein 3 [Source:MGI Symbol;Acc:MGI:2443554]
									Serinc2	serine incorporator 2 [Source:MGI Symbol;Acc:MGI:1919132]
									Brinp3	bone morphogenetic protein/retinoic acid inducible neural specific 3 [Source:MGI Symbol;Acc:MGI:2443035]
									Mccc1	methylcrotonoyl-Coenzyme A carboxylase 1 (alpha) [Source:MGI Symbol;Acc:MGI:1919289]
									Gm23908	predicted gene, 23908 [Source:MGI Symbol;Acc:MGI:5453685]
									Usp20	ubiquitin specific peptidase 20 [Source:MGI Symbol;Acc:MGI:1921520]
									Socs4	suppressor of cytokine signaling 4 [Source:MGI Symbol;Acc:MGI:1914546]
									Dusp1	dual specificity phosphatase 1 [Source:MGI Symbol;Acc:MGI:105120]
									Dctn4	dynactin 4 [Source:MGI Symbol;Acc:MGI:1914915]
									Kcnk13	potassium channel, subfamily K, member 13 [Source:MGI Symbol;Acc:MGI:2384976]
									Stard3	START domain containing 3 [Source:MGI Symbol;Acc:MGI:1929618]
									Cyp7b1	cytochrome P450, family 7, subfamily b, polypeptide 1 [Source:MGI Symbol;Acc:MGI:104978]
									Boc	biregional cell adhesion molecule-related/down-regulated by oncogenes (Cdon) binding protein [Source:MGI Symbol;Acc:MGI:2151153]
									Kl	klotho [Source:MGI Symbol;Acc:MGI:1101771]
									Tbc1d9b	TBC1 domain family, member 9B [Source:MGI Symbol;Acc:MGI:1924045]
									Gm44995	predicted gene 44995 [Source:MGI Symbol;Acc:MGI:5753571]
									Fam45a	family with sequence similarity 45, member A [Source:MGI Symbol;Acc:MGI:1915144]
									F11r	F11 receptor [Source:MGI Symbol;Acc:MGI:1321398]
									4930507D05Rik	RIKEN cDNA 4930507D05 gene [Source:MGI Symbol;Acc:MGI:1921956]
									Ubl7	ubiquitin-like 7 (bone marrow stromal cell-derived) [Source:MGI Symbol;Acc:MGI:1916709]
									Tsc22d2	TSC22 domain family, member 2 [Source:MGI Symbol;Acc:MGI:1919283]
									Mcee	methylmalonyl CoA epimerase [Source:MGI Symbol;Acc:MGI:1920974]
									Efemp1	epidermal growth factor-containing fibulin-like extracellular matrix protein 1 [Source:MGI Symbol;Acc:MGI:1339998]
									Zzz3	zinc finger, ZZ domain containing 3 [Source:MGI Symbol;Acc:MGI:1920453]
									Nrip3	nuclear receptor interacting protein 3 [Source:MGI Symbol;Acc:MGI:1925843]
									Eno2	enolase 2, gamma neuronal [Source:MGI Symbol;Acc:MGI:95394]
									Gm5735	predicted gene 5735 [Source:MGI Symbol;Acc:MGI:3645951]
									Acan	aggrecan [Source:MGI Symbol;Acc:MGI:99602]
									G630093K05Rik	RIKEN cDNA G630093K05 gene [Source:MGI Symbol;Acc:MGI:3588274]
									Ggact	gamma-glutamylamine cyclotransferase [Source:MGI Symbol;Acc:MGI:2385008]
									Zscan18	zinc finger and SCAN domain containing 18 [Source:MGI Symbol;Acc:MGI:3643810]
									Cttnbp2nl	CTTNBP2 N-terminal like [Source:MGI Symbol;Acc:MGI:1933137]
									Gm14964	predicted gene 14964 [Source:MGI Symbol;Acc:MGI:3641621]
									Rad54l2	RAD54 like 2 (S. cerevisiae) [Source:MGI Symbol;Acc:MGI:1933196]
									Nes	nestin [Source:MGI Symbol;Acc:MGI:101784]
									2700046G09Rik	RIKEN cDNA 2700046G09 gene [Source:MGI Symbol;Acc:MGI:1914438]
									Cep57	centrosomal protein 57 [Source:MGI Symbol;Acc:MGI:1915551]
									Slc13a4	solute carrier family 13 (sodium/sulfate symporters), member 4 [Source:MGI Symbol;Acc:MGI:2442367]
									Gm43110	predicted gene 43110 [Source:MGI Symbol;Acc:MGI:5663247]
									Impdh2-ps	inosine monophosphate dehydrogenase 2, pseudogene [Source:MGI Symbol;Acc:MGI:3705743]
									4933406B17Rik	RIKEN cDNA 4933406B17 gene [Source:MGI Symbol;Acc:MGI:1918290]
									Bricd5	BRICHOS domain containing 5 [Source:MGI Symbol;Acc:MGI:2441766]
									Rasa3	RAS p21 protein activator 3 [Source:MGI Symbol;Acc:MGI:1197013]
									Mocs3	molybdenum cofactor synthesis 3 [Source:MGI Symbol;Acc:MGI:1916622]
									Asgr2	asialoglycoprotein receptor 2 [Source:MGI Symbol;Acc:MGI:88082]
									Acaa1a	acetyl-Coenzyme A acyltransferase 1A [Source:MGI Symbol;Acc:MGI:2148491]
									A930029G22Rik	RIKEN cDNA A930029G22 gene [Source:MGI Symbol;Acc:MGI:3605039]
									Ankle2	ankyrin repeat and LEM domain containing 2 [Source:MGI Symbol;Acc:MGI:1261856]
									Crygn	crystallin, gamma N [Source:MGI Symbol;Acc:MGI:2449167]
									Pcdhgc4	protocadherin gamma subfamily C, 4 [Source:MGI Symbol;Acc:MGI:1935203]
									Akap11	A kinase (PRKA) anchor protein 11 [Source:MGI Symbol;Acc:MGI:2684060]
									Sprtn	SprT-like N-terminal domain [Source:MGI Symbol;Acc:MGI:2685351]
									Rsph14	radial spoke head homolog 14 (Chlamydomonas) [Source:MGI Symbol;Acc:MGI:1918486]
									Zc3h6	zinc finger CCCH type containing 6 [Source:MGI Symbol;Acc:MGI:1926001]
									Ago1	argonaute RISC catalytic subunit 1 [Source:MGI Symbol;Acc:MGI:2446630]
									Cnr2	cannabinoid receptor 2 (macrophage) [Source:MGI Symbol;Acc:MGI:104650]
									Actr6	ARP6 actin-related protein 6 [Source:MGI Symbol;Acc:MGI:1914269]
									Igf2r	insulin-like growth factor 2 receptor [Source:MGI Symbol;Acc:MGI:96435]
									Ttc34	tetratricopeptide repeat domain 34 [Source:MGI Symbol;Acc:MGI:2445205]
									Ing2	inhibitor of growth family, member 2 [Source:MGI Symbol;Acc:MGI:1916510]
									Fam184a	family with sequence similarity 184, member A [Source:MGI Symbol;Acc:MGI:1923156]
									Btbd7	BTB (POZ) domain containing 7 [Source:MGI Symbol;Acc:MGI:1917858]
									Gm21168	predicted gene, 21168 [Source:MGI Symbol;Acc:MGI:5434523]
									Aifm1	apoptosis-inducing factor, mitochondrion-associated 1 [Source:MGI Symbol;Acc:MGI:1349419]
									Vdac1	voltage-dependent anion channel 1 [Source:MGI Symbol;Acc:MGI:106919]
									Dleu2	deleted in lymphocytic leukemia, 2 [Source:MGI Symbol;Acc:MGI:1934030]
									Adam11	a disintegrin and metallopeptidase domain 11 [Source:MGI Symbol;Acc:MGI:1098667]
									Gm14857	predicted gene 14857 [Source:MGI Symbol;Acc:MGI:3716318]
									Gm22940	predicted gene, 22940 [Source:MGI Symbol;Acc:MGI:5452717]
									Hist1h4m	histone cluster 1, H4m [Source:MGI Symbol;Acc:MGI:2448441]
									Gm24119	predicted gene, 24119 [Source:MGI Symbol;Acc:MGI:5453896]
									Ifih1	interferon induced with helicase C domain 1 [Source:MGI Symbol;Acc:MGI:1918836]
									Rdx	radixin [Source:MGI Symbol;Acc:MGI:97887]
									Pex7	peroxisomal biogenesis factor 7 [Source:MGI Symbol;Acc:MGI:1321392]
									Atf5	activating transcription factor 5 [Source:MGI Symbol;Acc:MGI:2141857]
									Gm10785	predicted gene 10785 [Source:MGI Symbol;Acc:MGI:3642149]
									Eci3	enoyl-Coenzyme A delta isomerase 3 [Source:MGI Symbol;Acc:MGI:1916373]
									Nrn1	neuritin 1 [Source:MGI Symbol;Acc:MGI:1915654]
									Adhfe1	alcohol dehydrogenase, iron containing, 1 [Source:MGI Symbol;Acc:MGI:1923437]
									Ern1	endoplasmic reticulum (ER) to nucleus signalling 1 [Source:MGI Symbol;Acc:MGI:1930134]
									Stk10	serine/threonine kinase 10 [Source:MGI Symbol;Acc:MGI:1099439]
									Ntn3	netrin 3 [Source:MGI Symbol;Acc:MGI:1341188]
									Tmed7	transmembrane p24 trafficking protein 7 [Source:MGI Symbol;Acc:MGI:1913926]
									Ctla4	cytotoxic T-lymphocyte-associated protein 4 [Source:MGI Symbol;Acc:MGI:88556]
									Cyp4f17	cytochrome P450, family 4, subfamily f, polypeptide 17 [Source:MGI Symbol;Acc:MGI:3646233]
									E230016K23Rik	RIKEN cDNA E230016K23 gene [Source:MGI Symbol;Acc:MGI:3041204]
									Flad1	flavin adenine dinucleotide synthetase 1 [Source:MGI Symbol;Acc:MGI:2443030]
									Mrpl2	mitochondrial ribosomal protein L2 [Source:MGI Symbol;Acc:MGI:1351622]
									Gm37716	predicted gene, 37716 [Source:MGI Symbol;Acc:MGI:5610944]
									Sqle	squalene epoxidase [Source:MGI Symbol;Acc:MGI:109296]
									Crk	v-crk avian sarcoma virus CT10 oncogene homolog [Source:MGI Symbol;Acc:MGI:88508]
									Six2	sine oculis-related homeobox 2 [Source:MGI Symbol;Acc:MGI:102778]
									Gm5791	predicted gene 5791 [Source:MGI Symbol;Acc:MGI:3648515]
									Snhg3	small nucleolar RNA host gene 3 [Source:MGI Symbol;Acc:MGI:2684817]
									Cog3	component of oligomeric golgi complex 3 [Source:MGI Symbol;Acc:MGI:2450151]
									Abcg4	ATP binding cassette subfamily G member 4 [Source:MGI Symbol;Acc:MGI:1890594]
									Nr4a2	nuclear receptor subfamily 4, group A, member 2 [Source:MGI Symbol;Acc:MGI:1352456]
									Erich2	glutamate rich 2 [Source:MGI Symbol;Acc:MGI:1913998]
									Tnks2	tankyrase, TRF1-interacting ankyrin-related ADP-ribose polymerase 2 [Source:MGI Symbol;Acc:MGI:1921743]
									Gm15601	predicted gene 15601 [Source:MGI Symbol;Acc:MGI:3783048]
									Kctd15	potassium channel tetramerisation domain containing 15 [Source:MGI Symbol;Acc:MGI:2385276]
									Chst15	carbohydrate sulfotransferase 15 [Source:MGI Symbol;Acc:MGI:1924840]
									Raph1	Ras association (RalGDS/AF-6) and pleckstrin homology domains 1 [Source:MGI Symbol;Acc:MGI:1924550]
									Cox6c	cytochrome c oxidase subunit 6C [Source:MGI Symbol;Acc:MGI:104614]
									Mat2b	methionine adenosyltransferase II, beta [Source:MGI Symbol;Acc:MGI:1913667]
									Car12	carbonic anhydrase 12 [Source:MGI Symbol;Acc:MGI:1923709]
									Plxna3	plexin A3 [Source:MGI Symbol;Acc:MGI:107683]
									Tnfaip8l2	tumor necrosis factor, alpha-induced protein 8-like 2 [Source:MGI Symbol;Acc:MGI:1917019]
									Stfa2l1	stefin A2 like 1 [Source:MGI Symbol;Acc:MGI:3524944]
									Gm13410	predicted gene 13410 [Source:MGI Symbol;Acc:MGI:3650681]
									Gm28661	predicted gene 28661 [Source:MGI Symbol;Acc:MGI:5579367]
									Sell	selectin, lymphocyte [Source:MGI Symbol;Acc:MGI:98279]
									6820431F20Rik	RIKEN cDNA 6820431F20 gene [Source:MGI Symbol;Acc:MGI:3694236]
									Fhit	fragile histidine triad gene [Source:MGI Symbol;Acc:MGI:1277947]
									Gm19522	predicted gene, 19522 [Source:MGI Symbol;Acc:MGI:5011707]
									Gm43254	predicted gene 43254 [Source:MGI Symbol;Acc:MGI:5663391]
									Gm26737	predicted gene, 26737 [Source:MGI Symbol;Acc:MGI:5477231]
									Kcnb2	potassium voltage gated channel, Shab-related subfamily, member 2 [Source:MGI Symbol;Acc:MGI:99632]
									Iigp1	interferon inducible GTPase 1 [Source:MGI Symbol;Acc:MGI:1926259]
									Brinp2	bone morphogenic protein/retinoic acid inducible neural-specific 2 [Source:MGI Symbol;Acc:MGI:2443333]
									Zbtb48	zinc finger and BTB domain containing 48 [Source:MGI Symbol;Acc:MGI:2140248]
									Adamts20	a disintegrin-like and metallopeptidase (reprolysin type) with thrombospondin type 1 motif, 20 [Source:MGI Symbol;Acc:MGI:2660628]
									Ttl	tubulin tyrosine ligase [Source:MGI Symbol;Acc:MGI:1916987]
									Scaf11	SR-related CTD-associated factor 11 [Source:MGI Symbol;Acc:MGI:1919443]
									Rps24-ps2	ribosomal protein S24, pseudogene 2 [Source:MGI Symbol;Acc:MGI:3649025]
									Naaladl2	N-acetylated alpha-linked acidic dipeptidase-like 2 [Source:MGI Symbol;Acc:MGI:2685867]
									Tmem47	transmembrane protein 47 [Source:MGI Symbol;Acc:MGI:2177570]
									Pcsk1n	proprotein convertase subtilisin/kexin type 1 inhibitor [Source:MGI Symbol;Acc:MGI:1353431]
									Ripply3	ripply transcriptional repressor 3 [Source:MGI Symbol;Acc:MGI:2181192]
									Vat1l	vesicle amine transport protein 1 like [Source:MGI Symbol;Acc:MGI:2142534]
									Lrrc71	leucine rich repeat containing 71 [Source:MGI Symbol;Acc:MGI:1921735]
									E530011L22Rik	RIKEN cDNA E530011L22 gene [Source:MGI Symbol;Acc:MGI:2443770]
									Gm47665	predicted gene, 47665 [Source:MGI Symbol;Acc:MGI:6096756]
									Mrpl9	mitochondrial ribosomal protein L9 [Source:MGI Symbol;Acc:MGI:2137211]
									Barx2	BarH-like homeobox 2 [Source:MGI Symbol;Acc:MGI:109617]
									Cd55	CD55 molecule, decay accelerating factor for complement [Source:MGI Symbol;Acc:MGI:104850]
									Asprv1	aspartic peptidase, retroviral-like 1 [Source:MGI Symbol;Acc:MGI:1915105]
									Fam160b1	family with sequence similarity 160, member B1 [Source:MGI Symbol;Acc:MGI:2147545]
									Itgb8	integrin beta 8 [Source:MGI Symbol;Acc:MGI:1338035]
									Gpr135	G protein-coupled receptor 135 [Source:MGI Symbol;Acc:MGI:2676315]
									Cmss1	cms small ribosomal subunit 1 [Source:MGI Symbol;Acc:MGI:1913747]
									Oprl1	opioid receptor-like 1 [Source:MGI Symbol;Acc:MGI:97440]
									Gm11769	predicted gene 11769 [Source:MGI Symbol;Acc:MGI:3702101]
									Cachd1	cache domain containing 1 [Source:MGI Symbol;Acc:MGI:2444177]
									Btbd9	BTB (POZ) domain containing 9 [Source:MGI Symbol;Acc:MGI:1916625]
									Krt1	keratin 1 [Source:MGI Symbol;Acc:MGI:96698]
									Pigk	phosphatidylinositol glycan anchor biosynthesis, class K [Source:MGI Symbol;Acc:MGI:1913863]
									Tuba1a	tubulin, alpha 1A [Source:MGI Symbol;Acc:MGI:98869]
									Tgfbr1	transforming growth factor, beta receptor I [Source:MGI Symbol;Acc:MGI:98728]
									Hc	hemolytic complement [Source:MGI Symbol;Acc:MGI:96031]
									Slc27a1	solute carrier family 27 (fatty acid transporter), member 1 [Source:MGI Symbol;Acc:MGI:1347098]
									Gzma	granzyme A [Source:MGI Symbol;Acc:MGI:109266]
									Atp5g1	ATP synthase, H+ transporting, mitochondrial F0 complex, subunit C1 (subunit 9) [Source:MGI Symbol;Acc:MGI:107653]
									Gm42517	predicted gene 42517 [Source:MGI Symbol;Acc:MGI:5662654]
									Gm28536	predicted gene 28536 [Source:MGI Symbol;Acc:MGI:5579242]
									Gm10705	predicted gene 10705 [Source:MGI Symbol;Acc:MGI:3708678]
									1810030O07Rik	RIKEN cDNA 1810030O07 gene [Source:MGI Symbol;Acc:MGI:1916405]
									Dtwd1	DTW domain containing 1 [Source:MGI Symbol;Acc:MGI:1916435]
									Gucy1a2	guanylate cyclase 1, soluble, alpha 2 [Source:MGI Symbol;Acc:MGI:2660877]
									Gm7600	predicted gene 7600 [Source:MGI Symbol;Acc:MGI:3647502]
									Gm37472	predicted gene, 37472 [Source:MGI Symbol;Acc:MGI:5610700]
									Maea	macrophage erythroblast attacher [Source:MGI Symbol;Acc:MGI:1891748]
									Gm20707	predicted gene 20707 [Source:MGI Symbol;Acc:MGI:5313154]
									Klhl30	kelch-like 30 [Source:MGI Symbol;Acc:MGI:1918038]
									Lpin1	lipin 1 [Source:MGI Symbol;Acc:MGI:1891340]
									Snx29	sorting nexin 29 [Source:MGI Symbol;Acc:MGI:1921728]
									Btnl9	butyrophilin-like 9 [Source:MGI Symbol;Acc:MGI:2442439]
									Meox1	mesenchyme homeobox 1 [Source:MGI Symbol;Acc:MGI:103220]
									Rnf169	ring finger protein 169 [Source:MGI Symbol;Acc:MGI:1920257]
									Gtf3c2	general transcription factor IIIC, polypeptide 2, beta [Source:MGI Symbol;Acc:MGI:1919002]
									Msh3	mutS homolog 3 [Source:MGI Symbol;Acc:MGI:109519]
									Fam81b	family with sequence similarity 81, member B [Source:MGI Symbol;Acc:MGI:2685122]
									Mrnip	MRN complex interacting protein [Source:MGI Symbol;Acc:MGI:1915317]
									Inca1	inhibitor of CDK, cyclin A1 interacting protein 1 [Source:MGI Symbol;Acc:MGI:2144284]
									Dis3l2	DIS3 like 3'-5' exoribonuclease 2 [Source:MGI Symbol;Acc:MGI:2442555]
									Myh11	myosin, heavy polypeptide 11, smooth muscle [Source:MGI Symbol;Acc:MGI:102643]
									Kcnh2	potassium voltage-gated channel, subfamily H (eag-related), member 2 [Source:MGI Symbol;Acc:MGI:1341722]
									Bcl11a	B cell CLL/lymphoma 11A (zinc finger protein) [Source:MGI Symbol;Acc:MGI:106190]
									Aff2	AF4/FMR2 family, member 2 [Source:MGI Symbol;Acc:MGI:1202294]
									Cd109	CD109 antigen [Source:MGI Symbol;Acc:MGI:2445221]
									Rpl36a-ps2	ribosomal protein L36A, pseudogene 2 [Source:MGI Symbol;Acc:MGI:3780887]
									Zfp182	zinc finger protein 182 [Source:MGI Symbol;Acc:MGI:2442220]
									Slc22a18	solute carrier family 22 (organic cation transporter), member 18 [Source:MGI Symbol;Acc:MGI:1336884]
									Mettl1	methyltransferase like 1 [Source:MGI Symbol;Acc:MGI:1339986]
									Clybl	citrate lyase beta like [Source:MGI Symbol;Acc:MGI:1916884]
									Alkbh6	alkB homolog 6 [Source:MGI Symbol;Acc:MGI:2142037]
									Ifnlr1	interferon lambda receptor 1 [Source:MGI Symbol;Acc:MGI:2429859]
									Ccdc68	coiled-coil domain containing 68 [Source:MGI Symbol;Acc:MGI:3612676]
									Wdfy2	WD repeat and FYVE domain containing 2 [Source:MGI Symbol;Acc:MGI:2442811]
									Kifc3	kinesin family member C3 [Source:MGI Symbol;Acc:MGI:109202]
									9130002K18Rik	RIKEN cDNA 9130002K18 gene [Source:MGI Symbol;Acc:MGI:1921804]
									Commd4	COMM domain containing 4 [Source:MGI Symbol;Acc:MGI:1913449]
									Dbpht2	DNA binding protein with his-thr domain [Source:MGI Symbol;Acc:MGI:2679513]
									Il13ra1	interleukin 13 receptor, alpha 1 [Source:MGI Symbol;Acc:MGI:105052]
									Gm48582	predicted gene, 48582 [Source:MGI Symbol;Acc:MGI:6098150]
									Tslp	thymic stromal lymphopoietin [Source:MGI Symbol;Acc:MGI:1855696]
									Gm17066	predicted gene 17066 [Source:MGI Symbol;Acc:MGI:4937893]
									Pygm	muscle glycogen phosphorylase [Source:MGI Symbol;Acc:MGI:97830]
									Emc2	ER membrane protein complex subunit 2 [Source:MGI Symbol;Acc:MGI:1913986]
									Chka	choline kinase alpha [Source:MGI Symbol;Acc:MGI:107760]
									Id3	inhibitor of DNA binding 3 [Source:MGI Symbol;Acc:MGI:96398]
									Adamts15	a disintegrin-like and metallopeptidase (reprolysin type) with thrombospondin type 1 motif, 15 [Source:MGI Symbol;Acc:MGI:2449569]
									Grik5	glutamate receptor, ionotropic, kainate 5 (gamma 2) [Source:MGI Symbol;Acc:MGI:95818]
									Ccdc40	coiled-coil domain containing 40 [Source:MGI Symbol;Acc:MGI:2443893]
									Zfp874a	zinc finger protein 874a [Source:MGI Symbol;Acc:MGI:3040703]
									Sh3bgrl2	SH3 domain binding glutamic acid-rich protein like 2 [Source:MGI Symbol;Acc:MGI:1915350]
									Mt1	metallothionein 1 [Source:MGI Symbol;Acc:MGI:97171]
									Wdr17	WD repeat domain 17 [Source:MGI Symbol;Acc:MGI:1924662]
									Flywch2	FLYWCH family member 2 [Source:MGI Symbol;Acc:MGI:1924167]
									Snap91	synaptosomal-associated protein 91 [Source:MGI Symbol;Acc:MGI:109132]
									Gria2	glutamate receptor, ionotropic, AMPA2 (alpha 2) [Source:MGI Symbol;Acc:MGI:95809]
									Igsf21	immunoglobulin superfamily, member 21 [Source:MGI Symbol;Acc:MGI:2681842]
									Rnf135	ring finger protein 135 [Source:MGI Symbol;Acc:MGI:1919206]
									Gm43413	predicted gene 43413 [Source:MGI Symbol;Acc:MGI:5663550]
									Caskin1	CASK interacting protein 1 [Source:MGI Symbol;Acc:MGI:2442952]
									Kcnh1	potassium voltage-gated channel, subfamily H (eag-related), member 1 [Source:MGI Symbol;Acc:MGI:1341721]
									Csnk2a1	casein kinase 2, alpha 1 polypeptide [Source:MGI Symbol;Acc:MGI:88543]
									Large2	LARGE xylosyl- and glucuronyltransferase 2 [Source:MGI Symbol;Acc:MGI:2443769]
									Atp5d	ATP synthase, H+ transporting, mitochondrial F1 complex, delta subunit [Source:MGI Symbol;Acc:MGI:1913293]
									9630013D21Rik	RIKEN cDNA 9630013D21 gene [Source:MGI Symbol;Acc:MGI:2442649]
									L3mbtl2	L3MBTL2 polycomb repressive complex 1 subunit [Source:MGI Symbol;Acc:MGI:2443584]
									Alcam	activated leukocyte cell adhesion molecule [Source:MGI Symbol;Acc:MGI:1313266]
									Baiap2l1	BAI1-associated protein 2-like 1 [Source:MGI Symbol;Acc:MGI:1914148]
									Nr1d1	nuclear receptor subfamily 1, group D, member 1 [Source:MGI Symbol;Acc:MGI:2444210]
									Apba2	amyloid beta (A4) precursor protein-binding, family A, member 2 [Source:MGI Symbol;Acc:MGI:1261791]
									C130012C08Rik	RIKEN cDNA C130012C08 gene [Source:MGI Symbol;Acc:MGI:2145684]
									Cbl	Casitas B-lineage lymphoma [Source:MGI Symbol;Acc:MGI:88279]
									Gm13341	predicted gene 13341 [Source:MGI Symbol;Acc:MGI:3650228]
									Edem2	ER degradation enhancer, mannosidase alpha-like 2 [Source:MGI Symbol;Acc:MGI:1915540]
									Snx21	sorting nexin family member 21 [Source:MGI Symbol;Acc:MGI:1917729]
									Slc1a5	solute carrier family 1 (neutral amino acid transporter), member 5 [Source:MGI Symbol;Acc:MGI:105305]
									Rlim	ring finger protein, LIM domain interacting [Source:MGI Symbol;Acc:MGI:1342291]
									Trim37	tripartite motif-containing 37 [Source:MGI Symbol;Acc:MGI:2153072]
									Adgb	androglobin [Source:MGI Symbol;Acc:MGI:3605549]
									Tspan3	tetraspanin 3 [Source:MGI Symbol;Acc:MGI:1928098]
									Clba1	clathrin binding box of aftiphilin containing 1 [Source:MGI Symbol;Acc:MGI:2443738]
									Kbtbd2	kelch repeat and BTB (POZ) domain containing 2 [Source:MGI Symbol;Acc:MGI:2384811]
									Gm9726	predicted gene 9726 [Source:MGI Symbol;Acc:MGI:3648149]
									Nr0b2	nuclear receptor subfamily 0, group B, member 2 [Source:MGI Symbol;Acc:MGI:1346344]
									Sdk2	sidekick cell adhesion molecule 2 [Source:MGI Symbol;Acc:MGI:2443847]
									Susd3	sushi domain containing 3 [Source:MGI Symbol;Acc:MGI:1913579]
									Cog1	component of oligomeric golgi complex 1 [Source:MGI Symbol;Acc:MGI:1333873]
									Srsf5	serine and arginine-rich splicing factor 5 [Source:MGI Symbol;Acc:MGI:98287]
									Insr	insulin receptor [Source:MGI Symbol;Acc:MGI:96575]
									Cyp1b1	cytochrome P450, family 1, subfamily b, polypeptide 1 [Source:MGI Symbol;Acc:MGI:88590]
									1110065P20Rik	RIKEN cDNA 1110065P20 gene [Source:MGI Symbol;Acc:MGI:1916170]
									Gm20457	predicted gene 20457 [Source:MGI Symbol;Acc:MGI:5141922]
									Pik3r4	phosphoinositide-3-kinase regulatory subunit 4 [Source:MGI Symbol;Acc:MGI:1922919]
									Wnk2	WNK lysine deficient protein kinase 2 [Source:MGI Symbol;Acc:MGI:1922857]
									Plek2	pleckstrin 2 [Source:MGI Symbol;Acc:MGI:1351466]
									Gm45449	predicted gene 45449 [Source:MGI Symbol;Acc:MGI:5791285]
									Prdx5	peroxiredoxin 5 [Source:MGI Symbol;Acc:MGI:1859821]
									Gm43844	predicted gene 43844 [Source:MGI Symbol;Acc:MGI:5663981]
									Rmi1	RecQ mediated genome instability 1 [Source:MGI Symbol;Acc:MGI:1921636]
									Tspan6	tetraspanin 6 [Source:MGI Symbol;Acc:MGI:1926264]
									Spred3	sprouty-related EVH1 domain containing 3 [Source:MGI Symbol;Acc:MGI:2142186]
									1700003E16Rik	RIKEN cDNA 1700003E16 gene [Source:MGI Symbol;Acc:MGI:1919087]
									Psmf1	proteasome (prosome, macropain) inhibitor subunit 1 [Source:MGI Symbol;Acc:MGI:1346072]
									Slc6a16	solute carrier family 6, member 16 [Source:MGI Symbol;Acc:MGI:2685930]
									Zfp862-ps	zinc finger protein 862, pseudogene [Source:MGI Symbol;Acc:MGI:1889827]
									Rcsd1	RCSD domain containing 1 [Source:MGI Symbol;Acc:MGI:2676394]
									Ccl22	chemokine (C-C motif) ligand 22 [Source:MGI Symbol;Acc:MGI:1306779]
									Zfyve27	zinc finger, FYVE domain containing 27 [Source:MGI Symbol;Acc:MGI:1919602]
									Gm15728	predicted gene 15728 [Source:MGI Symbol;Acc:MGI:3783171]
									Pld4	phospholipase D family, member 4 [Source:MGI Symbol;Acc:MGI:2144765]
									Gm29629	predicted gene 29629 [Source:MGI Symbol;Acc:MGI:5580335]
									Kirrel	kirre like nephrin family adhesion molecule 1 [Source:MGI Symbol;Acc:MGI:1891396]
									Myl6	myosin, light polypeptide 6, alkali, smooth muscle and non-muscle [Source:MGI Symbol;Acc:MGI:109318]
									Ctxn3	cortexin 3 [Source:MGI Symbol;Acc:MGI:3642816]
									Thbs3	thrombospondin 3 [Source:MGI Symbol;Acc:MGI:98739]
									Gm24091	predicted gene, 24091 [Source:MGI Symbol;Acc:MGI:5453868]
									2010204K13Rik	RIKEN cDNA 2010204K13 gene [Source:MGI Symbol;Acc:MGI:1922859]
									Gm13270	predicted gene 13270 [Source:MGI Symbol;Acc:MGI:3651704]
									Wtip	WT1-interacting protein [Source:MGI Symbol;Acc:MGI:2141920]
									Ctbp2	C-terminal binding protein 2 [Source:MGI Symbol;Acc:MGI:1201686]
									AA467197	expressed sequence AA467197 [Source:MGI Symbol;Acc:MGI:3034182]
									Cpxm2	carboxypeptidase X 2 (M14 family) [Source:MGI Symbol;Acc:MGI:1926006]
									Prom2	prominin 2 [Source:MGI Symbol;Acc:MGI:2138997]
									Gm3756	predicted gene 3756 [Source:MGI Symbol;Acc:MGI:3781931]
									Fgr	FGR proto-oncogene, Src family tyrosine kinase [Source:MGI Symbol;Acc:MGI:95527]
									Trp53	transformation related protein 53 [Source:MGI Symbol;Acc:MGI:98834]
									Mier1	MEIR1 treanscription regulator [Source:MGI Symbol;Acc:MGI:1918398]
									Smurf1	SMAD specific E3 ubiquitin protein ligase 1 [Source:MGI Symbol;Acc:MGI:1923038]
									Rprd1b	regulation of nuclear pre-mRNA domain containing 1B [Source:MGI Symbol;Acc:MGI:1917720]
									Prdm16os	Prdm16 opposite strand transcript [Source:MGI Symbol;Acc:MGI:3651882]
									Clec12b	C-type lectin domain family 12, member B [Source:MGI Symbol;Acc:MGI:1918433]
									Pgam2	phosphoglycerate mutase 2 [Source:MGI Symbol;Acc:MGI:1933118]
									Phldb2	pleckstrin homology like domain, family B, member 2 [Source:MGI Symbol;Acc:MGI:2444981]
									Gm36963	predicted gene, 36963 [Source:MGI Symbol;Acc:MGI:5610191]
									Mt3	metallothionein 3 [Source:MGI Symbol;Acc:MGI:97173]
									Gm38190	predicted gene, 38190 [Source:MGI Symbol;Acc:MGI:5611418]
									Cyfip1	cytoplasmic FMR1 interacting protein 1 [Source:MGI Symbol;Acc:MGI:1338801]
									Mettl27	methyltransferase like 27 [Source:MGI Symbol;Acc:MGI:1933146]
									Id4	inhibitor of DNA binding 4 [Source:MGI Symbol;Acc:MGI:99414]
									Rpl5-ps2	ribisomal protein L5, pseudogene 2 [Source:MGI Symbol;Acc:MGI:3649355]
									Cep135	centrosomal protein 135 [Source:MGI Symbol;Acc:MGI:2681869]
									Car5b	carbonic anhydrase 5b, mitochondrial [Source:MGI Symbol;Acc:MGI:1926249]
									Stam	signal transducing adaptor molecule (SH3 domain and ITAM motif) 1 [Source:MGI Symbol;Acc:MGI:1329014]
									Wdr26	WD repeat domain 26 [Source:MGI Symbol;Acc:MGI:1923825]
									Igfbp2	insulin-like growth factor binding protein 2 [Source:MGI Symbol;Acc:MGI:96437]
									Mvb12b	multivesicular body subunit 12B [Source:MGI Symbol;Acc:MGI:1919793]
									G2e3	G2/M-phase specific E3 ubiquitin ligase [Source:MGI Symbol;Acc:MGI:2444298]
									Rerg	RAS-like, estrogen-regulated, growth-inhibitor [Source:MGI Symbol;Acc:MGI:2665139]
									Slc4a2	solute carrier family 4 (anion exchanger), member 2 [Source:MGI Symbol;Acc:MGI:109351]
									Uck2	uridine-cytidine kinase 2 [Source:MGI Symbol;Acc:MGI:1931744]
									Ppm1d	protein phosphatase 1D magnesium-dependent, delta isoform [Source:MGI Symbol;Acc:MGI:1858214]
									Arhgef2	rho/rac guanine nucleotide exchange factor (GEF) 2 [Source:MGI Symbol;Acc:MGI:103264]
									Tor1aip1	torsin A interacting protein 1 [Source:MGI Symbol;Acc:MGI:3582693]
									Shq1	SHQ1 homolog (S. cerevisiae) [Source:MGI Symbol;Acc:MGI:1919421]
									Slc41a2	solute carrier family 41, member 2 [Source:MGI Symbol;Acc:MGI:2442940]
									Scx	scleraxis [Source:MGI Symbol;Acc:MGI:102934]
									Masp1	mannan-binding lectin serine peptidase 1 [Source:MGI Symbol;Acc:MGI:88492]
									Pla2g6	phospholipase A2, group VI [Source:MGI Symbol;Acc:MGI:1859152]
									Msln	mesothelin [Source:MGI Symbol;Acc:MGI:1888992]
									Rap1gds1	RAP1, GTP-GDP dissociation stimulator 1 [Source:MGI Symbol;Acc:MGI:2385189]
									Gm8325	predicted pseudogene 8325 [Source:MGI Symbol;Acc:MGI:3644852]
									C1qtnf1	C1q and tumor necrosis factor related protein 1 [Source:MGI Symbol;Acc:MGI:1919254]
									Amd1	S-adenosylmethionine decarboxylase 1 [Source:MGI Symbol;Acc:MGI:88004]
									Gm10369	predicted gene 10369 [Source:MGI Symbol;Acc:MGI:3642774]
									Arhgap27	Rho GTPase activating protein 27 [Source:MGI Symbol;Acc:MGI:1916903]
									Gm50419	predicted gene, 50419 [Source:MGI Symbol;Acc:MGI:6303343]
									Pml	promyelocytic leukemia [Source:MGI Symbol;Acc:MGI:104662]
									Myh7	myosin, heavy polypeptide 7, cardiac muscle, beta [Source:MGI Symbol;Acc:MGI:2155600]
									Pdgfc	platelet-derived growth factor, C polypeptide [Source:MGI Symbol;Acc:MGI:1859631]
									Rbm6-ps1	RNA binding motif protein 6, pseudogene 1 [Source:MGI Symbol;Acc:MGI:1889580]
									E030030I06Rik	RIKEN cDNA E030030I06 gene [Source:MGI Symbol;Acc:MGI:2442914]
									Tbc1d8b	TBC1 domain family, member 8B [Source:MGI Symbol;Acc:MGI:1918101]
									Slc31a1	solute carrier family 31, member 1 [Source:MGI Symbol;Acc:MGI:1333843]
									Gpr3	G-protein coupled receptor 3 [Source:MGI Symbol;Acc:MGI:101908]
									Ankfy1	ankyrin repeat and FYVE domain containing 1 [Source:MGI Symbol;Acc:MGI:1337008]
									Adamts5	a disintegrin-like and metallopeptidase (reprolysin type) with thrombospondin type 1 motif, 5 (aggrecanase-2) [Source:MGI Symbol;Acc:MGI:1346321]
									Rac3	Rac family small GTPase 3 [Source:MGI Symbol;Acc:MGI:2180784]
									Gm28729	predicted gene 28729 [Source:MGI Symbol;Acc:MGI:5579435]
									Itgb7	integrin beta 7 [Source:MGI Symbol;Acc:MGI:96616]
									Gm553	predicted gene 553 [Source:MGI Symbol;Acc:MGI:2685399]
									Gm37352	predicted gene, 37352 [Source:MGI Symbol;Acc:MGI:5610580]
									Rnf17	ring finger protein 17 [Source:MGI Symbol;Acc:MGI:1353419]
									C130051F05Rik	RIKEN cDNA C130051F05 gene [Source:MGI Symbol;Acc:MGI:2443856]
									Rab3c	RAB3C, member RAS oncogene family [Source:MGI Symbol;Acc:MGI:1914545]
									Ppp6c	protein phosphatase 6, catalytic subunit [Source:MGI Symbol;Acc:MGI:1915107]
									Fbxo34	F-box protein 34 [Source:MGI Symbol;Acc:MGI:1926188]
									Actr3b	ARP3 actin-related protein 3B [Source:MGI Symbol;Acc:MGI:2661120]
									Nsd1	nuclear receptor-binding SET-domain protein 1 [Source:MGI Symbol;Acc:MGI:1276545]
									Gm16244	predicted gene 16244 [Source:MGI Symbol;Acc:MGI:3802128]
									Pcnx3	pecanex homolog 3 [Source:MGI Symbol;Acc:MGI:1861733]
									E2f4	E2F transcription factor 4 [Source:MGI Symbol;Acc:MGI:103012]
									Homer3	homer scaffolding protein 3 [Source:MGI Symbol;Acc:MGI:1347359]
									Gabpb1	GA repeat binding protein, beta 1 [Source:MGI Symbol;Acc:MGI:95611]
									Desi2	desumoylating isopeptidase 2 [Source:MGI Symbol;Acc:MGI:1926075]
									Ttc28	tetratricopeptide repeat domain 28 [Source:MGI Symbol;Acc:MGI:2140873]
									Gm37494	predicted gene, 37494 [Source:MGI Symbol;Acc:MGI:5610722]
									Zfp771	zinc finger protein 771 [Source:MGI Symbol;Acc:MGI:2442050]
									4933406J10Rik	RIKEN cDNA 4933406J10 gene [Source:MGI Symbol;Acc:MGI:1921308]
									Slc6a11	solute carrier family 6 (neurotransmitter transporter, GABA), member 11 [Source:MGI Symbol;Acc:MGI:95630]
									4933433G15Rik	RIKEN cDNA 4933433G15 gene [Source:MGI Symbol;Acc:MGI:1918524]
									Clu	clusterin [Source:MGI Symbol;Acc:MGI:88423]
									Atp23	ATP23 metallopeptidase and ATP synthase assembly factor homolog [Source:MGI Symbol;Acc:MGI:1916984]
									Aph1b	aph1 homolog B, gamma secretase subunit [Source:MGI Symbol;Acc:MGI:3522097]
									Gm5737	predicted gene 5737 [Source:MGI Symbol;Acc:MGI:3645276]
									2600006K01Rik	RIKEN cDNA 2600006K01 gene [Source:MGI Symbol;Acc:MGI:1917569]
									Apmap	adipocyte plasma membrane associated protein [Source:MGI Symbol;Acc:MGI:1919131]
									Pon1	paraoxonase 1 [Source:MGI Symbol;Acc:MGI:103295]
									Cmtm7	CKLF-like MARVEL transmembrane domain containing 7 [Source:MGI Symbol;Acc:MGI:2447166]
									Tmem72	transmembrane protein 72 [Source:MGI Symbol;Acc:MGI:2442707]
									Gm23639	predicted gene, 23639 [Source:MGI Symbol;Acc:MGI:5453416]
									Gm45629	predicted gene 45629 [Source:MGI Symbol;Acc:MGI:5791465]
									Gm10657	predicted gene 10657 [Source:MGI Symbol;Acc:MGI:3642259]
									Plppr3	phospholipid phosphatase related 3 [Source:MGI Symbol;Acc:MGI:2388640]
									Cacul1	CDK2 associated, cullin domain 1 [Source:MGI Symbol;Acc:MGI:1926082]
									Gm13608	predicted gene 13608 [Source:MGI Symbol;Acc:MGI:3651499]
									Slc66a2	solute carrier family 66 member 2 [Source:MGI Symbol;Acc:MGI:1914193]
									Imp4	IMP4, U3 small nucleolar ribonucleoprotein [Source:MGI Symbol;Acc:MGI:106572]
									Tanc2	tetratricopeptide repeat, ankyrin repeat and coiled-coil containing 2 [Source:MGI Symbol;Acc:MGI:2444121]
									1500005C15Rik	RIKEN cDNA 1500005C15 gene [Source:MGI Symbol;Acc:MGI:1919269]
									Ptpre	protein tyrosine phosphatase, receptor type, E [Source:MGI Symbol;Acc:MGI:97813]
									B230354K17Rik	RIKEN cDNA B230354K17 gene [Source:MGI Symbol;Acc:MGI:2443272]
									Fam83g	family with sequence similarity 83, member G [Source:MGI Symbol;Acc:MGI:1916890]
									Rps2-ps10	ribosomal protein S2, pseudogene 10 [Source:MGI Symbol;Acc:MGI:3645604]
									Abhd14a	abhydrolase domain containing 14A [Source:MGI Symbol;Acc:MGI:1915894]
									Gm15886	predicted gene 15886 [Source:MGI Symbol;Acc:MGI:3801744]
									Gm8326	predicted gene 8326 [Source:MGI Symbol;Acc:MGI:3644839]
									G530012D18Rik	RIKEN cDNA G530012D1 gene [Source:MGI Symbol;Acc:MGI:3642025]
									Ogfod1	2-oxoglutarate and iron-dependent oxygenase domain containing 1 [Source:MGI Symbol;Acc:MGI:2442978]
									Vps26b	VPS26 retromer complex component B [Source:MGI Symbol;Acc:MGI:1917656]
									Cadm1	cell adhesion molecule 1 [Source:MGI Symbol;Acc:MGI:1889272]
									Commd7	COMM domain containing 7 [Source:MGI Symbol;Acc:MGI:1914197]
									Traf1	TNF receptor-associated factor 1 [Source:MGI Symbol;Acc:MGI:101836]
									Slc9b2	solute carrier family 9, subfamily B (NHA2, cation proton antiporter 2), member 2 [Source:MGI Symbol;Acc:MGI:2140077]
									Gm9530	predicted gene 9530 [Source:MGI Symbol;Acc:MGI:3779939]
									Cbarp	calcium channel, voltage-dependent, beta subunit associated regulatory protein [Source:MGI Symbol;Acc:MGI:1354170]
									Gm16565	predicted gene 16565 [Source:MGI Symbol;Acc:MGI:4414985]
									Atg2b	autophagy related 2B [Source:MGI Symbol;Acc:MGI:1923809]
									Erc2	ELKS/RAB6-interacting/CAST family member 2 [Source:MGI Symbol;Acc:MGI:1098749]
									Layn	layilin [Source:MGI Symbol;Acc:MGI:2685357]
									Gm45838	predicted gene 45838 [Source:MGI Symbol;Acc:MGI:5804953]
									Apol7c	apolipoprotein L 7c [Source:MGI Symbol;Acc:MGI:1920912]
									Gm44423	predicted gene, 44423 [Source:MGI Symbol;Acc:MGI:5690815]
									4930556M19Rik	RIKEN cDNA 4930556M19 gene [Source:MGI Symbol;Acc:MGI:1922509]
									Cand1	cullin associated and neddylation disassociated 1 [Source:MGI Symbol;Acc:MGI:1261820]
									Gm13453	predicted gene 13453 [Source:MGI Symbol;Acc:MGI:3651618]
									Gm10478	predicted gene 10478 [Source:MGI Symbol;Acc:MGI:3714531]
									Dpagt1	dolichyl-phosphate (UDP-N-acetylglucosamine) acetylglucosaminephosphotransferase 1 (GlcNAc-1-P transferase) [Source:MGI Symbol;Acc:MGI:1196396]
									Gm43380	predicted gene 43380 [Source:MGI Symbol;Acc:MGI:5663517]
[truncated: 53,493 more rows]

## Sheet: "WT veh vs BRI""WT vs APP veh"
Gene name	Encode protein
Gdpd2	glycerophosphodiester phosphodiesterase domain containing 2 [Source:MGI Symbol;Acc:MGI:1918834]
Gm48194	predicted gene, 48194 [Source:MGI Symbol;Acc:MGI:6097578]
Tlr9	toll-like receptor 9 [Source:MGI Symbol;Acc:MGI:1932389]
Napsa	napsin A aspartic peptidase [Source:MGI Symbol;Acc:MGI:109365]
Sgk1	serum/glucocorticoid regulated kinase 1 [Source:MGI Symbol;Acc:MGI:1340062]								external_gene_name	description
Sufu	SUFU negative regulator of hedgehog signaling [Source:MGI Symbol;Acc:MGI:1345643]								Ide	insulin degrading enzyme [Source:MGI Symbol;Acc:MGI:96412]
Cd209c	CD209c antigen [Source:MGI Symbol;Acc:MGI:2157945]								Col1a2	collagen, type I, alpha 2 [Source:MGI Symbol;Acc:MGI:88468]
Trps1	transcriptional repressor GATA binding 1 [Source:MGI Symbol;Acc:MGI:1927616]								Fam71a	family with sequence similarity 71, member A [Source:MGI Symbol;Acc:MGI:3588202]
Nid2	nidogen 2 [Source:MGI Symbol;Acc:MGI:1298229]								Loxl1	lysyl oxidase-like 1 [Source:MGI Symbol;Acc:MGI:106096]
Cx3cr1	chemokine (C-X3-C motif) receptor 1 [Source:MGI Symbol;Acc:MGI:1333815]								Slc26a7	solute carrier family 26, member 7 [Source:MGI Symbol;Acc:MGI:2384791]
Ntn1	netrin 1 [Source:MGI Symbol;Acc:MGI:105088]								Cfap65	cilia and flagella associated protein 65 [Source:MGI Symbol;Acc:MGI:2444274]
Lonrf3	LON peptidase N-terminal domain and ring finger 3 [Source:MGI Symbol;Acc:MGI:1921615]								Spef2	sperm flagellar 2 [Source:MGI Symbol;Acc:MGI:2443727]
Dnah11	dynein, axonemal, heavy chain 11 [Source:MGI Symbol;Acc:MGI:1100864]								Adamtsl3	ADAMTS-like 3 [Source:MGI Symbol;Acc:MGI:3028499]
Serpinb8	serine (or cysteine) peptidase inhibitor, clade B, member 8 [Source:MGI Symbol;Acc:MGI:894657]								Lilr4b	leukocyte immunoglobulin-like receptor, subfamily B, member 4B [Source:MGI Symbol;Acc:MGI:102702]
Ep300	E1A binding protein p300 [Source:MGI Symbol;Acc:MGI:1276116]								Slc24a5	solute carrier family 24, member 5 [Source:MGI Symbol;Acc:MGI:2677271]
Tusc3	tumor suppressor candidate 3 [Source:MGI Symbol;Acc:MGI:1933134]								Map3k2	mitogen-activated protein kinase kinase kinase 2 [Source:MGI Symbol;Acc:MGI:1346873]
Ptpru	protein tyrosine phosphatase, receptor type, U [Source:MGI Symbol;Acc:MGI:1321151]								Mfsd14b	major facilitator superfamily domain containing 14B [Source:MGI Symbol;Acc:MGI:1913881]
Cbll1	Casitas B-lineage lymphoma-like 1 [Source:MGI Symbol;Acc:MGI:2144842]								Prg4	proteoglycan 4 (megakaryocyte stimulating factor, articular superficial zone protein) [Source:MGI Symbol;Acc:MGI:1891344]
Card6	caspase recruitment domain family, member 6 [Source:MGI Symbol;Acc:MGI:3032959]								Cfap46	cilia and flagella associated protein 46 [Source:MGI Symbol;Acc:MGI:2444387]
H2-Q10	histocompatibility 2, Q region locus 10 [Source:MGI Symbol;Acc:MGI:95929]								Gpx3	glutathione peroxidase 3 [Source:MGI Symbol;Acc:MGI:105102]
Gm43579	predicted gene 43579 [Source:MGI Symbol;Acc:MGI:5663716]								Maml1	mastermind like transcriptional coactivator 1 [Source:MGI Symbol;Acc:MGI:1890504]
Bicd2	BICD cargo adaptor 2 [Source:MGI Symbol;Acc:MGI:1924145]								Lrrc41	leucine rich repeat containing 41 [Source:MGI Symbol;Acc:MGI:2441984]
Rgmb	repulsive guidance molecule family member B [Source:MGI Symbol;Acc:MGI:1916049]								Ccr2	chemokine (C-C motif) receptor 2 [Source:MGI Symbol;Acc:MGI:106185]
AC149090.1									Rbp1	retinol binding protein 1, cellular [Source:MGI Symbol;Acc:MGI:97876]
Ccr2	chemokine (C-C motif) receptor 2 [Source:MGI Symbol;Acc:MGI:106185]								Fuom	fucose mutarotase [Source:MGI Symbol;Acc:MGI:1916314]
Snx18	sorting nexin 18 [Source:MGI Symbol;Acc:MGI:2137642]								Smcr8	Smith-Magenis syndrome chromosome region, candidate 8 homolog (human) [Source:MGI Symbol;Acc:MGI:2444720]
Klrb1b	killer cell lectin-like receptor subfamily B member 1B [Source:MGI Symbol;Acc:MGI:107539]								Mir142	microRNA 142 [Source:MGI Symbol;Acc:MGI:2676827]
Klrk1	killer cell lectin-like receptor subfamily K, member 1 [Source:MGI Symbol;Acc:MGI:1196250]								mt-Nd5	mitochondrially encoded NADH dehydrogenase 5 [Source:MGI Symbol;Acc:MGI:102496]
Zfp760	zinc finger protein 760 [Source:MGI Symbol;Acc:MGI:2679257]								Ezr	ezrin [Source:MGI Symbol;Acc:MGI:98931]
Pag1	phosphoprotein associated with glycosphingolipid microdomains 1 [Source:MGI Symbol;Acc:MGI:2443160]								Dnah3	dynein, axonemal, heavy chain 3 [Source:MGI Symbol;Acc:MGI:2683040]
Ghr	growth hormone receptor [Source:MGI Symbol;Acc:MGI:95708]								Ccdc114	coiled-coil domain containing 114 [Source:MGI Symbol;Acc:MGI:2446120]
Srsf3	serine and arginine-rich splicing factor 3 [Source:MGI Symbol;Acc:MGI:98285]								Armc2	armadillo repeat containing 2 [Source:MGI Symbol;Acc:MGI:1916449]
Kcnk6	potassium inwardly-rectifying channel, subfamily K, member 6 [Source:MGI Symbol;Acc:MGI:1891291]								Ddr2	discoidin domain receptor family, member 2 [Source:MGI Symbol;Acc:MGI:1345277]
Cebpg	CCAAT/enhancer binding protein (C/EBP), gamma [Source:MGI Symbol;Acc:MGI:104982]								Crip1	cysteine-rich protein 1 (intestinal) [Source:MGI Symbol;Acc:MGI:88501]
Mtmr3	myotubularin related protein 3 [Source:MGI Symbol;Acc:MGI:1921552]								Jhy	junctional cadherin complex regulator [Source:MGI Symbol;Acc:MGI:1918239]
F2r	coagulation factor II (thrombin) receptor [Source:MGI Symbol;Acc:MGI:101802]								Uhrf1bp1	UHRF1 (ICBP90) binding protein 1 [Source:MGI Symbol;Acc:MGI:3041238]
Gga3	golgi associated, gamma adaptin ear containing, ARF binding protein 3 [Source:MGI Symbol;Acc:MGI:2384159]								Shank2	SH3 and multiple ankyrin repeat domains 2 [Source:MGI Symbol;Acc:MGI:2671987]
Plppr4	phospholipid phosphatase related 4 [Source:MGI Symbol;Acc:MGI:106530]								Ubxn10	UBX domain protein 10 [Source:MGI Symbol;Acc:MGI:2443123]
Clec4n	C-type lectin domain family 4, member n [Source:MGI Symbol;Acc:MGI:1861231]								Rnf103	ring finger protein 103 [Source:MGI Symbol;Acc:MGI:109483]
Slc5a5	solute carrier family 5 (sodium iodide symporter), member 5 [Source:MGI Symbol;Acc:MGI:2149330]								Slc47a1	solute carrier family 47, member 1 [Source:MGI Symbol;Acc:MGI:1914723]
Rptor	regulatory associated protein of MTOR, complex 1 [Source:MGI Symbol;Acc:MGI:1921620]								AC151602.1	luteinizing hormone beta [Source:NCBI gene;Acc:16866]
2810001G20Rik	RIKEN cDNA 2810001G20 gene [Source:MGI Symbol;Acc:MGI:1913706]								Mob4	MOB family member 4, phocein [Source:MGI Symbol;Acc:MGI:104899]
Itih3	inter-alpha trypsin inhibitor, heavy chain 3 [Source:MGI Symbol;Acc:MGI:96620]								Msr1	macrophage scavenger receptor 1 [Source:MGI Symbol;Acc:MGI:98257]
Bclaf1	BCL2-associated transcription factor 1 [Source:MGI Symbol;Acc:MGI:1917580]								Sufu	SUFU negative regulator of hedgehog signaling [Source:MGI Symbol;Acc:MGI:1345643]
Agtrap	angiotensin II, type I receptor-associated protein [Source:MGI Symbol;Acc:MGI:1339977]								Rbpms2	RNA binding protein with multiple splicing 2 [Source:MGI Symbol;Acc:MGI:1919223]
Msr1	macrophage scavenger receptor 1 [Source:MGI Symbol;Acc:MGI:98257]								Ccr1	chemokine (C-C motif) receptor 1 [Source:MGI Symbol;Acc:MGI:104618]
Clec12a	C-type lectin domain family 12, member a [Source:MGI Symbol;Acc:MGI:3040968]								Igsf1	immunoglobulin superfamily, member 1 [Source:MGI Symbol;Acc:MGI:2147913]
Atp5md	ATP synthase membrane subunit DAPIT [Source:MGI Symbol;Acc:MGI:1891435]								Emb	embigin [Source:MGI Symbol;Acc:MGI:95321]
Gm37844	predicted gene, 37844 [Source:MGI Symbol;Acc:MGI:5611072]								Fam117b	family with sequence similarity 117, member B [Source:MGI Symbol;Acc:MGI:1920000]
Col25a1	collagen, type XXV, alpha 1 [Source:MGI Symbol;Acc:MGI:1924268]								Idh3a	isocitrate dehydrogenase 3 (NAD+) alpha [Source:MGI Symbol;Acc:MGI:1915084]
Jchain	immunoglobulin joining chain [Source:MGI Symbol;Acc:MGI:96493]								Gm16201	predicted gene 16201 [Source:MGI Symbol;Acc:MGI:3802153]
Bhlhe40	basic helix-loop-helix family, member e40 [Source:MGI Symbol;Acc:MGI:1097714]								Tpd52l1	tumor protein D52-like 1 [Source:MGI Symbol;Acc:MGI:1298386]
Ptger4	prostaglandin E receptor 4 (subtype EP4) [Source:MGI Symbol;Acc:MGI:104311]								Usp45	ubiquitin specific petidase 45 [Source:MGI Symbol;Acc:MGI:101850]
Map7d1	MAP7 domain containing 1 [Source:MGI Symbol;Acc:MGI:2384297]								Dnah6	dynein, axonemal, heavy chain 6 [Source:MGI Symbol;Acc:MGI:107744]
Nek5	NIMA (never in mitosis gene a)-related expressed kinase 5 [Source:MGI Symbol;Acc:MGI:2142824]								Col12a1	collagen, type XII, alpha 1 [Source:MGI Symbol;Acc:MGI:88448]
Vwa3a	von Willebrand factor A domain containing 3A [Source:MGI Symbol;Acc:MGI:3041229]								Antxr1	anthrax toxin receptor 1 [Source:MGI Symbol;Acc:MGI:1916788]
Golm1	golgi membrane protein 1 [Source:MGI Symbol;Acc:MGI:1917329]								2610301B20Rik	RIKEN cDNA 2610301B20 gene [Source:MGI Symbol;Acc:MGI:1914407]
Creb1	cAMP responsive element binding protein 1 [Source:MGI Symbol;Acc:MGI:88494]								Cox6b2	cytochrome c oxidase subunit 6B2 [Source:MGI Symbol;Acc:MGI:3044182]
Trp53rka	transformation related protein 53 regulating kinase A [Source:MGI Symbol;Acc:MGI:1918294]								Foxo3	forkhead box O3 [Source:MGI Symbol;Acc:MGI:1890081]
Sncg	synuclein, gamma [Source:MGI Symbol;Acc:MGI:1298397]								Trim65	tripartite motif-containing 65 [Source:MGI Symbol;Acc:MGI:2442815]
Wipf3	WAS/WASL interacting protein family, member 3 [Source:MGI Symbol;Acc:MGI:3044681]								Kdm2a	lysine (K)-specific demethylase 2A [Source:MGI Symbol;Acc:MGI:1354736]
Mbtd1	mbt domain containing 1 [Source:MGI Symbol;Acc:MGI:2143977]								Gm25835	predicted gene, 25835 [Source:MGI Symbol;Acc:MGI:5455612]
Gm16364	predicted gene 16364 [Source:MGI Symbol;Acc:MGI:3840142]								Klrb1b	killer cell lectin-like receptor subfamily B member 1B [Source:MGI Symbol;Acc:MGI:107539]
Ear2	eosinophil-associated, ribonuclease A family, member 2 [Source:MGI Symbol;Acc:MGI:108020]								Pcbp3	poly(rC) binding protein 3 [Source:MGI Symbol;Acc:MGI:1890470]
Rpain	RPA interacting protein [Source:MGI Symbol;Acc:MGI:1916973]								Nt5dc3	5'-nucleotidase domain containing 3 [Source:MGI Symbol;Acc:MGI:3513266]
Cd300lb	CD300 molecule like family member B [Source:MGI Symbol;Acc:MGI:2685099]								Sobp	sine oculis binding protein [Source:MGI Symbol;Acc:MGI:1924427]
Mdh1	malate dehydrogenase 1, NAD (soluble) [Source:MGI Symbol;Acc:MGI:97051]								Cd300lg	CD300 molecule like family member G [Source:MGI Symbol;Acc:MGI:1289168]
Six4	sine oculis-related homeobox 4 [Source:MGI Symbol;Acc:MGI:106034]								Col6a2	collagen, type VI, alpha 2 [Source:MGI Symbol;Acc:MGI:88460]
Nphp1	nephronophthisis 1 (juvenile) homolog (human) [Source:MGI Symbol;Acc:MGI:1858233]								Tctex1d4	Tctex1 domain containing 4 [Source:MGI Symbol;Acc:MGI:3045358]
Actr1a	ARP1 actin-related protein 1A, centractin alpha [Source:MGI Symbol;Acc:MGI:1858964]								Gpc4	glypican 4 [Source:MGI Symbol;Acc:MGI:104902]
Rnf167	ring finger protein 167 [Source:MGI Symbol;Acc:MGI:1917760]								Cilp2	cartilage intermediate layer protein 2 [Source:MGI Symbol;Acc:MGI:1915959]
Plp2	proteolipid protein 2 [Source:MGI Symbol;Acc:MGI:1298382]								Mdh1	malate dehydrogenase 1, NAD (soluble) [Source:MGI Symbol;Acc:MGI:97051]
Gm46658	predicted gene, 46658 [Source:MGI Symbol;Acc:MGI:5826295]								Lilrb4a	leukocyte immunoglobulin-like receptor, subfamily B, member 4A [Source:MGI Symbol;Acc:MGI:102701]
Abcd1	ATP-binding cassette, sub-family D (ALD), member 1 [Source:MGI Symbol;Acc:MGI:1349215]								Slc5a6	solute carrier family 5 (sodium-dependent vitamin transporter), member 6 [Source:MGI Symbol;Acc:MGI:2660847]
Dop1a	DOP1 leucine zipper like protein A [Source:MGI Symbol;Acc:MGI:1289294]								Rptor	regulatory associated protein of MTOR, complex 1 [Source:MGI Symbol;Acc:MGI:1921620]
Serhl	serine hydrolase-like [Source:MGI Symbol;Acc:MGI:1890404]								Lhfpl2	lipoma HMGIC fusion partner-like 2 [Source:MGI Symbol;Acc:MGI:2145236]
Krt80	keratin 80 [Source:MGI Symbol;Acc:MGI:1921377]								Gm4779	predicted gene 4779 [Source:MGI Symbol;Acc:MGI:3646776]
Anpep	alanyl (membrane) aminopeptidase [Source:MGI Symbol;Acc:MGI:5000466]								Dpysl3	dihydropyrimidinase-like 3 [Source:MGI Symbol;Acc:MGI:1349762]
Slc29a3	solute carrier family 29 (nucleoside transporters), member 3 [Source:MGI Symbol;Acc:MGI:1918529]								Ace	angiotensin I converting enzyme (peptidyl-dipeptidase A) 1 [Source:MGI Symbol;Acc:MGI:87874]
Matn2	matrilin 2 [Source:MGI Symbol;Acc:MGI:109613]								Cfap52	cilia and flagella associated protein 52 [Source:MGI Symbol;Acc:MGI:1919110]
Serinc3	serine incorporator 3 [Source:MGI Symbol;Acc:MGI:1349457]								Ms4a14	membrane-spanning 4-domains, subfamily A, member 14 [Source:MGI Symbol;Acc:MGI:2686122]
Terf1	telomeric repeat binding factor 1 [Source:MGI Symbol;Acc:MGI:109634]								Dnah2	dynein, axonemal, heavy chain 2 [Source:MGI Symbol;Acc:MGI:107731]
Spry3	sprouty RTK signaling antagonist 3 [Source:MGI Symbol;Acc:MGI:1345188]								8030474K03Rik	RIKEN cDNA 8030474K03 gene [Source:MGI Symbol;Acc:MGI:2685988]
Ccr1	chemokine (C-C motif) receptor 1 [Source:MGI Symbol;Acc:MGI:104618]								Bola1	bolA-like 1 (E. coli) [Source:MGI Symbol;Acc:MGI:1916418]
Mmp23	matrix metallopeptidase 23 [Source:MGI Symbol;Acc:MGI:1347361]								Fbn1	fibrillin 1 [Source:MGI Symbol;Acc:MGI:95489]
Il27	interleukin 27 [Source:MGI Symbol;Acc:MGI:2384409]								Foxj1	forkhead box J1 [Source:MGI Symbol;Acc:MGI:1347474]
Dip2b	disco interacting protein 2 homolog B [Source:MGI Symbol;Acc:MGI:2145977]								Itsn1	intersectin 1 (SH3 domain protein 1A) [Source:MGI Symbol;Acc:MGI:1338069]
Tagap	T cell activation Rho GTPase activating protein [Source:MGI Symbol;Acc:MGI:3615484]								Cab39l	calcium binding protein 39-like [Source:MGI Symbol;Acc:MGI:1914081]
Ripk4	receptor-interacting serine-threonine kinase 4 [Source:MGI Symbol;Acc:MGI:1919638]								H2-Ab1	histocompatibility 2, class II antigen A, beta 1 [Source:MGI Symbol;Acc:MGI:103070]
Fnip1	folliculin interacting protein 1 [Source:MGI Symbol;Acc:MGI:2444668]								Slit2	slit guidance ligand 2 [Source:MGI Symbol;Acc:MGI:1315205]
Kdm2a	lysine (K)-specific demethylase 2A [Source:MGI Symbol;Acc:MGI:1354736]								Olfm2	olfactomedin 2 [Source:MGI Symbol;Acc:MGI:3045350]
Spata6	spermatogenesis associated 6 [Source:MGI Symbol;Acc:MGI:1915196]								Aifm3	apoptosis-inducing factor, mitochondrion-associated 3 [Source:MGI Symbol;Acc:MGI:1919418]
Lyve1	lymphatic vessel endothelial hyaluronan receptor 1 [Source:MGI Symbol;Acc:MGI:2136348]								Aass	aminoadipate-semialdehyde synthase [Source:MGI Symbol;Acc:MGI:1353573]
Ikbke	inhibitor of kappaB kinase epsilon [Source:MGI Symbol;Acc:MGI:1929612]								Actr1a	ARP1 actin-related protein 1A, centractin alpha [Source:MGI Symbol;Acc:MGI:1858964]
H2-Ab1	histocompatibility 2, class II antigen A, beta 1 [Source:MGI Symbol;Acc:MGI:103070]								F3	coagulation factor III [Source:MGI Symbol;Acc:MGI:88381]
Rnf213	ring finger protein 213 [Source:MGI Symbol;Acc:MGI:1289196]								Spag16	sperm associated antigen 16 [Source:MGI Symbol;Acc:MGI:1913972]
9530052C20Rik	RIKEN cDNA 9530052C20 gene [Source:MGI Symbol;Acc:MGI:2443632]								Reep2	receptor accessory protein 2 [Source:MGI Symbol;Acc:MGI:2385070]
Ift57	intraflagellar transport 57 [Source:MGI Symbol;Acc:MGI:1921166]								Dync2li1	dynein cytoplasmic 2 light intermediate chain 1 [Source:MGI Symbol;Acc:MGI:1913996]
Kcnk10	potassium channel, subfamily K, member 10 [Source:MGI Symbol;Acc:MGI:1919508]								Capn11	calpain 11 [Source:MGI Symbol;Acc:MGI:1352490]
Mdh2	malate dehydrogenase 2, NAD (mitochondrial) [Source:MGI Symbol;Acc:MGI:97050]								Trerf1	transcriptional regulating factor 1 [Source:MGI Symbol;Acc:MGI:2442086]
Pdzk1ip1	PDZK1 interacting protein 1 [Source:MGI Symbol;Acc:MGI:1914432]								Ifi207	interferon activated gene 207 [Source:MGI Symbol;Acc:MGI:2138302]
Slc20a1	solute carrier family 20, member 1 [Source:MGI Symbol;Acc:MGI:108392]								Yy1	YY1 transcription factor [Source:MGI Symbol;Acc:MGI:99150]
Crkl	v-crk avian sarcoma virus CT10 oncogene homolog-like [Source:MGI Symbol;Acc:MGI:104686]								Rbm41	RNA binding motif protein 41 [Source:MGI Symbol;Acc:MGI:2444923]
Map3k20	mitogen-activated protein kinase kinase kinase 20 [Source:MGI Symbol;Acc:MGI:2443258]								Bmp6	bone morphogenetic protein 6 [Source:MGI Symbol;Acc:MGI:88182]
Tnfrsf11b	tumor necrosis factor receptor superfamily, member 11b (osteoprotegerin) [Source:MGI Symbol;Acc:MGI:109587]								Cpne2	copine II [Source:MGI Symbol;Acc:MGI:2387578]
B4galt1	UDP-Gal:betaGlcNAc beta 1,4- galactosyltransferase, polypeptide 1 [Source:MGI Symbol;Acc:MGI:95705]								Cxcr4	chemokine (C-X-C motif) receptor 4 [Source:MGI Symbol;Acc:MGI:109563]
Ivd	isovaleryl coenzyme A dehydrogenase [Source:MGI Symbol;Acc:MGI:1929242]								Ubxn11	UBX domain protein 11 [Source:MGI Symbol;Acc:MGI:1914836]
Frmd4a	FERM domain containing 4A [Source:MGI Symbol;Acc:MGI:1919850]								Rab14	RAB14, member RAS oncogene family [Source:MGI Symbol;Acc:MGI:1915615]
Vim	vimentin [Source:MGI Symbol;Acc:MGI:98932]								Zfx	zinc finger protein X-linked [Source:MGI Symbol;Acc:MGI:99211]
Nudt13	nudix (nucleoside diphosphate linked moiety X)-type motif 13 [Source:MGI Symbol;Acc:MGI:1914975]								St7l	suppression of tumorigenicity 7-like [Source:MGI Symbol;Acc:MGI:2386964]
Rttn	rotatin [Source:MGI Symbol;Acc:MGI:2179288]								Aph1c	aph1 homolog C, gamma secretase subunit [Source:MGI Symbol;Acc:MGI:1915568]
Ms4a4a	membrane-spanning 4-domains, subfamily A, member 4A [Source:MGI Symbol;Acc:MGI:3643932]								Bhmt	betaine-homocysteine methyltransferase [Source:MGI Symbol;Acc:MGI:1339972]
Klra2	killer cell lectin-like receptor, subfamily A, member 2 [Source:MGI Symbol;Acc:MGI:101906]								Pald1	phosphatase domain containing, paladin 1 [Source:MGI Symbol;Acc:MGI:1351623]
Slco2b1	solute carrier organic anion transporter family, member 2b1 [Source:MGI Symbol;Acc:MGI:1351872]								Cfap44	cilia and flagella associated protein 44 [Source:MGI Symbol;Acc:MGI:1277238]
Vav2	vav 2 oncogene [Source:MGI Symbol;Acc:MGI:102718]								Hook1	hook microtubule tethering protein 1 [Source:MGI Symbol;Acc:MGI:1925213]
Wfdc17	WAP four-disulfide core domain 17 [Source:MGI Symbol;Acc:MGI:3649773]								Slc27a4	solute carrier family 27 (fatty acid transporter), member 4 [Source:MGI Symbol;Acc:MGI:1347347]
Zfp369	zinc finger protein 369 [Source:MGI Symbol;Acc:MGI:2176229]								Ltbp3	latent transforming growth factor beta binding protein 3 [Source:MGI Symbol;Acc:MGI:1101355]
Fut11	fucosyltransferase 11 [Source:MGI Symbol;Acc:MGI:1920318]								Odf3b	outer dense fiber of sperm tails 3B [Source:MGI Symbol;Acc:MGI:1917363]
Chst10	carbohydrate sulfotransferase 10 [Source:MGI Symbol;Acc:MGI:2138283]								Echdc2	enoyl Coenzyme A hydratase domain containing 2 [Source:MGI Symbol;Acc:MGI:1289238]
Wdpcp	WD repeat containing planar cell polarity effector [Source:MGI Symbol;Acc:MGI:2144467]								Kcnt1	potassium channel, subfamily T, member 1 [Source:MGI Symbol;Acc:MGI:1924627]
Sap25	sin3 associated polypeptide [Source:MGI Symbol;Acc:MGI:3802945]								Mtcl1	microtubule crosslinking factor 1 [Source:MGI Symbol;Acc:MGI:1915867]
Cybb	cytochrome b-245, beta polypeptide [Source:MGI Symbol;Acc:MGI:88574]								Plp2	proteolipid protein 2 [Source:MGI Symbol;Acc:MGI:1298382]
Gpr155	G protein-coupled receptor 155 [Source:MGI Symbol;Acc:MGI:1915776]								Atp5md	ATP synthase membrane subunit DAPIT [Source:MGI Symbol;Acc:MGI:1891435]
Dync2li1	dynein cytoplasmic 2 light intermediate chain 1 [Source:MGI Symbol;Acc:MGI:1913996]								Slc12a4	solute carrier family 12, member 4 [Source:MGI Symbol;Acc:MGI:1309465]
Kat6a	K(lysine) acetyltransferase 6A [Source:MGI Symbol;Acc:MGI:2442415]								Iqca	IQ motif containing with AAA domain [Source:MGI Symbol;Acc:MGI:1922168]
Scyl3	SCY1-like 3 (S. cerevisiae) [Source:MGI Symbol;Acc:MGI:1921385]								Mak	male germ cell-associated kinase [Source:MGI Symbol;Acc:MGI:96913]
Csnk1d	casein kinase 1, delta [Source:MGI Symbol;Acc:MGI:1355272]								Slc43a2	solute carrier family 43, member 2 [Source:MGI Symbol;Acc:MGI:2442746]
Gatad2b	GATA zinc finger domain containing 2B [Source:MGI Symbol;Acc:MGI:2443225]								P2rx6	purinergic receptor P2X, ligand-gated ion channel, 6 [Source:MGI Symbol;Acc:MGI:1337113]
Entpd1	ectonucleoside triphosphate diphosphohydrolase 1 [Source:MGI Symbol;Acc:MGI:102805]								Slc16a11	solute carrier family 16 (monocarboxylic acid transporters), member 11 [Source:MGI Symbol;Acc:MGI:2663709]
Gm16213	predicted gene 16213 [Source:MGI Symbol;Acc:MGI:3801725]								Sox9	SRY (sex determining region Y)-box 9 [Source:MGI Symbol;Acc:MGI:98371]
Isoc2a	isochorismatase domain containing 2a [Source:MGI Symbol;Acc:MGI:3609243]								Rsph1	radial spoke head 1 homolog (Chlamydomonas) [Source:MGI Symbol;Acc:MGI:1194909]
Notch2	notch 2 [Source:MGI Symbol;Acc:MGI:97364]								Unc119	unc-119 lipid binding chaperone [Source:MGI Symbol;Acc:MGI:1328357]
Elmod2	ELMO/CED-12 domain containing 2 [Source:MGI Symbol;Acc:MGI:2445165]								Plch1	phospholipase C, eta 1 [Source:MGI Symbol;Acc:MGI:2683547]
Mcub	mitochondrial calcium uniporter dominant negative beta subunit [Source:MGI Symbol;Acc:MGI:1914065]								Ccdc39	coiled-coil domain containing 39 [Source:MGI Symbol;Acc:MGI:1289263]
Mplkip	M-phase specific PLK1 intereacting protein [Source:MGI Symbol;Acc:MGI:1913558]								Itga8	integrin alpha 8 [Source:MGI Symbol;Acc:MGI:109442]
Ndufs5	NADH:ubiquinone oxidoreductase core subunit S5 [Source:MGI Symbol;Acc:MGI:1890889]								Pcolce	procollagen C-endopeptidase enhancer protein [Source:MGI Symbol;Acc:MGI:105099]
Mak	male germ cell-associated kinase [Source:MGI Symbol;Acc:MGI:96913]								Cdhr3	cadherin-related family member 3 [Source:MGI Symbol;Acc:MGI:1916014]
Pgrmc1	progesterone receptor membrane component 1 [Source:MGI Symbol;Acc:MGI:1858305]								Cfap45	cilia and flagella associated protein 45 [Source:MGI Symbol;Acc:MGI:1919120]
Gpc4	glypican 4 [Source:MGI Symbol;Acc:MGI:104902]								Kcnk6	potassium inwardly-rectifying channel, subfamily K, member 6 [Source:MGI Symbol;Acc:MGI:1891291]
Itsn1	intersectin 1 (SH3 domain protein 1A) [Source:MGI Symbol;Acc:MGI:1338069]								Glis2	GLIS family zinc finger 2 [Source:MGI Symbol;Acc:MGI:1932535]
Bola1	bolA-like 1 (E. coli) [Source:MGI Symbol;Acc:MGI:1916418]								Spire2	spire type actin nucleation factor 2 [Source:MGI Symbol;Acc:MGI:2446256]
Rsbn1	rosbin, round spermatid basic protein 1 [Source:MGI Symbol;Acc:MGI:2444993]								H2-Eb1	histocompatibility 2, class II antigen E beta [Source:MGI Symbol;Acc:MGI:95901]
Mmp15	matrix metallopeptidase 15 [Source:MGI Symbol;Acc:MGI:109320]								Cltrn	collectrin, amino acid transport regulator [Source:MGI Symbol;Acc:MGI:1926234]
Pcsk2	proprotein convertase subtilisin/kexin type 2 [Source:MGI Symbol;Acc:MGI:97512]								Nat14	N-acetyltransferase 14 [Source:MGI Symbol;Acc:MGI:3039561]
Sirpb1c	signal-regulatory protein beta 1C [Source:MGI Symbol;Acc:MGI:3807521]								Syngap1	synaptic Ras GTPase activating protein 1 homolog (rat) [Source:MGI Symbol;Acc:MGI:3039785]
Cyth2	cytohesin 2 [Source:MGI Symbol;Acc:MGI:1334255]								Vim	vimentin [Source:MGI Symbol;Acc:MGI:98932]
Il21r	interleukin 21 receptor [Source:MGI Symbol;Acc:MGI:1890475]								Srpr	signal recognition particle receptor ('docking protein') [Source:MGI Symbol;Acc:MGI:1914648]
Trerf1	transcriptional regulating factor 1 [Source:MGI Symbol;Acc:MGI:2442086]								Gpr107	G protein-coupled receptor 107 [Source:MGI Symbol;Acc:MGI:2139054]
Taf8	TATA-box binding protein associated factor 8 [Source:MGI Symbol;Acc:MGI:1926879]								Maob	monoamine oxidase B [Source:MGI Symbol;Acc:MGI:96916]
Cdk13	cyclin-dependent kinase 13 [Source:MGI Symbol;Acc:MGI:1916812]								Atp6v0c	ATPase, H+ transporting, lysosomal V0 subunit C [Source:MGI Symbol;Acc:MGI:88116]
Ccdc93	coiled-coil domain containing 93 [Source:MGI Symbol;Acc:MGI:1918079]								Abca9	ATP-binding cassette, sub-family A (ABC1), member 9 [Source:MGI Symbol;Acc:MGI:2386796]
Cox7c	cytochrome c oxidase subunit 7C [Source:MGI Symbol;Acc:MGI:103226]								Slc7a5	solute carrier family 7 (cationic amino acid transporter, y+ system), member 5 [Source:MGI Symbol;Acc:MGI:1298205]
Pald1	phosphatase domain containing, paladin 1 [Source:MGI Symbol;Acc:MGI:1351623]								Aebp1	AE binding protein 1 [Source:MGI Symbol;Acc:MGI:1197012]
Vkorc1	vitamin K epoxide reductase complex, subunit 1 [Source:MGI Symbol;Acc:MGI:106442]								Cacna2d2	calcium channel, voltage-dependent, alpha 2/delta subunit 2 [Source:MGI Symbol;Acc:MGI:1929813]
Ppp2r2a	protein phosphatase 2, regulatory subunit B, alpha [Source:MGI Symbol;Acc:MGI:1919228]								Ccnd1	cyclin D1 [Source:MGI Symbol;Acc:MGI:88313]
Lilrb4a	leukocyte immunoglobulin-like receptor, subfamily B, member 4A [Source:MGI Symbol;Acc:MGI:102701]								AC154013.1	pseudogene, ortologue of ZBED6 C-terminal like ZBED6CL
Perp	PERP, TP53 apoptosis effector [Source:MGI Symbol;Acc:MGI:1929938]								Nipsnap2	nipsnap homolog 2 [Source:MGI Symbol;Acc:MGI:1278343]
Zfx	zinc finger protein X-linked [Source:MGI Symbol;Acc:MGI:99211]								Zic4	zinc finger protein of the cerebellum 4 [Source:MGI Symbol;Acc:MGI:107201]
Gpr171	G protein-coupled receptor 171 [Source:MGI Symbol;Acc:MGI:2442043]								Pwwp3b	PWWP domain containing 3B [Source:MGI Symbol;Acc:MGI:2445062]
Iqgap1	IQ motif containing GTPase activating protein 1 [Source:MGI Symbol;Acc:MGI:1352757]								Rhpn1	rhophilin, Rho GTPase binding protein 1 [Source:MGI Symbol;Acc:MGI:1098783]
Smoc1	SPARC related modular calcium binding 1 [Source:MGI Symbol;Acc:MGI:1929878]								Tmem104	transmembrane protein 104 [Source:MGI Symbol;Acc:MGI:2444222]
Aoah	acyloxyacyl hydrolase [Source:MGI Symbol;Acc:MGI:1350928]								Wfikkn2	WAP, follistatin/kazal, immunoglobulin, kunitz and netrin domain containing 2 [Source:MGI Symbol;Acc:MGI:2669209]
Rab14	RAB14, member RAS oncogene family [Source:MGI Symbol;Acc:MGI:1915615]								Iglon5	IgLON family member 5 [Source:MGI Symbol;Acc:MGI:2686277]
Zfp719	zinc finger protein 719 [Source:MGI Symbol;Acc:MGI:2444708]								Klra2	killer cell lectin-like receptor, subfamily A, member 2 [Source:MGI Symbol;Acc:MGI:101906]
Cbwd1	COBW domain containing 1 [Source:MGI Symbol;Acc:MGI:2385089]								Rfx2	regulatory factor X, 2 (influences HLA class II expression) [Source:MGI Symbol;Acc:MGI:106583]
H2-Eb1	histocompatibility 2, class II antigen E beta [Source:MGI Symbol;Acc:MGI:95901]								Mapk4	mitogen-activated protein kinase 4 [Source:MGI Symbol;Acc:MGI:2444559]
Ier3	immediate early response 3 [Source:MGI Symbol;Acc:MGI:104814]								Ppil2	peptidylprolyl isomerase (cyclophilin)-like 2 [Source:MGI Symbol;Acc:MGI:2447857]
Ptpn7	protein tyrosine phosphatase, non-receptor type 7 [Source:MGI Symbol;Acc:MGI:2156893]								Serpinb1b	serine (or cysteine) peptidase inhibitor, clade B, member 1b [Source:MGI Symbol;Acc:MGI:2445361]
Map3k14	mitogen-activated protein kinase kinase kinase 14 [Source:MGI Symbol;Acc:MGI:1858204]								Abhd15	abhydrolase domain containing 15 [Source:MGI Symbol;Acc:MGI:1914727]
Marchf7	membrane associated ring-CH-type finger 7 [Source:MGI Symbol;Acc:MGI:1931053]								Sap25	sin3 associated polypeptide [Source:MGI Symbol;Acc:MGI:3802945]
H2-Aa	histocompatibility 2, class II antigen A, alpha [Source:MGI Symbol;Acc:MGI:95895]								Frmd4a	FERM domain containing 4A [Source:MGI Symbol;Acc:MGI:1919850]
Il6ra	interleukin 6 receptor, alpha [Source:MGI Symbol;Acc:MGI:105304]								Ccn3	cellular communication network factor 3 [Source:MGI Symbol;Acc:MGI:109185]
Rbms1	RNA binding motif, single stranded interacting protein 1 [Source:MGI Symbol;Acc:MGI:1861774]								Tomm34	translocase of outer mitochondrial membrane 34 [Source:MGI Symbol;Acc:MGI:1914395]
Kmo	kynurenine 3-monooxygenase (kynurenine 3-hydroxylase) [Source:MGI Symbol;Acc:MGI:2138151]								Syt17	synaptotagmin XVII [Source:MGI Symbol;Acc:MGI:104966]
Spata5l1	spermatogenesis associated 5-like 1 [Source:MGI Symbol;Acc:MGI:3036261]								Krt18	keratin 18 [Source:MGI Symbol;Acc:MGI:96692]
Pias1	protein inhibitor of activated STAT 1 [Source:MGI Symbol;Acc:MGI:1913125]								Clec4a1	C-type lectin domain family 4, member a1 [Source:MGI Symbol;Acc:MGI:3036291]
Ttf1	transcription termination factor, RNA polymerase I [Source:MGI Symbol;Acc:MGI:105044]								Tlr7	toll-like receptor 7 [Source:MGI Symbol;Acc:MGI:2176882]
Inpp4b	inositol polyphosphate-4-phosphatase, type II [Source:MGI Symbol;Acc:MGI:2158925]								3300002A11Rik	RIKEN cDNA 3300002A11 gene [Source:MGI Symbol;Acc:MGI:1919073]
Abca9	ATP-binding cassette, sub-family A (ABC1), member 9 [Source:MGI Symbol;Acc:MGI:2386796]								Pcp4	Purkinje cell protein 4 [Source:MGI Symbol;Acc:MGI:97509]
Zfp595	zinc finger protein 595 [Source:MGI Symbol;Acc:MGI:3040707]								Jchain	immunoglobulin joining chain [Source:MGI Symbol;Acc:MGI:96493]
Cd86	CD86 antigen [Source:MGI Symbol;Acc:MGI:101773]								Tspan14	tetraspanin 14 [Source:MGI Symbol;Acc:MGI:1196325]
Ddhd1	DDHD domain containing 1 [Source:MGI Symbol;Acc:MGI:2150302]								Zdhhc23	zinc finger, DHHC domain containing 23 [Source:MGI Symbol;Acc:MGI:2685625]
Cdk12	cyclin-dependent kinase 12 [Source:MGI Symbol;Acc:MGI:1098802]								Bmp2	bone morphogenetic protein 2 [Source:MGI Symbol;Acc:MGI:88177]
Cdkl4	cyclin-dependent kinase-like 4 [Source:MGI Symbol;Acc:MGI:3587025]								Kcnmb1	potassium large conductance calcium-activated channel, subfamily M, beta member 1 [Source:MGI Symbol;Acc:MGI:1334203]
BC028528	cDNA sequence BC028528 [Source:MGI Symbol;Acc:MGI:2385885]								Flt3	FMS-like tyrosine kinase 3 [Source:MGI Symbol;Acc:MGI:95559]
Hspb6	heat shock protein, alpha-crystallin-related, B6 [Source:MGI Symbol;Acc:MGI:2685325]								Gpr171	G protein-coupled receptor 171 [Source:MGI Symbol;Acc:MGI:2442043]
Aldh2	aldehyde dehydrogenase 2, mitochondrial [Source:MGI Symbol;Acc:MGI:99600]								Lrp11	low density lipoprotein receptor-related protein 11 [Source:MGI Symbol;Acc:MGI:2442989]
Dpf2	D4, zinc and double PHD fingers family 2 [Source:MGI Symbol;Acc:MGI:109529]								Perp	PERP, TP53 apoptosis effector [Source:MGI Symbol;Acc:MGI:1929938]
Zfp110	zinc finger protein 110 [Source:MGI Symbol;Acc:MGI:1890378]								Nudt13	nudix (nucleoside diphosphate linked moiety X)-type motif 13 [Source:MGI Symbol;Acc:MGI:1914975]
Adamtsl3	ADAMTS-like 3 [Source:MGI Symbol;Acc:MGI:3028499]								Gm2808	predicted gene 2808 [Source:MGI Symbol;Acc:MGI:3780977]
Myrip	myosin VIIA and Rab interacting protein [Source:MGI Symbol;Acc:MGI:2384407]								Zfp369	zinc finger protein 369 [Source:MGI Symbol;Acc:MGI:2176229]
Tmem104	transmembrane protein 104 [Source:MGI Symbol;Acc:MGI:2444222]								Sgk1	serum/glucocorticoid regulated kinase 1 [Source:MGI Symbol;Acc:MGI:1340062]
Tmem218	transmembrane protein 218 [Source:MGI Symbol;Acc:MGI:1913529]								Cldn1	claudin 1 [Source:MGI Symbol;Acc:MGI:1276109]
Plxdc2	plexin domain containing 2 [Source:MGI Symbol;Acc:MGI:1914698]								Folr1	folate receptor 1 (adult) [Source:MGI Symbol;Acc:MGI:95568]
Metrnl	meteorin, glial cell differentiation regulator-like [Source:MGI Symbol;Acc:MGI:2384806]								Wdr78	WD repeat domain 78 [Source:MGI Symbol;Acc:MGI:2385328]
Ppp4r3a	protein phosphatase 4 regulatory subunit 3A [Source:MGI Symbol;Acc:MGI:1915984]								Gm11992	predicted gene 11992 [Source:MGI Symbol;Acc:MGI:3651127]
Ccl7	chemokine (C-C motif) ligand 7 [Source:MGI Symbol;Acc:MGI:99512]								Tmem237	transmembrane protein 237 [Source:MGI Symbol;Acc:MGI:2138365]
Il1r1	interleukin 1 receptor, type I [Source:MGI Symbol;Acc:MGI:96545]								Cdh1	cadherin 1 [Source:MGI Symbol;Acc:MGI:88354]
Nepro	nucleolus and neural progenitor protein [Source:MGI Symbol;Acc:MGI:2384836]								Atp1b1	ATPase, Na+/K+ transporting, beta 1 polypeptide [Source:MGI Symbol;Acc:MGI:88108]
Msl2	MSL complex subunit 2 [Source:MGI Symbol;Acc:MGI:1925103]								Aldh2	aldehyde dehydrogenase 2, mitochondrial [Source:MGI Symbol;Acc:MGI:99600]
Armc2	armadillo repeat containing 2 [Source:MGI Symbol;Acc:MGI:1916449]								Slamf7	SLAM family member 7 [Source:MGI Symbol;Acc:MGI:1922595]
Lpin3	lipin 3 [Source:MGI Symbol;Acc:MGI:1891342]								Sh2d2a	SH2 domain containing 2A [Source:MGI Symbol;Acc:MGI:1351596]
Atmin	ATM interactor [Source:MGI Symbol;Acc:MGI:2682328]								Dmpk	dystrophia myotonica-protein kinase [Source:MGI Symbol;Acc:MGI:94906]
Usp46	ubiquitin specific peptidase 46 [Source:MGI Symbol;Acc:MGI:1916977]								Prf1	perforin 1 (pore forming protein) [Source:MGI Symbol;Acc:MGI:97551]
Gm13822	predicted gene 13822 [Source:MGI Symbol;Acc:MGI:3650351]								Ier3	immediate early response 3 [Source:MGI Symbol;Acc:MGI:104814]
1110008P14Rik	RIKEN cDNA 1110008P14 gene [Source:MGI Symbol;Acc:MGI:1920987]								Hk2	hexokinase 2 [Source:MGI Symbol;Acc:MGI:1315197]
Pcgf2	polycomb group ring finger 2 [Source:MGI Symbol;Acc:MGI:99161]								Slitrk6	SLIT and NTRK-like family, member 6 [Source:MGI Symbol;Acc:MGI:2443198]
Ciita	class II transactivator [Source:MGI Symbol;Acc:MGI:108445]								Matn4	matrilin 4 [Source:MGI Symbol;Acc:MGI:1328314]
Arl6ip1	ADP-ribosylation factor-like 6 interacting protein 1 [Source:MGI Symbol;Acc:MGI:1858943]								Fbxl16	F-box and leucine-rich repeat protein 16 [Source:MGI Symbol;Acc:MGI:2448488]
Cytip	cytohesin 1 interacting protein [Source:MGI Symbol;Acc:MGI:2183535]								Gm6377	predicted gene 6377 [Source:MGI Symbol;Acc:MGI:3647255]
Naa20	N(alpha)-acetyltransferase 20, NatB catalytic subunit [Source:MGI Symbol;Acc:MGI:1915127]								Rps6kc1	ribosomal protein S6 kinase polypeptide 1 [Source:MGI Symbol;Acc:MGI:2443419]
Anks6	ankyrin repeat and sterile alpha motif domain containing 6 [Source:MGI Symbol;Acc:MGI:1922941]								Snora31	small nucleolar RNA, H/ACA box 31 [Source:MGI Symbol;Acc:MGI:3819500]
Map3k3	mitogen-activated protein kinase kinase kinase 3 [Source:MGI Symbol;Acc:MGI:1346874]								Ptpru	protein tyrosine phosphatase, receptor type, U [Source:MGI Symbol;Acc:MGI:1321151]
2610301B20Rik	RIKEN cDNA 2610301B20 gene [Source:MGI Symbol;Acc:MGI:1914407]								Tarbp1	TAR RNA binding protein 1 [Source:MGI Symbol;Acc:MGI:4936930]
Sh3bgrl	SH3-binding domain glutamic acid-rich protein like [Source:MGI Symbol;Acc:MGI:1930849]								Gm45222	predicted gene 45222 [Source:MGI Symbol;Acc:MGI:5753798]
Zfp866	zinc finger protein 866 [Source:MGI Symbol;Acc:MGI:3584369]								Cbwd1	COBW domain containing 1 [Source:MGI Symbol;Acc:MGI:2385089]
Scamp2	secretory carrier membrane protein 2 [Source:MGI Symbol;Acc:MGI:1346518]								Six3	sine oculis-related homeobox 3 [Source:MGI Symbol;Acc:MGI:102764]
Ifi207	interferon activated gene 207 [Source:MGI Symbol;Acc:MGI:2138302]								Fbln1	fibulin 1 [Source:MGI Symbol;Acc:MGI:95487]
Slc7a5	solute carrier family 7 (cationic amino acid transporter, y+ system), member 5 [Source:MGI Symbol;Acc:MGI:1298205]								Arhgap20	Rho GTPase activating protein 20 [Source:MGI Symbol;Acc:MGI:2445175]
Zfp592	zinc finger protein 592 [Source:MGI Symbol;Acc:MGI:2443541]								Pag1	phosphoprotein associated with glycosphingolipid microdomains 1 [Source:MGI Symbol;Acc:MGI:2443160]
Atp8a2	ATPase, aminophospholipid transporter-like, class I, type 8A, member 2 [Source:MGI Symbol;Acc:MGI:1354710]								Acvr2a	activin receptor IIA [Source:MGI Symbol;Acc:MGI:102806]
Ccnd1	cyclin D1 [Source:MGI Symbol;Acc:MGI:88313]								Lbp	lipopolysaccharide binding protein [Source:MGI Symbol;Acc:MGI:1098776]
Fbxw7	F-box and WD-40 domain protein 7 [Source:MGI Symbol;Acc:MGI:1354695]								Cdk12	cyclin-dependent kinase 12 [Source:MGI Symbol;Acc:MGI:1098802]
Acvr2a	activin receptor IIA [Source:MGI Symbol;Acc:MGI:102806]								Gdpd2	glycerophosphodiester phosphodiesterase domain containing 2 [Source:MGI Symbol;Acc:MGI:1918834]
Plbd1	phospholipase B domain containing 1 [Source:MGI Symbol;Acc:MGI:1914107]								Matn2	matrilin 2 [Source:MGI Symbol;Acc:MGI:109613]
Rsf1	remodeling and spacing factor 1 [Source:MGI Symbol;Acc:MGI:2682305]								Samd3	sterile alpha motif domain containing 3 [Source:MGI Symbol;Acc:MGI:2685469]
Trac	T cell receptor alpha constant [Source:MGI Symbol;Acc:MGI:4439838]								Cdr1os	cerebellar degeneration related antigen 1, opposite strand [Source:MGI Symbol;Acc:MGI:5637821]
Ndufb11	NADH:ubiquinone oxidoreductase subunit B11 [Source:MGI Symbol;Acc:MGI:1349919]								Got1l1	glutamic-oxaloacetic transaminase 1-like 1 [Source:MGI Symbol;Acc:MGI:1923865]
Anxa2	annexin A2 [Source:MGI Symbol;Acc:MGI:88246]								Naa30	N(alpha)-acetyltransferase 30, NatC catalytic subunit [Source:MGI Symbol;Acc:MGI:1922259]
Yy1	YY1 transcription factor [Source:MGI Symbol;Acc:MGI:99150]								Ugdh	UDP-glucose dehydrogenase [Source:MGI Symbol;Acc:MGI:1306785]
Clcc1	chloride channel CLIC-like 1 [Source:MGI Symbol;Acc:MGI:2385186]								Marchf7	membrane associated ring-CH-type finger 7 [Source:MGI Symbol;Acc:MGI:1931053]
Yars	tyrosyl-tRNA synthetase [Source:MGI Symbol;Acc:MGI:2147627]								Chst10	carbohydrate sulfotransferase 10 [Source:MGI Symbol;Acc:MGI:2138283]
Id2	inhibitor of DNA binding 2 [Source:MGI Symbol;Acc:MGI:96397]								Unc80	unc-80, NALCN activator [Source:MGI Symbol;Acc:MGI:2652882]
Atp6v0c	ATPase, H+ transporting, lysosomal V0 subunit C [Source:MGI Symbol;Acc:MGI:88116]								Mob3a	MOB kinase activator 3A [Source:MGI Symbol;Acc:MGI:3050117]
Slc37a1	solute carrier family 37 (glycerol-3-phosphate transporter), member 1 [Source:MGI Symbol;Acc:MGI:2446181]								Siglec1	sialic acid binding Ig-like lectin 1, sialoadhesin [Source:MGI Symbol;Acc:MGI:99668]
Dipk1b	divergent protein kinase domain 1B [Source:MGI Symbol;Acc:MGI:1927576]								Fam207a	family with sequence similarity 207, member A [Source:MGI Symbol;Acc:MGI:1916334]
Myof	myoferlin [Source:MGI Symbol;Acc:MGI:1919192]								Rtn4rl1	reticulon 4 receptor-like 1 [Source:MGI Symbol;Acc:MGI:2661375]
Gm15604	predicted gene 15604 [Source:MGI Symbol;Acc:MGI:3783051]								Cdc42bpg	CDC42 binding protein kinase gamma (DMPK-like) [Source:MGI Symbol;Acc:MGI:2652845]
Sirpb1a	signal-regulatory protein beta 1A [Source:MGI Symbol;Acc:MGI:2444824]								Rassf10	Ras association (RalGDS/AF-6) domain family (N-terminal) member 10 [Source:MGI Symbol;Acc:MGI:1925998]
Fbrs	fibrosin [Source:MGI Symbol;Acc:MGI:104648]								Slc4a11	solute carrier family 4, sodium bicarbonate transporter-like, member 11 [Source:MGI Symbol;Acc:MGI:2138987]
Eif4e3	eukaryotic translation initiation factor 4E member 3 [Source:MGI Symbol;Acc:MGI:1914142]								Mplkip	M-phase specific PLK1 intereacting protein [Source:MGI Symbol;Acc:MGI:1913558]
Antxr2	anthrax toxin receptor 2 [Source:MGI Symbol;Acc:MGI:1919164]								Anks1	ankyrin repeat and SAM domain containing 1 [Source:MGI Symbol;Acc:MGI:2446180]
Stbd1	starch binding domain 1 [Source:MGI Symbol;Acc:MGI:1261768]								Smoc1	SPARC related modular calcium binding 1 [Source:MGI Symbol;Acc:MGI:1929878]
A930024E05Rik	RIKEN cDNA A930024E05 gene [Source:MGI Symbol;Acc:MGI:1924414]								Ghr	growth hormone receptor [Source:MGI Symbol;Acc:MGI:95708]
Gm13889	predicted gene 13889 [Source:MGI Symbol;Acc:MGI:3652053]								1700052K11Rik	RIKEN cDNA 1700052K11 gene [Source:MGI Symbol;Acc:MGI:1920681]
Cxcr4	chemokine (C-X-C motif) receptor 4 [Source:MGI Symbol;Acc:MGI:109563]								Sik2	salt inducible kinase 2 [Source:MGI Symbol;Acc:MGI:2445031]
Adamtsl2	ADAMTS-like 2 [Source:MGI Symbol;Acc:MGI:1925044]								Metrnl	meteorin, glial cell differentiation regulator-like [Source:MGI Symbol;Acc:MGI:2384806]
Dagla	diacylglycerol lipase, alpha [Source:MGI Symbol;Acc:MGI:2677061]								Tctn2	tectonic family member 2 [Source:MGI Symbol;Acc:MGI:1915228]
Gpr18	G protein-coupled receptor 18 [Source:MGI Symbol;Acc:MGI:107859]								Nxn	nucleoredoxin [Source:MGI Symbol;Acc:MGI:109331]
C4b	complement component 4B (Chido blood group) [Source:MGI Symbol;Acc:MGI:88228]								Cfap161	cilia and flagella associated protein 161 [Source:MGI Symbol;Acc:MGI:1922806]
Acy1	aminoacylase 1 [Source:MGI Symbol;Acc:MGI:87913]								Vnn3	vanin 3 [Source:MGI Symbol;Acc:MGI:1347055]
Nr3c1	nuclear receptor subfamily 3, group C, member 1 [Source:MGI Symbol;Acc:MGI:95824]								Mir142hg	Mir142 host gene (non-protein coding) [Source:MGI Symbol;Acc:MGI:1925841]
Med1	mediator complex subunit 1 [Source:MGI Symbol;Acc:MGI:1100846]								Dhx33	DEAH (Asp-Glu-Ala-His) box polypeptide 33 [Source:MGI Symbol;Acc:MGI:2445102]
Dhx30	DEAH (Asp-Glu-Ala-His) box polypeptide 30 [Source:MGI Symbol;Acc:MGI:1920081]								Mertk	MER proto-oncogene tyrosine kinase [Source:MGI Symbol;Acc:MGI:96965]
Cklf	chemokine-like factor [Source:MGI Symbol;Acc:MGI:1922708]								Gm21860	predicted gene, 21860 [Source:MGI Symbol;Acc:MGI:5434024]
Mob3a	MOB kinase activator 3A [Source:MGI Symbol;Acc:MGI:3050117]								Tmem218	transmembrane protein 218 [Source:MGI Symbol;Acc:MGI:1913529]
Prdm2	PR domain containing 2, with ZNF domain [Source:MGI Symbol;Acc:MGI:107628]								Zmynd10	zinc finger, MYND domain containing 10 [Source:MGI Symbol;Acc:MGI:2387863]
Snhg8	small nucleolar RNA host gene 8 [Source:MGI Symbol;Acc:MGI:1917145]								Catip	ciliogenesis associated TTC17 interacting protein [Source:MGI Symbol;Acc:MGI:2685062]
Lilr4b	leukocyte immunoglobulin-like receptor, subfamily B, member 4B [Source:MGI Symbol;Acc:MGI:102702]								Med13	mediator complex subunit 13 [Source:MGI Symbol;Acc:MGI:3029632]
Dhx33	DEAH (Asp-Glu-Ala-His) box polypeptide 33 [Source:MGI Symbol;Acc:MGI:2445102]								Cyth2	cytohesin 2 [Source:MGI Symbol;Acc:MGI:1334255]
Csmd1	CUB and Sushi multiple domains 1 [Source:MGI Symbol;Acc:MGI:2137383]								Gjb2	gap junction protein, beta 2 [Source:MGI Symbol;Acc:MGI:95720]
Elf4	E74-like factor 4 (ets domain transcription factor) [Source:MGI Symbol;Acc:MGI:1928377]								Cacng4	calcium channel, voltage-dependent, gamma subunit 4 [Source:MGI Symbol;Acc:MGI:1859167]
Arhgap12	Rho GTPase activating protein 12 [Source:MGI Symbol;Acc:MGI:1922665]								Tmem232	transmembrane protein 232 [Source:MGI Symbol;Acc:MGI:2685786]
Clip4	CAP-GLY domain containing linker protein family, member 4 [Source:MGI Symbol;Acc:MGI:1919100]								Cfap298	cilia and flagella associate protien 298 [Source:MGI Symbol;Acc:MGI:1915251]
Sfpq	splicing factor proline/glutamine rich (polypyrimidine tract binding protein associated) [Source:MGI Symbol;Acc:MGI:1918764]								Ccdc93	coiled-coil domain containing 93 [Source:MGI Symbol;Acc:MGI:1918079]
Tmem256	transmembrane protein 256 [Source:MGI Symbol;Acc:MGI:1916436]								Cfap100	cilia and flagella associated protein 100 [Source:MGI Symbol;Acc:MGI:2141635]
Tgfbi	transforming growth factor, beta induced [Source:MGI Symbol;Acc:MGI:99959]								Pstpip2	proline-serine-threonine phosphatase-interacting protein 2 [Source:MGI Symbol;Acc:MGI:1335088]
Ctr9	CTR9 homolog, Paf1/RNA polymerase II complex component [Source:MGI Symbol;Acc:MGI:109345]								Slc20a1	solute carrier family 20, member 1 [Source:MGI Symbol;Acc:MGI:108392]
Mpc2	mitochondrial pyruvate carrier 2 [Source:MGI Symbol;Acc:MGI:1917706]								Pdcl	phosducin-like [Source:MGI Symbol;Acc:MGI:1914716]
Iglon5	IgLON family member 5 [Source:MGI Symbol;Acc:MGI:2686277]								Wdpcp	WD repeat containing planar cell polarity effector [Source:MGI Symbol;Acc:MGI:2144467]
Rae1	ribonucleic acid export 1 [Source:MGI Symbol;Acc:MGI:1913929]								Ak7	adenylate kinase 7 [Source:MGI Symbol;Acc:MGI:1926051]
Smim4	small integral membrane protein 4 [Source:MGI Symbol;Acc:MGI:1913737]								Efcab12	EF-hand calcium binding domain 12 [Source:MGI Symbol;Acc:MGI:2681834]
Slc6a17	solute carrier family 6 (neurotransmitter transporter), member 17 [Source:MGI Symbol;Acc:MGI:2442535]								Psd2	pleckstrin and Sec7 domain containing 2 [Source:MGI Symbol;Acc:MGI:1921252]
Rasl11a	RAS-like, family 11, member A [Source:MGI Symbol;Acc:MGI:1916145]								Gm44751	predicted gene 44751 [Source:MGI Symbol;Acc:MGI:5753327]
Zfp597	zinc finger protein 597 [Source:MGI Symbol;Acc:MGI:1918313]								Gm19935	predicted gene, 19935 [Source:MGI Symbol;Acc:MGI:5012120]
Plxnc1	plexin C1 [Source:MGI Symbol;Acc:MGI:1890127]								Fam183b	family with sequence similarity 183, member B [Source:MGI Symbol;Acc:MGI:1922679]
Abca5	ATP-binding cassette, sub-family A (ABC1), member 5 [Source:MGI Symbol;Acc:MGI:2386607]								Cr1l	complement component (3b/4b) receptor 1-like [Source:MGI Symbol;Acc:MGI:88513]
Nfam1	Nfat activating molecule with ITAM motif 1 [Source:MGI Symbol;Acc:MGI:1921289]								Eya2	EYA transcriptional coactivator and phosphatase 2 [Source:MGI Symbol;Acc:MGI:109341]
Pum1	pumilio RNA-binding family member 1 [Source:MGI Symbol;Acc:MGI:1931749]								Dhx30	DEAH (Asp-Glu-Ala-His) box polypeptide 30 [Source:MGI Symbol;Acc:MGI:1920081]
Hadhb-ps	hydroxyacyl-CoA dehydrogenase trifunctional multienzyme complex subunit beta, pseudogene [Source:MGI Symbol;Acc:MGI:3651143]								Ythdf3	YTH N6-methyladenosine RNA binding protein 3 [Source:MGI Symbol;Acc:MGI:1918850]
[truncated: 55,212 more rows]

## Sheet: "APP veh vs BRI""WT vs APP veh"
Gene name	Encode protein
Itm2a	integral membrane protein 2A [Source:MGI Symbol;Acc:MGI:107706]
[truncated: 55,491 more rows]
