# Supplementary material for: Intravenous chaperone treatment of late-stage Alzheimer´s disease (AD) mouse model affects amyloid plaque load, reactive gliosis and AD-related genes
Source: Transl Psychiatry. 2024 Oct 24;14:453. doi: 10.1038/s41398-024-03161-x (PMC11502864; doi:10.1038/s41398-024-03161-x)
Supplement: Supplementary file 3 — Supplementary Excel file 2 [file 41398_2024_3161_MOESM3_ESM.xlsx]

## Sheet: PIGs
PIGs & "WT veh vs APP veh"			"WT veh vs APP veh" & "APP veh vs APP BRI"
Gene name	Encode protein		Gene name	Encode protein					external_gene_name	description
Fcrls	Fc receptor-like S, scavenger receptor [Source:MGI Symbol;Acc:MGI:1933397]		Itm2a	integral membrane protein 2A [Source:MGI Symbol;Acc:MGI:107706]					Tspan12	tetraspanin 12 [Source:MGI Symbol;Acc:MGI:1889818]
Axl	AXL receptor tyrosine kinase [Source:MGI Symbol;Acc:MGI:1347244]		Cd3eap	CD3E antigen, epsilon polypeptide associated protein [Source:MGI Symbol;Acc:MGI:1917583]					Meis2	Meis homeobox 2 [Source:MGI Symbol;Acc:MGI:108564]
Cx3cr1	chemokine (C-X3-C motif) receptor 1 [Source:MGI Symbol;Acc:MGI:1333815]		Spock2	sparc/osteonectin, cwcv and kazal-like domains proteoglycan 2 [Source:MGI Symbol;Acc:MGI:1891351]					Polr3h	polymerase (RNA) III (DNA directed) polypeptide H [Source:MGI Symbol;Acc:MGI:1926179]
Gpx4	glutathione peroxidase 4 [Source:MGI Symbol;Acc:MGI:104767]		Atp13a4	ATPase type 13A4 [Source:MGI Symbol;Acc:MGI:1924456]					Pfkp	phosphofructokinase, platelet [Source:MGI Symbol;Acc:MGI:1891833]
Trem2	triggering receptor expressed on myeloid cells 2 [Source:MGI Symbol;Acc:MGI:1913150]		Ntrk2	neurotrophic tyrosine kinase, receptor, type 2 [Source:MGI Symbol;Acc:MGI:97384]					Plce1	phospholipase C, epsilon 1 [Source:MGI Symbol;Acc:MGI:1921305]
Gusb	glucuronidase, beta [Source:MGI Symbol;Acc:MGI:95872]		Steap3	STEAP family member 3 [Source:MGI Symbol;Acc:MGI:1915678]					Prex2	phosphatidylinositol-3,4,5-trisphosphate-dependent Rac exchange factor 2 [Source:MGI Symbol;Acc:MGI:1923385]
Ctsh	cathepsin H [Source:MGI Symbol;Acc:MGI:107285]		Loxl1	lysyl oxidase-like 1 [Source:MGI Symbol;Acc:MGI:106096]					Id4	inhibitor of DNA binding 4 [Source:MGI Symbol;Acc:MGI:99414]
Cd63	CD63 antigen [Source:MGI Symbol;Acc:MGI:99529]		Gpr37l1	G protein-coupled receptor 37-like 1 [Source:MGI Symbol;Acc:MGI:1928503]					Lrp8	low density lipoprotein receptor-related protein 8, apolipoprotein e receptor [Source:MGI Symbol;Acc:MGI:1340044]
Lgmn	legumain [Source:MGI Symbol;Acc:MGI:1330838]		Pmm1	phosphomannomutase 1 [Source:MGI Symbol;Acc:MGI:1353418]					Mfn1	mitofusin 1 [Source:MGI Symbol;Acc:MGI:1914664]
Hexb	hexosaminidase B [Source:MGI Symbol;Acc:MGI:96074]		Ptprb	protein tyrosine phosphatase, receptor type, B [Source:MGI Symbol;Acc:MGI:97809]					Abtb2	ankyrin repeat and BTB (POZ) domain containing 2 [Source:MGI Symbol;Acc:MGI:2139365]
Fcer1g	Fc receptor, IgE, high affinity I, gamma polypeptide [Source:MGI Symbol;Acc:MGI:95496]		Utrn	utrophin [Source:MGI Symbol;Acc:MGI:104631]					Syne1	spectrin repeat containing, nuclear envelope 1 [Source:MGI Symbol;Acc:MGI:1927152]
Mpeg1	macrophage expressed gene 1 [Source:MGI Symbol;Acc:MGI:1333743]		Adam23	a disintegrin and metallopeptidase domain 23 [Source:MGI Symbol;Acc:MGI:1345162]					Negr1	neuronal growth regulator 1 [Source:MGI Symbol;Acc:MGI:2444846]
Apoe	apolipoprotein E [Source:MGI Symbol;Acc:MGI:88057]		Tmem184c	transmembrane protein 184C [Source:MGI Symbol;Acc:MGI:2384562]					Ctnnd2	catenin (cadherin associated protein), delta 2 [Source:MGI Symbol;Acc:MGI:1195966]
Ly86	lymphocyte antigen 86 [Source:MGI Symbol;Acc:MGI:1321404]		Fndc5	fibronectin type III domain containing 5 [Source:MGI Symbol;Acc:MGI:1917614]					Capn2	calpain 2 [Source:MGI Symbol;Acc:MGI:88264]
Hexa	hexosaminidase A [Source:MGI Symbol;Acc:MGI:96073]		Tor3a	torsin family 3, member A [Source:MGI Symbol;Acc:MGI:1353652]					Tmem47	transmembrane protein 47 [Source:MGI Symbol;Acc:MGI:2177570]
Cyba	cytochrome b-245, alpha polypeptide [Source:MGI Symbol;Acc:MGI:1316658]		Sox21	SRY (sex determining region Y)-box 21 [Source:MGI Symbol;Acc:MGI:2654070]					Sorbs1	sorbin and SH3 domain containing 1 [Source:MGI Symbol;Acc:MGI:700014]
Lgals3bp	lectin, galactoside-binding, soluble, 3 binding protein [Source:MGI Symbol;Acc:MGI:99554]		Ptcd1	pentatricopeptide repeat domain 1 [Source:MGI Symbol;Acc:MGI:1919049]					Palm	paralemmin [Source:MGI Symbol;Acc:MGI:1261814]
Itgb5	integrin beta 5 [Source:MGI Symbol;Acc:MGI:96614]		Dag1	dystroglycan 1 [Source:MGI Symbol;Acc:MGI:101864]					Nebl	nebulette [Source:MGI Symbol;Acc:MGI:1921353]
C1qa	complement component 1, q subcomponent, alpha polypeptide [Source:MGI Symbol;Acc:MGI:88223]		Pcdhgb6	protocadherin gamma subfamily B, 6 [Source:MGI Symbol;Acc:MGI:1935197]					Pdk4	pyruvate dehydrogenase kinase, isoenzyme 4 [Source:MGI Symbol;Acc:MGI:1351481]
Man2b1	mannosidase 2, alpha B1 [Source:MGI Symbol;Acc:MGI:107286]		Rasa2	RAS p21 protein activator 2 [Source:MGI Symbol;Acc:MGI:2149960]					Mid2	midline 2 [Source:MGI Symbol;Acc:MGI:1344333]
Ctss	cathepsin S [Source:MGI Symbol;Acc:MGI:107341]		Slc2a4	solute carrier family 2 (facilitated glucose transporter), member 4 [Source:MGI Symbol;Acc:MGI:95758]					Sdc2	syndecan 2 [Source:MGI Symbol;Acc:MGI:1349165]
Ctsz	cathepsin Z [Source:MGI Symbol;Acc:MGI:1891190]		Fgd6	FYVE, RhoGEF and PH domain containing 6 [Source:MGI Symbol;Acc:MGI:1261419]					Pkia	protein kinase inhibitor, alpha [Source:MGI Symbol;Acc:MGI:104747]
B2m	beta-2 microglobulin [Source:MGI Symbol;Acc:MGI:88127]		Dab2ip	disabled 2 interacting protein [Source:MGI Symbol;Acc:MGI:1916851]					Synpo2	synaptopodin 2 [Source:MGI Symbol;Acc:MGI:2153070]
Ctsa	cathepsin A [Source:MGI Symbol;Acc:MGI:97748]		Nos3	nitric oxide synthase 3, endothelial cell [Source:MGI Symbol;Acc:MGI:97362]					Macrod2	mono-ADP ribosylhydrolase 2 [Source:MGI Symbol;Acc:MGI:1920149]
Gns	glucosamine (N-acetyl)-6-sulfatase [Source:MGI Symbol;Acc:MGI:1922862]		Trim67	tripartite motif-containing 67 [Source:MGI Symbol;Acc:MGI:3045323]					Csdc2	cold shock domain containing C2, RNA binding [Source:MGI Symbol;Acc:MGI:2146027]
Arpc1b	actin related protein 2/3 complex, subunit 1B [Source:MGI Symbol;Acc:MGI:1343142]		Metrn	meteorin, glial cell differentiation regulator [Source:MGI Symbol;Acc:MGI:1917333]					Emx2	empty spiracles homeobox 2 [Source:MGI Symbol;Acc:MGI:95388]
C1qb	complement component 1, q subcomponent, beta polypeptide [Source:MGI Symbol;Acc:MGI:88224]		Plxna1	plexin A1 [Source:MGI Symbol;Acc:MGI:107685]					Sfxn5	sideroflexin 5 [Source:MGI Symbol;Acc:MGI:2137681]
Plek	pleckstrin [Source:MGI Symbol;Acc:MGI:1860485]		Garem2	GRB2 associated regulator of MAPK1 subtype 2 [Source:MGI Symbol;Acc:MGI:2685290]					Lix1	limb and CNS expressed 1 [Source:MGI Symbol;Acc:MGI:1913893]
Rpl18a	ribosomal protein L18A [Source:MGI Symbol;Acc:MGI:1924058]		Abcc9	ATP-binding cassette, sub-family C (CFTR/MRP), member 9 [Source:MGI Symbol;Acc:MGI:1352630]					Osmr	oncostatin M receptor [Source:MGI Symbol;Acc:MGI:1330819]
Csf1r	colony stimulating factor 1 receptor [Source:MGI Symbol;Acc:MGI:1339758]		Sfrp1	secreted frizzled-related protein 1 [Source:MGI Symbol;Acc:MGI:892014]					Aspg	asparaginase [Source:MGI Symbol;Acc:MGI:2144822]
H2-K1	histocompatibility 2, K1, K region [Source:MGI Symbol;Acc:MGI:95904]		Ptprz1	protein tyrosine phosphatase, receptor type Z, polypeptide 1 [Source:MGI Symbol;Acc:MGI:97816]					Prdm16os	Prdm16 opposite strand transcript [Source:MGI Symbol;Acc:MGI:3651882]
Ctsd	cathepsin D [Source:MGI Symbol;Acc:MGI:88562]		Map2	microtubule-associated protein 2 [Source:MGI Symbol;Acc:MGI:97175]					Slc7a11	solute carrier family 7 (cationic amino acid transporter, y+ system), member 11 [Source:MGI Symbol;Acc:MGI:1347355]
Cd9	CD9 antigen [Source:MGI Symbol;Acc:MGI:88348]		Luzp2	leucine zipper protein 2 [Source:MGI Symbol;Acc:MGI:1889615]					Colgalt2	collagen beta(1-O)galactosyltransferase 2 [Source:MGI Symbol;Acc:MGI:2138232]
Tyrobp	TYRO protein tyrosine kinase binding protein [Source:MGI Symbol;Acc:MGI:1277211]		Serpina3n	serine (or cysteine) peptidase inhibitor, clade A, member 3N [Source:MGI Symbol;Acc:MGI:105045]					Pgm5	phosphoglucomutase 5 [Source:MGI Symbol;Acc:MGI:1925668]
Npc2	NPC intracellular cholesterol transporter 2 [Source:MGI Symbol;Acc:MGI:1915213]		Wfs1	wolframin ER transmembrane glycoprotein [Source:MGI Symbol;Acc:MGI:1328355]					Frat2	frequently rearranged in advanced T cell lymphomas 2 [Source:MGI Symbol;Acc:MGI:2673967]
C1qc	complement component 1, q subcomponent, C chain [Source:MGI Symbol;Acc:MGI:88225]		Mfn1	mitofusin 1 [Source:MGI Symbol;Acc:MGI:1914664]					Timp3	tissue inhibitor of metalloproteinase 3 [Source:MGI Symbol;Acc:MGI:98754]
Laptm5	lysosomal-associated protein transmembrane 5 [Source:MGI Symbol;Acc:MGI:108046]		Gpc6	glypican 6 [Source:MGI Symbol;Acc:MGI:1346322]					Atp2b4	ATPase, Ca++ transporting, plasma membrane 4 [Source:MGI Symbol;Acc:MGI:88111]
Ctsl	cathepsin L [Source:MGI Symbol;Acc:MGI:88564]		Papss2	3'-phosphoadenosine 5'-phosphosulfate synthase 2 [Source:MGI Symbol;Acc:MGI:1330223]					Abat	4-aminobutyrate aminotransferase [Source:MGI Symbol;Acc:MGI:2443582]
Fcgr3	Fc receptor, IgG, low affinity III [Source:MGI Symbol;Acc:MGI:95500]		Trappc2l	trafficking protein particle complex 2-like [Source:MGI Symbol;Acc:MGI:1916295]					Fzd6	frizzled class receptor 6 [Source:MGI Symbol;Acc:MGI:108474]
Itm2b	integral membrane protein 2B [Source:MGI Symbol;Acc:MGI:1309517]		Pantr1	POU domain, class 3, transcription factor 3 adjacent noncoding transcript 1 [Source:MGI Symbol;Acc:MGI:1913547]					1500009C09Rik	RIKEN cDNA 1500009C09 gene [Source:MGI Symbol;Acc:MGI:1923755]
Grn	granulin [Source:MGI Symbol;Acc:MGI:95832]		Tmem47	transmembrane protein 47 [Source:MGI Symbol;Acc:MGI:2177570]					Nfib	nuclear factor I/B [Source:MGI Symbol;Acc:MGI:103188]
Ctsb	cathepsin B [Source:MGI Symbol;Acc:MGI:88561]		Ccdc190	coiled-coil domain containing 190 [Source:MGI Symbol;Acc:MGI:1925715]					Hk1	hexokinase 1 [Source:MGI Symbol;Acc:MGI:96103]
			Atp1a2	ATPase, Na+/K+ transporting, alpha 2 polypeptide [Source:MGI Symbol;Acc:MGI:88106]					Slc1a3	solute carrier family 1 (glial high affinity glutamate transporter), member 3 [Source:MGI Symbol;Acc:MGI:99917]
			Imp3	IMP3, U3 small nucleolar ribonucleoprotein [Source:MGI Symbol;Acc:MGI:1916119]					Aass	aminoadipate-semialdehyde synthase [Source:MGI Symbol;Acc:MGI:1353573]
			Kcnk1	potassium channel, subfamily K, member 1 [Source:MGI Symbol;Acc:MGI:109322]					Depp1	DEPP1 autophagy regulator [Source:MGI Symbol;Acc:MGI:1918730]
			Extl1	exostosin-like glycosyltransferase 1 [Source:MGI Symbol;Acc:MGI:1888742]					Tenm3	teneurin transmembrane protein 3 [Source:MGI Symbol;Acc:MGI:1345183]
			Tsen34	tRNA splicing endonuclease subunit 34 [Source:MGI Symbol;Acc:MGI:1913328]					Slc16a12	solute carrier family 16 (monocarboxylic acid transporters), member 12 [Source:MGI Symbol;Acc:MGI:2147716]
			Gjb2	gap junction protein, beta 2 [Source:MGI Symbol;Acc:MGI:95720]					Igfbp5	insulin-like growth factor binding protein 5 [Source:MGI Symbol;Acc:MGI:96440]
			Dusp12	dual specificity phosphatase 12 [Source:MGI Symbol;Acc:MGI:1890614]					Gdf11	growth differentiation factor 11 [Source:MGI Symbol;Acc:MGI:1338027]
			Ndn	necdin [Source:MGI Symbol;Acc:MGI:97290]					Kalrn	kalirin, RhoGEF kinase [Source:MGI Symbol;Acc:MGI:2685385]
			Cdh2	cadherin 2 [Source:MGI Symbol;Acc:MGI:88355]					Fgfr1	fibroblast growth factor receptor 1 [Source:MGI Symbol;Acc:MGI:95522]
			Tspan12	tetraspanin 12 [Source:MGI Symbol;Acc:MGI:1889818]					Pcdhgc3	protocadherin gamma subfamily C, 3 [Source:MGI Symbol;Acc:MGI:1935201]
			Galk1	galactokinase 1 [Source:MGI Symbol;Acc:MGI:95730]					Cdh2	cadherin 2 [Source:MGI Symbol;Acc:MGI:88355]
			Hhex	hematopoietically expressed homeobox [Source:MGI Symbol;Acc:MGI:96086]					Fstl1	follistatin-like 1 [Source:MGI Symbol;Acc:MGI:102793]
			Myorg	myogenesis regulating glycosidase (putative) [Source:MGI Symbol;Acc:MGI:2140300]					Cpne8	copine VIII [Source:MGI Symbol;Acc:MGI:1914121]
			Pygb	brain glycogen phosphorylase [Source:MGI Symbol;Acc:MGI:97828]					Arhgef9	CDC42 guanine nucleotide exchange factor (GEF) 9 [Source:MGI Symbol;Acc:MGI:2442233]
			Josd1	Josephin domain containing 1 [Source:MGI Symbol;Acc:MGI:1921408]					Ezr	ezrin [Source:MGI Symbol;Acc:MGI:98931]
			Hspa12b	heat shock protein 12B [Source:MGI Symbol;Acc:MGI:1919880]					Adam23	a disintegrin and metallopeptidase domain 23 [Source:MGI Symbol;Acc:MGI:1345162]
			Itga1	integrin alpha 1 [Source:MGI Symbol;Acc:MGI:96599]					Dhrs1	dehydrogenase/reductase (SDR family) member 1 [Source:MGI Symbol;Acc:MGI:1196314]
			Gdf11	growth differentiation factor 11 [Source:MGI Symbol;Acc:MGI:1338027]					Cav2	caveolin 2 [Source:MGI Symbol;Acc:MGI:107571]
			Epdr1	ependymin related protein 1 (zebrafish) [Source:MGI Symbol;Acc:MGI:2145369]					Ptprf	protein tyrosine phosphatase, receptor type, F [Source:MGI Symbol;Acc:MGI:102695]
			Meis2	Meis homeobox 2 [Source:MGI Symbol;Acc:MGI:108564]					Enah	ENAH actin regulator [Source:MGI Symbol;Acc:MGI:108360]
			Asrgl1	asparaginase like 1 [Source:MGI Symbol;Acc:MGI:1913764]					Amot	angiomotin [Source:MGI Symbol;Acc:MGI:108440]
			Pcdhga3	protocadherin gamma subfamily A, 3 [Source:MGI Symbol;Acc:MGI:1935215]					Prkd1	protein kinase D1 [Source:MGI Symbol;Acc:MGI:99879]
			Gm6145	predicted gene 6145 [Source:MGI Symbol;Acc:MGI:3779559]					Grb10	growth factor receptor bound protein 10 [Source:MGI Symbol;Acc:MGI:103232]
			Gm37069	predicted gene, 37069 [Source:MGI Symbol;Acc:MGI:5610297]					Ccdc141	coiled-coil domain containing 141 [Source:MGI Symbol;Acc:MGI:1919735]
			Csdc2	cold shock domain containing C2, RNA binding [Source:MGI Symbol;Acc:MGI:2146027]					Coro2b	coronin, actin binding protein, 2B [Source:MGI Symbol;Acc:MGI:2444283]
			Cldn10	claudin 10 [Source:MGI Symbol;Acc:MGI:1913101]					Pla2g7	phospholipase A2, group VII (platelet-activating factor acetylhydrolase, plasma) [Source:MGI Symbol;Acc:MGI:1351327]
			Cnn3	calponin 3, acidic [Source:MGI Symbol;Acc:MGI:1919244]					Mtss2	MTSS I-BAR domain containing 2 [Source:MGI Symbol;Acc:MGI:3039591]
			Npas3	neuronal PAS domain protein 3 [Source:MGI Symbol;Acc:MGI:1351610]					Trappc6b	trafficking protein particle complex 6B [Source:MGI Symbol;Acc:MGI:1925482]
			Smarcd3	SWI/SNF related, matrix associated, actin dependent regulator of chromatin, subfamily d, member 3 [Source:MGI Symbol;Acc:MGI:1914243]					Plxnb1	plexin B1 [Source:MGI Symbol;Acc:MGI:2154238]
			Tigd3	tigger transposable element derived 3 [Source:MGI Symbol;Acc:MGI:2681860]					Acox1	acyl-Coenzyme A oxidase 1, palmitoyl [Source:MGI Symbol;Acc:MGI:1330812]
			Plxnb1	plexin B1 [Source:MGI Symbol;Acc:MGI:2154238]					Pfkm	phosphofructokinase, muscle [Source:MGI Symbol;Acc:MGI:97548]
			Fads2	fatty acid desaturase 2 [Source:MGI Symbol;Acc:MGI:1930079]					Lrrfip2	leucine rich repeat (in FLII) interacting protein 2 [Source:MGI Symbol;Acc:MGI:1918518]
			Gm47389	predicted gene, 47389 [Source:MGI Symbol;Acc:MGI:6096310]					Lgi4	leucine-rich repeat LGI family, member 4 [Source:MGI Symbol;Acc:MGI:2180197]
			Lix1	limb and CNS expressed 1 [Source:MGI Symbol;Acc:MGI:1913893]					Wwtr1	WW domain containing transcription regulator 1 [Source:MGI Symbol;Acc:MGI:1917649]
			Rfx4	regulatory factor X, 4 (influences HLA class II expression) [Source:MGI Symbol;Acc:MGI:1918387]					Prrx1	paired related homeobox 1 [Source:MGI Symbol;Acc:MGI:97712]
			Ddx25	DEAD (Asp-Glu-Ala-Asp) box polypeptide 25 [Source:MGI Symbol;Acc:MGI:1353582]					Asrgl1	asparaginase like 1 [Source:MGI Symbol;Acc:MGI:1913764]
			Osmr	oncostatin M receptor [Source:MGI Symbol;Acc:MGI:1330819]					Slc1a4	solute carrier family 1 (glutamate/neutral amino acid transporter), member 4 [Source:MGI Symbol;Acc:MGI:2135601]
			Wwc1	WW, C2 and coiled-coil domain containing 1 [Source:MGI Symbol;Acc:MGI:2388637]					Aldh1a1	aldehyde dehydrogenase family 1, subfamily A1 [Source:MGI Symbol;Acc:MGI:1353450]
			1700003F12Rik	RIKEN cDNA 1700003F12 gene [Source:MGI Symbol;Acc:MGI:1922730]					Pcdhgc5	protocadherin gamma subfamily C, 5 [Source:MGI Symbol;Acc:MGI:1935205]
			Ndrg2	N-myc downstream regulated gene 2 [Source:MGI Symbol;Acc:MGI:1352498]					Me1	malic enzyme 1, NADP(+)-dependent, cytosolic [Source:MGI Symbol;Acc:MGI:97043]
			Ryr2	ryanodine receptor 2, cardiac [Source:MGI Symbol;Acc:MGI:99685]					Kifc3	kinesin family member C3 [Source:MGI Symbol;Acc:MGI:109202]
			Lgr4	leucine-rich repeat-containing G protein-coupled receptor 4 [Source:MGI Symbol;Acc:MGI:1891468]					Efs	embryonal Fyn-associated substrate [Source:MGI Symbol;Acc:MGI:105311]
			Amt	aminomethyltransferase [Source:MGI Symbol;Acc:MGI:3646700]					Fam171a2	family with sequence similarity 171, member A2 [Source:MGI Symbol;Acc:MGI:2448496]
			Elovl2	elongation of very long chain fatty acids (FEN1/Elo2, SUR4/Elo3, yeast)-like 2 [Source:MGI Symbol;Acc:MGI:1858960]					Nhsl1	NHS-like 1 [Source:MGI Symbol;Acc:MGI:106390]
			Fndc4	fibronectin type III domain containing 4 [Source:MGI Symbol;Acc:MGI:1917195]					Eps8	epidermal growth factor receptor pathway substrate 8 [Source:MGI Symbol;Acc:MGI:104684]
			1500009C09Rik	RIKEN cDNA 1500009C09 gene [Source:MGI Symbol;Acc:MGI:1923755]					Nckap1	NCK-associated protein 1 [Source:MGI Symbol;Acc:MGI:1355333]
			Nat8f4	N-acetyltransferase 8 (GCN5-related) family member 4 [Source:MGI Symbol;Acc:MGI:1922791]					Clu	clusterin [Source:MGI Symbol;Acc:MGI:88423]
			Cdk10	cyclin-dependent kinase 10 [Source:MGI Symbol;Acc:MGI:2448549]					Gldc	glycine decarboxylase [Source:MGI Symbol;Acc:MGI:1341155]
			Rnf103	ring finger protein 103 [Source:MGI Symbol;Acc:MGI:109483]					Ppp1r14c	protein phosphatase 1, regulatory inhibitor subunit 14C [Source:MGI Symbol;Acc:MGI:1923392]
			Glul	glutamate-ammonia ligase (glutamine synthetase) [Source:MGI Symbol;Acc:MGI:95739]					Gstm1	glutathione S-transferase, mu 1 [Source:MGI Symbol;Acc:MGI:95860]
			Scara3	scavenger receptor class A, member 3 [Source:MGI Symbol;Acc:MGI:2444418]					Paqr8	progestin and adipoQ receptor family member VIII [Source:MGI Symbol;Acc:MGI:1921479]
			Slc25a34	solute carrier family 25, member 34 [Source:MGI Symbol;Acc:MGI:2686215]					Etnppl	ethanolamine phosphate phospholyase [Source:MGI Symbol;Acc:MGI:1919010]
			Gm973	predicted gene 973 [Source:MGI Symbol;Acc:MGI:2685819]					Apcdd1	adenomatosis polyposis coli down-regulated 1 [Source:MGI Symbol;Acc:MGI:3513977]
			Smyd1	SET and MYND domain containing 1 [Source:MGI Symbol;Acc:MGI:104790]					Crip2	cysteine rich protein 2 [Source:MGI Symbol;Acc:MGI:1915587]
			Cybrd1	cytochrome b reductase 1 [Source:MGI Symbol;Acc:MGI:2654575]					Plcb1	phospholipase C, beta 1 [Source:MGI Symbol;Acc:MGI:97613]
			Ppp1r3g	protein phosphatase 1, regulatory subunit 3G [Source:MGI Symbol;Acc:MGI:1923737]					Ntm	neurotrimin [Source:MGI Symbol;Acc:MGI:2446259]
			Acsl3	acyl-CoA synthetase long-chain family member 3 [Source:MGI Symbol;Acc:MGI:1921455]					Rnf130	ring finger protein 130 [Source:MGI Symbol;Acc:MGI:1891717]
			Ly6k	lymphocyte antigen 6 complex, locus K [Source:MGI Symbol;Acc:MGI:1923736]					Csgalnact1	chondroitin sulfate N-acetylgalactosaminyltransferase 1 [Source:MGI Symbol;Acc:MGI:2442354]
			Itgb8	integrin beta 8 [Source:MGI Symbol;Acc:MGI:1338035]					Epas1	endothelial PAS domain protein 1 [Source:MGI Symbol;Acc:MGI:109169]
			Fgfr1	fibroblast growth factor receptor 1 [Source:MGI Symbol;Acc:MGI:95522]					Adk	adenosine kinase [Source:MGI Symbol;Acc:MGI:87930]
			Rtn4rl1	reticulon 4 receptor-like 1 [Source:MGI Symbol;Acc:MGI:2661375]					Chrnb1	cholinergic receptor, nicotinic, beta polypeptide 1 (muscle) [Source:MGI Symbol;Acc:MGI:87890]
			Nkain4	Na+/K+ transporting ATPase interacting 4 [Source:MGI Symbol;Acc:MGI:1915372]					Mapk4	mitogen-activated protein kinase 4 [Source:MGI Symbol;Acc:MGI:2444559]
			Ptprt	protein tyrosine phosphatase, receptor type, T [Source:MGI Symbol;Acc:MGI:1321152]					Sesn3	sestrin 3 [Source:MGI Symbol;Acc:MGI:1922997]
			Cpe	carboxypeptidase E [Source:MGI Symbol;Acc:MGI:101932]					Antxr1	anthrax toxin receptor 1 [Source:MGI Symbol;Acc:MGI:1916788]
			Gli2	GLI-Kruppel family member GLI2 [Source:MGI Symbol;Acc:MGI:95728]					Slco1c1	solute carrier organic anion transporter family, member 1c1 [Source:MGI Symbol;Acc:MGI:1889679]
			Foxg1	forkhead box G1 [Source:MGI Symbol;Acc:MGI:1347464]					Dgkb	diacylglycerol kinase, beta [Source:MGI Symbol;Acc:MGI:2442474]
			2900052N01Rik	RIKEN cDNA 2900052N01 gene [Source:MGI Symbol;Acc:MGI:1920290]					Slc25a19	solute carrier family 25 (mitochondrial thiamine pyrophosphate carrier), member 19 [Source:MGI Symbol;Acc:MGI:1914533]
			Lrfn1	leucine rich repeat and fibronectin type III domain containing 1 [Source:MGI Symbol;Acc:MGI:2136810]					Ndrg4	N-myc downstream regulated gene 4 [Source:MGI Symbol;Acc:MGI:2384590]
			Gabra2	gamma-aminobutyric acid (GABA) A receptor, subunit alpha 2 [Source:MGI Symbol;Acc:MGI:95614]					Ubiad1	UbiA prenyltransferase domain containing 1 [Source:MGI Symbol;Acc:MGI:1918957]
			Gm2387	predicted gene 2387 [Source:MGI Symbol;Acc:MGI:3780555]					1700055D18Rik	RIKEN cDNA 1700055D18 gene [Source:MGI Symbol;Acc:MGI:1920655]
			Rgs20	regulator of G-protein signaling 20 [Source:MGI Symbol;Acc:MGI:1929866]					Angpt1	angiopoietin 1 [Source:MGI Symbol;Acc:MGI:108448]
			Slc7a11	solute carrier family 7 (cationic amino acid transporter, y+ system), member 11 [Source:MGI Symbol;Acc:MGI:1347355]					Ccm2l	cerebral cavernous malformation 2-like [Source:MGI Symbol;Acc:MGI:2385159]
			Sema3c	sema domain, immunoglobulin domain (Ig), short basic domain, secreted, (semaphorin) 3C [Source:MGI Symbol;Acc:MGI:107557]					Mdfi	MyoD family inhibitor [Source:MGI Symbol;Acc:MGI:107687]
			Coq7	demethyl-Q 7 [Source:MGI Symbol;Acc:MGI:107207]					CAAA01118383.1	dehydrogenase/reductase (SDR family) X chromosome [Source:NCBI gene;Acc:236082]
			Sesn3	sestrin 3 [Source:MGI Symbol;Acc:MGI:1922997]					Mt3	metallothionein 3 [Source:MGI Symbol;Acc:MGI:97173]
			Igf1r	insulin-like growth factor I receptor [Source:MGI Symbol;Acc:MGI:96433]					Ak4	adenylate kinase 4 [Source:MGI Symbol;Acc:MGI:87979]
			Ston2	stonin 2 [Source:MGI Symbol;Acc:MGI:1918272]					Scara3	scavenger receptor class A, member 3 [Source:MGI Symbol;Acc:MGI:2444418]
			Mlc1	megalencephalic leukoencephalopathy with subcortical cysts 1 homolog (human) [Source:MGI Symbol;Acc:MGI:2157910]					Gpam	glycerol-3-phosphate acyltransferase, mitochondrial [Source:MGI Symbol;Acc:MGI:109162]
			Mcrip1	MAPK regulated corepressor interacting protein 1 [Source:MGI Symbol;Acc:MGI:2384752]					Mageh1	melanoma antigen, family H, 1 [Source:MGI Symbol;Acc:MGI:1922875]
			Slc14a1	solute carrier family 14 (urea transporter), member 1 [Source:MGI Symbol;Acc:MGI:1351654]					Asap2	ArfGAP with SH3 domain, ankyrin repeat and PH domain 2 [Source:MGI Symbol;Acc:MGI:2685438]
			Cbs	cystathionine beta-synthase [Source:MGI Symbol;Acc:MGI:88285]					Pdzd2	PDZ domain containing 2 [Source:MGI Symbol;Acc:MGI:1922394]
			Npas2	neuronal PAS domain protein 2 [Source:MGI Symbol;Acc:MGI:109232]					Mt2	metallothionein 2 [Source:MGI Symbol;Acc:MGI:97172]
			Drp2	dystrophin related protein 2 [Source:MGI Symbol;Acc:MGI:107432]					Slitrk5	SLIT and NTRK-like family, member 5 [Source:MGI Symbol;Acc:MGI:2679448]
			AI429214	expressed sequence AI429214 [Source:MGI Symbol;Acc:MGI:2142538]					Lxn	latexin [Source:MGI Symbol;Acc:MGI:107633]
			Gm35040	predicted gene, 35040 [Source:MGI Symbol;Acc:MGI:5594199]					Nedd4	neural precursor cell expressed, developmentally down-regulated 4 [Source:MGI Symbol;Acc:MGI:97297]
			4933407L21Rik	RIKEN cDNA 4933407L21 gene [Source:MGI Symbol;Acc:MGI:1918391]					Apln	apelin [Source:MGI Symbol;Acc:MGI:1353624]
			Gp9	glycoprotein 9 (platelet) [Source:MGI Symbol;Acc:MGI:1860137]					Npas2	neuronal PAS domain protein 2 [Source:MGI Symbol;Acc:MGI:109232]
			Lcat	lecithin cholesterol acyltransferase [Source:MGI Symbol;Acc:MGI:96755]					Adgra2	adhesion G protein-coupled receptor A2 [Source:MGI Symbol;Acc:MGI:1925810]
			Fam169a	family with sequence similarity 169, member A [Source:MGI Symbol;Acc:MGI:2444268]					Aldh7a1	aldehyde dehydrogenase family 7, member A1 [Source:MGI Symbol;Acc:MGI:108186]
			Mfap3l	microfibrillar-associated protein 3-like [Source:MGI Symbol;Acc:MGI:1918556]					Emp2	epithelial membrane protein 2 [Source:MGI Symbol;Acc:MGI:1098726]
			Reck	reversion-inducing-cysteine-rich protein with kazal motifs [Source:MGI Symbol;Acc:MGI:1855698]					Lcat	lecithin cholesterol acyltransferase [Source:MGI Symbol;Acc:MGI:96755]
			Slc6a1	solute carrier family 6 (neurotransmitter transporter, GABA), member 1 [Source:MGI Symbol;Acc:MGI:95627]					Lhfp	lipoma HMGIC fusion partner [Source:MGI Symbol;Acc:MGI:1920048]
			H2bc21	H2B clustered histone 21 [Source:MGI Symbol;Acc:MGI:2448415]					Myo10	myosin X [Source:MGI Symbol;Acc:MGI:107716]
			Degs2	delta(4)-desaturase, sphingolipid 2 [Source:MGI Symbol;Acc:MGI:1917309]					Pygm	muscle glycogen phosphorylase [Source:MGI Symbol;Acc:MGI:97830]
			Ino80e	INO80 complex subunit E [Source:MGI Symbol;Acc:MGI:2141881]					Celsr2	cadherin, EGF LAG seven-pass G-type receptor 2 [Source:MGI Symbol;Acc:MGI:1858235]
			Sugct	succinyl-CoA glutarate-CoA transferase [Source:MGI Symbol;Acc:MGI:1923221]					Exoc3l4	exocyst complex component 3-like 4 [Source:MGI Symbol;Acc:MGI:1921363]
			Raf1	v-raf-leukemia viral oncogene 1 [Source:MGI Symbol;Acc:MGI:97847]					Pdgfrb	platelet derived growth factor receptor, beta polypeptide [Source:MGI Symbol;Acc:MGI:97531]
			Siglech	sialic acid binding Ig-like lectin H [Source:MGI Symbol;Acc:MGI:2443256]					Slc38a3	solute carrier family 38, member 3 [Source:MGI Symbol;Acc:MGI:1923507]
			Cyp7b1	cytochrome P450, family 7, subfamily b, polypeptide 1 [Source:MGI Symbol;Acc:MGI:104978]					2810459M11Rik	RIKEN cDNA 2810459M11 gene [Source:MGI Symbol;Acc:MGI:1920042]
			Slc13a5	solute carrier family 13 (sodium-dependent citrate transporter), member 5 [Source:MGI Symbol;Acc:MGI:3037150]					Tnfrsf19	tumor necrosis factor receptor superfamily, member 19 [Source:MGI Symbol;Acc:MGI:1352474]
			Ngef	neuronal guanine nucleotide exchange factor [Source:MGI Symbol;Acc:MGI:1858414]					Fam184a	family with sequence similarity 184, member A [Source:MGI Symbol;Acc:MGI:1923156]
			Lgalsl	lectin, galactoside binding-like [Source:MGI Symbol;Acc:MGI:1916114]					Fam107a	family with sequence similarity 107, member A [Source:MGI Symbol;Acc:MGI:3041256]
			Pcdhgc3	protocadherin gamma subfamily C, 3 [Source:MGI Symbol;Acc:MGI:1935201]					Mterf2	mitochondrial transcription termination factor 2 [Source:MGI Symbol;Acc:MGI:1921488]
			Fbxo2	F-box protein 2 [Source:MGI Symbol;Acc:MGI:2446216]					Gm44850	predicted gene 44850 [Source:MGI Symbol;Acc:MGI:5753426]
			Cyp4f15	cytochrome P450, family 4, subfamily f, polypeptide 15 [Source:MGI Symbol;Acc:MGI:2146921]					Kank1	KN motif and ankyrin repeat domains 1 [Source:MGI Symbol;Acc:MGI:2147707]
			Bmerb1	bMERB domain containing 1 [Source:MGI Symbol;Acc:MGI:1914504]					Ednrb	endothelin receptor type B [Source:MGI Symbol;Acc:MGI:102720]
			Tfcp2l1	transcription factor CP2-like 1 [Source:MGI Symbol;Acc:MGI:2444691]					Aldh5a1	aldhehyde dehydrogenase family 5, subfamily A1 [Source:MGI Symbol;Acc:MGI:2441982]
			Ncbp3	nuclear cap binding subunit 3 [Source:MGI Symbol;Acc:MGI:1914124]					Kcnb1	potassium voltage gated channel, Shab-related subfamily, member 1 [Source:MGI Symbol;Acc:MGI:96666]
			Rnf8	ring finger protein 8 [Source:MGI Symbol;Acc:MGI:1929069]					Ddah1	dimethylarginine dimethylaminohydrolase 1 [Source:MGI Symbol;Acc:MGI:1916469]
			Ccnd2	cyclin D2 [Source:MGI Symbol;Acc:MGI:88314]					Heph	hephaestin [Source:MGI Symbol;Acc:MGI:1332240]
			Id4	inhibitor of DNA binding 4 [Source:MGI Symbol;Acc:MGI:99414]					Rfx4	regulatory factor X, 4 (influences HLA class II expression) [Source:MGI Symbol;Acc:MGI:1918387]
			Ppp2r2b	protein phosphatase 2, regulatory subunit B, beta [Source:MGI Symbol;Acc:MGI:1920180]					Boc	biregional cell adhesion molecule-related/down-regulated by oncogenes (Cdon) binding protein [Source:MGI Symbol;Acc:MGI:2151153]
			Ighd	immunoglobulin heavy constant delta [Source:MGI Symbol;Acc:MGI:96447]					Tspan7	tetraspanin 7 [Source:MGI Symbol;Acc:MGI:1298407]
			Rcn2	reticulocalbin 2 [Source:MGI Symbol;Acc:MGI:1349765]					Atp1a2	ATPase, Na+/K+ transporting, alpha 2 polypeptide [Source:MGI Symbol;Acc:MGI:88106]
			Pltp	phospholipid transfer protein [Source:MGI Symbol;Acc:MGI:103151]					Zfp521	zinc finger protein 521 [Source:MGI Symbol;Acc:MGI:95459]
			Slc7a2	solute carrier family 7 (cationic amino acid transporter, y+ system), member 2 [Source:MGI Symbol;Acc:MGI:99828]					Cnn3	calponin 3, acidic [Source:MGI Symbol;Acc:MGI:1919244]
			Gm13340	predicted gene 13340 [Source:MGI Symbol;Acc:MGI:3650227]					Rrp15	ribosomal RNA processing 15 homolog (S. cerevisiae) [Source:MGI Symbol;Acc:MGI:1914473]
			Slc19a3	solute carrier family 19, member 3 [Source:MGI Symbol;Acc:MGI:1931307]					Cpt1c	carnitine palmitoyltransferase 1c [Source:MGI Symbol;Acc:MGI:2446526]
			Adgrf5	adhesion G protein-coupled receptor F5 [Source:MGI Symbol;Acc:MGI:2182928]					Slc1a1	solute carrier family 1 (neuronal/epithelial high affinity glutamate transporter, system Xag), member 1 [Source:MGI Symbol;Acc:MGI:105083]
			Fgfr3	fibroblast growth factor receptor 3 [Source:MGI Symbol;Acc:MGI:95524]					Arhgef17	Rho guanine nucleotide exchange factor (GEF) 17 [Source:MGI Symbol;Acc:MGI:2673002]
			Kcna2	potassium voltage-gated channel, shaker-related subfamily, member 2 [Source:MGI Symbol;Acc:MGI:96659]					Axin2	axin 2 [Source:MGI Symbol;Acc:MGI:1270862]
			Rpl37rt	ribosomal protein L37, retrotransposed [Source:MGI Symbol;Acc:MGI:3651519]					Kctd15	potassium channel tetramerisation domain containing 15 [Source:MGI Symbol;Acc:MGI:2385276]
			Sox1	SRY (sex determining region Y)-box 1 [Source:MGI Symbol;Acc:MGI:98357]					Afap1l2	actin filament associated protein 1-like 2 [Source:MGI Symbol;Acc:MGI:2147658]
			Mapk3	mitogen-activated protein kinase 3 [Source:MGI Symbol;Acc:MGI:1346859]					Kcnk1	potassium channel, subfamily K, member 1 [Source:MGI Symbol;Acc:MGI:109322]
			Srgap3	SLIT-ROBO Rho GTPase activating protein 3 [Source:MGI Symbol;Acc:MGI:2152938]					Dtna	dystrobrevin alpha [Source:MGI Symbol;Acc:MGI:106039]
			Cspg5	chondroitin sulfate proteoglycan 5 [Source:MGI Symbol;Acc:MGI:1352747]					Megf6	multiple EGF-like-domains 6 [Source:MGI Symbol;Acc:MGI:1919351]
			Tril	TLR4 interactor with leucine-rich repeats [Source:MGI Symbol;Acc:MGI:1914123]					Pygb	brain glycogen phosphorylase [Source:MGI Symbol;Acc:MGI:97828]
			Nat8f3	N-acetyltransferase 8 (GCN5-related) family member 3 [Source:MGI Symbol;Acc:MGI:2136449]					Fmn2	formin 2 [Source:MGI Symbol;Acc:MGI:1859252]
			Sox2	SRY (sex determining region Y)-box 2 [Source:MGI Symbol;Acc:MGI:98364]					Far2	fatty acyl CoA reductase 2 [Source:MGI Symbol;Acc:MGI:2687035]
			Gm23201	predicted gene, 23201 [Source:MGI Symbol;Acc:MGI:5452978]					Pcdhb14	protocadherin beta 14 [Source:MGI Symbol;Acc:MGI:2136749]
			Cnot2	CCR4-NOT transcription complex, subunit 2 [Source:MGI Symbol;Acc:MGI:1919318]					Sox2	SRY (sex determining region Y)-box 2 [Source:MGI Symbol;Acc:MGI:98364]
			Slc4a3	solute carrier family 4 (anion exchanger), member 3 [Source:MGI Symbol;Acc:MGI:109350]					Timp4	tissue inhibitor of metalloproteinase 4 [Source:MGI Symbol;Acc:MGI:109125]
			Aspg	asparaginase [Source:MGI Symbol;Acc:MGI:2144822]					Prelp	proline arginine-rich end leucine-rich repeat [Source:MGI Symbol;Acc:MGI:2151110]
			Gask1a	golgi associated kinase 1A [Source:MGI Symbol;Acc:MGI:3041196]					Dab1	disabled 1 [Source:MGI Symbol;Acc:MGI:108554]
			Pglyrp2	peptidoglycan recognition protein 2 [Source:MGI Symbol;Acc:MGI:1928099]					Slc25a42	solute carrier family 25, member 42 [Source:MGI Symbol;Acc:MGI:1920345]
			Dlc1	deleted in liver cancer 1 [Source:MGI Symbol;Acc:MGI:1354949]					Slc9a2	solute carrier family 9 (sodium/hydrogen exchanger), member 2 [Source:MGI Symbol;Acc:MGI:105075]
			Gas1	growth arrest specific 1 [Source:MGI Symbol;Acc:MGI:95655]					Igdcc4	immunoglobulin superfamily, DCC subclass, member 4 [Source:MGI Symbol;Acc:MGI:1858497]
			Gstm5	glutathione S-transferase, mu 5 [Source:MGI Symbol;Acc:MGI:1309466]					Sfrp1	secreted frizzled-related protein 1 [Source:MGI Symbol;Acc:MGI:892014]
			Dio2	deiodinase, iodothyronine, type II [Source:MGI Symbol;Acc:MGI:1338833]					Obsl1	obscurin-like 1 [Source:MGI Symbol;Acc:MGI:2138628]
			Disp3	dispatched RND transporter family member 3 [Source:MGI Symbol;Acc:MGI:2444403]					Rasa2	RAS p21 protein activator 2 [Source:MGI Symbol;Acc:MGI:2149960]
			Gm44668	predicted gene 44668 [Source:MGI Symbol;Acc:MGI:5753244]					Sox9	SRY (sex determining region Y)-box 9 [Source:MGI Symbol;Acc:MGI:98371]
			Leng1	leukocyte receptor cluster (LRC) member 1 [Source:MGI Symbol;Acc:MGI:1917007]					Nat8f4	N-acetyltransferase 8 (GCN5-related) family member 4 [Source:MGI Symbol;Acc:MGI:1922791]
			Pgls	6-phosphogluconolactonase [Source:MGI Symbol;Acc:MGI:1913421]					2900052N01Rik	RIKEN cDNA 2900052N01 gene [Source:MGI Symbol;Acc:MGI:1920290]
			Rab13	RAB13, member RAS oncogene family [Source:MGI Symbol;Acc:MGI:1927232]					Trim30d	tripartite motif-containing 30D [Source:MGI Symbol;Acc:MGI:3035181]
			Celrr	cerebellum expressed regulatory RNA [Source:MGI Symbol;Acc:MGI:2685664]					Npr2	natriuretic peptide receptor 2 [Source:MGI Symbol;Acc:MGI:97372]
			Bcam	basal cell adhesion molecule [Source:MGI Symbol;Acc:MGI:1929940]					Pir	pirin [Source:MGI Symbol;Acc:MGI:1916906]
			Entpd2	ectonucleoside triphosphate diphosphohydrolase 2 [Source:MGI Symbol;Acc:MGI:1096863]					Apba2	amyloid beta (A4) precursor protein-binding, family A, member 2 [Source:MGI Symbol;Acc:MGI:1261791]
			Agpat5	1-acylglycerol-3-phosphate O-acyltransferase 5 (lysophosphatidic acid acyltransferase, epsilon) [Source:MGI Symbol;Acc:MGI:1196345]					Ptn	pleiotrophin [Source:MGI Symbol;Acc:MGI:97804]
			Sypl2	synaptophysin-like 2 [Source:MGI Symbol;Acc:MGI:1328311]					Ddit4l	DNA-damage-inducible transcript 4-like [Source:MGI Symbol;Acc:MGI:1920534]
			Sh3bp5	SH3-domain binding protein 5 (BTK-associated) [Source:MGI Symbol;Acc:MGI:1344391]					Sorbs2	sorbin and SH3 domain containing 2 [Source:MGI Symbol;Acc:MGI:1924574]
			Dtx2	deltex 2, E3 ubiquitin ligase [Source:MGI Symbol;Acc:MGI:1921448]					Cntfr	ciliary neurotrophic factor receptor [Source:MGI Symbol;Acc:MGI:99605]
			Igdcc4	immunoglobulin superfamily, DCC subclass, member 4 [Source:MGI Symbol;Acc:MGI:1858497]					Bdh1	3-hydroxybutyrate dehydrogenase, type 1 [Source:MGI Symbol;Acc:MGI:1919161]
			Dab1	disabled 1 [Source:MGI Symbol;Acc:MGI:108554]					Hopx	HOP homeobox [Source:MGI Symbol;Acc:MGI:1916782]
			Celsr2	cadherin, EGF LAG seven-pass G-type receptor 2 [Source:MGI Symbol;Acc:MGI:1858235]					Gpd2	glycerol phosphate dehydrogenase 2, mitochondrial [Source:MGI Symbol;Acc:MGI:99778]
			Gabbr2	gamma-aminobutyric acid (GABA) B receptor, 2 [Source:MGI Symbol;Acc:MGI:2386030]					Cyp2j9	cytochrome P450, family 2, subfamily j, polypeptide 9 [Source:MGI Symbol;Acc:MGI:1921769]
			Stard3	START domain containing 3 [Source:MGI Symbol;Acc:MGI:1929618]					Oplah	5-oxoprolinase (ATP-hydrolysing) [Source:MGI Symbol;Acc:MGI:1922725]
			B3galt2	UDP-Gal:betaGlcNAc beta 1,3-galactosyltransferase, polypeptide 2 [Source:MGI Symbol;Acc:MGI:1349461]					Gm13872	predicted gene 13872 [Source:MGI Symbol;Acc:MGI:3650731]
			Unc93b1	unc-93 homolog B1, TLR signaling regulator [Source:MGI Symbol;Acc:MGI:1859307]					Ndrg2	N-myc downstream regulated gene 2 [Source:MGI Symbol;Acc:MGI:1352498]
			Kcnn3	potassium intermediate/small conductance calcium-activated channel, subfamily N, member 3 [Source:MGI Symbol;Acc:MGI:2153183]					Abcc6	ATP-binding cassette, sub-family C (CFTR/MRP), member 6 [Source:MGI Symbol;Acc:MGI:1351634]
			Mt2	metallothionein 2 [Source:MGI Symbol;Acc:MGI:97172]					Ccdc80	coiled-coil domain containing 80 [Source:MGI Symbol;Acc:MGI:1915146]
			Vwa8	von Willebrand factor A domain containing 8 [Source:MGI Symbol;Acc:MGI:1919008]					Fbxo2	F-box protein 2 [Source:MGI Symbol;Acc:MGI:2446216]
			Me1	malic enzyme 1, NADP(+)-dependent, cytosolic [Source:MGI Symbol;Acc:MGI:97043]					Adgrb3	adhesion G protein-coupled receptor B3 [Source:MGI Symbol;Acc:MGI:2441837]
			Mapk10	mitogen-activated protein kinase 10 [Source:MGI Symbol;Acc:MGI:1346863]					Plcd4	phospholipase C, delta 4 [Source:MGI Symbol;Acc:MGI:107469]
			Pfkm	phosphofructokinase, muscle [Source:MGI Symbol;Acc:MGI:97548]					Dkk3	dickkopf WNT signaling pathway inhibitor 3 [Source:MGI Symbol;Acc:MGI:1354952]
			Adgrb3	adhesion G protein-coupled receptor B3 [Source:MGI Symbol;Acc:MGI:2441837]					Sp110	Sp110 nuclear body protein [Source:MGI Symbol;Acc:MGI:1923364]
			Nadk2	NAD kinase 2, mitochondrial [Source:MGI Symbol;Acc:MGI:1915896]					Glis2	GLIS family zinc finger 2 [Source:MGI Symbol;Acc:MGI:1932535]
			Ndp	Norrie disease (pseudoglioma) (human) [Source:MGI Symbol;Acc:MGI:102570]					Zfp423	zinc finger protein 423 [Source:MGI Symbol;Acc:MGI:1891217]
			Ppp1r7	protein phosphatase 1, regulatory subunit 7 [Source:MGI Symbol;Acc:MGI:1913635]					Tead4	TEA domain family member 4 [Source:MGI Symbol;Acc:MGI:106907]
			Erc1	ELKS/RAB6-interacting/CAST family member 1 [Source:MGI Symbol;Acc:MGI:2151013]					Ccdc25	coiled-coil domain containing 25 [Source:MGI Symbol;Acc:MGI:1914429]
			Slc22a4	solute carrier family 22 (organic cation transporter), member 4 [Source:MGI Symbol;Acc:MGI:1353479]					Nnat	neuronatin [Source:MGI Symbol;Acc:MGI:104716]
			Cntfr	ciliary neurotrophic factor receptor [Source:MGI Symbol;Acc:MGI:99605]					Itgb8	integrin beta 8 [Source:MGI Symbol;Acc:MGI:1338035]
			Ddo	D-aspartate oxidase [Source:MGI Symbol;Acc:MGI:1925528]					Fads1	fatty acid desaturase 1 [Source:MGI Symbol;Acc:MGI:1923517]
			Fam107a	family with sequence similarity 107, member A [Source:MGI Symbol;Acc:MGI:3041256]					Tceal3	transcription elongation factor A (SII)-like 3 [Source:MGI Symbol;Acc:MGI:1913354]
			Wdr43	WD repeat domain 43 [Source:MGI Symbol;Acc:MGI:1919765]					Ebna1bp2	EBNA1 binding protein 2 [Source:MGI Symbol;Acc:MGI:1916322]
			Nat14	N-acetyltransferase 14 [Source:MGI Symbol;Acc:MGI:3039561]					Mgat4b	mannoside acetylglucosaminyltransferase 4, isoenzyme B [Source:MGI Symbol;Acc:MGI:2143974]
			Ptn	pleiotrophin [Source:MGI Symbol;Acc:MGI:97804]					Slc39a12	solute carrier family 39 (zinc transporter), member 12 [Source:MGI Symbol;Acc:MGI:2139274]
			Acox1	acyl-Coenzyme A oxidase 1, palmitoyl [Source:MGI Symbol;Acc:MGI:1330812]					Farp1	FERM, RhoGEF (Arhgef) and pleckstrin domain protein 1 (chondrocyte-derived) [Source:MGI Symbol;Acc:MGI:2446173]
			Mboat2	membrane bound O-acyltransferase domain containing 2 [Source:MGI Symbol;Acc:MGI:1914466]					Slc7a2	solute carrier family 7 (cationic amino acid transporter, y+ system), member 2 [Source:MGI Symbol;Acc:MGI:99828]
			Nnat	neuronatin [Source:MGI Symbol;Acc:MGI:104716]					Prdx6	peroxiredoxin 6 [Source:MGI Symbol;Acc:MGI:894320]
			Upk1a	uroplakin 1A [Source:MGI Symbol;Acc:MGI:98911]					Nat8f3	N-acetyltransferase 8 (GCN5-related) family member 3 [Source:MGI Symbol;Acc:MGI:2136449]
			Pcdh10	protocadherin 10 [Source:MGI Symbol;Acc:MGI:1338042]					Faxc	failed axon connections homolog [Source:MGI Symbol;Acc:MGI:1923382]
			Tspan7	tetraspanin 7 [Source:MGI Symbol;Acc:MGI:1298407]					Pcx	pyruvate carboxylase [Source:MGI Symbol;Acc:MGI:97520]
			Zfp712	zinc finger protein 712 [Source:MGI Symbol;Acc:MGI:1925501]					Sparcl1	SPARC-like 1 [Source:MGI Symbol;Acc:MGI:108110]
			Acat3	acetyl-Coenzyme A acetyltransferase 3 [Source:MGI Symbol;Acc:MGI:109182]					Gas8	growth arrest specific 8 [Source:MGI Symbol;Acc:MGI:1202386]
			Tagln3	transgelin 3 [Source:MGI Symbol;Acc:MGI:1926784]					Ccdc85a	coiled-coil domain containing 85A [Source:MGI Symbol;Acc:MGI:2445069]
			Rasgrp1	RAS guanyl releasing protein 1 [Source:MGI Symbol;Acc:MGI:1314635]					Gpm6a	glycoprotein m6a [Source:MGI Symbol;Acc:MGI:107671]
			Terf2ip	telomeric repeat binding factor 2, interacting protein [Source:MGI Symbol;Acc:MGI:1929871]					Sptan1	spectrin alpha, non-erythrocytic 1 [Source:MGI Symbol;Acc:MGI:98386]
			Fmn2	formin 2 [Source:MGI Symbol;Acc:MGI:1859252]					Itih5	inter-alpha (globulin) inhibitor H5 [Source:MGI Symbol;Acc:MGI:1925751]
			Trhde	TRH-degrading enzyme [Source:MGI Symbol;Acc:MGI:2384311]					Aldh1l1	aldehyde dehydrogenase 1 family, member L1 [Source:MGI Symbol;Acc:MGI:1340024]
			Parvg	parvin, gamma [Source:MGI Symbol;Acc:MGI:2158329]					Kcnn2	potassium intermediate/small conductance calcium-activated channel, subfamily N, member 2 [Source:MGI Symbol;Acc:MGI:2153182]
			Myo10	myosin X [Source:MGI Symbol;Acc:MGI:107716]					Lhfpl4	lipoma HMGIC fusion partner-like protein 4 [Source:MGI Symbol;Acc:MGI:3057108]
			Lhx2	LIM homeobox protein 2 [Source:MGI Symbol;Acc:MGI:96785]					Gjb2	gap junction protein, beta 2 [Source:MGI Symbol;Acc:MGI:95720]
			Asic2	acid-sensing (proton-gated) ion channel 2 [Source:MGI Symbol;Acc:MGI:1100867]					Dmd	dystrophin, muscular dystrophy [Source:MGI Symbol;Acc:MGI:94909]
			Gucy2e	guanylate cyclase 2e [Source:MGI Symbol;Acc:MGI:105123]					Vwa1	von Willebrand factor A domain containing 1 [Source:MGI Symbol;Acc:MGI:2179729]
			Ddah1	dimethylarginine dimethylaminohydrolase 1 [Source:MGI Symbol;Acc:MGI:1916469]					Cadm2	cell adhesion molecule 2 [Source:MGI Symbol;Acc:MGI:2442722]
			Baalc	brain and acute leukemia, cytoplasmic [Source:MGI Symbol;Acc:MGI:1928704]					Clic5	chloride intracellular channel 5 [Source:MGI Symbol;Acc:MGI:1917912]
			Klhdc7a	kelch domain containing 7A [Source:MGI Symbol;Acc:MGI:2444612]					Pcdh1	protocadherin 1 [Source:MGI Symbol;Acc:MGI:104692]
			Wnk3	WNK lysine deficient protein kinase 3 [Source:MGI Symbol;Acc:MGI:2652875]					Ndp	Norrie disease (pseudoglioma) (human) [Source:MGI Symbol;Acc:MGI:102570]
			Gm13872	predicted gene 13872 [Source:MGI Symbol;Acc:MGI:3650731]					Klhdc7a	kelch domain containing 7A [Source:MGI Symbol;Acc:MGI:2444612]
			Bcan	brevican [Source:MGI Symbol;Acc:MGI:1096385]					Gm26588	predicted gene, 26588 [Source:MGI Symbol;Acc:MGI:5477082]
			S100a1	S100 calcium binding protein A1 [Source:MGI Symbol;Acc:MGI:1338917]					Cxcl12	chemokine (C-X-C motif) ligand 12 [Source:MGI Symbol;Acc:MGI:103556]
			Etnppl	ethanolamine phosphate phospholyase [Source:MGI Symbol;Acc:MGI:1919010]					Cybrd1	cytochrome b reductase 1 [Source:MGI Symbol;Acc:MGI:2654575]
			Aldh4a1	aldehyde dehydrogenase 4 family, member A1 [Source:MGI Symbol;Acc:MGI:2443883]					Plec	plectin [Source:MGI Symbol;Acc:MGI:1277961]
			Fgfrl1	fibroblast growth factor receptor-like 1 [Source:MGI Symbol;Acc:MGI:2150920]					Wnt7a	wingless-type MMTV integration site family, member 7A [Source:MGI Symbol;Acc:MGI:98961]
			Pcdhb5	protocadherin beta 5 [Source:MGI Symbol;Acc:MGI:2136739]					Tmem38a	transmembrane protein 38A [Source:MGI Symbol;Acc:MGI:1921416]
			BC004004	cDNA sequence BC004004 [Source:MGI Symbol;Acc:MGI:2136782]					Acsl6	acyl-CoA synthetase long-chain family member 6 [Source:MGI Symbol;Acc:MGI:894291]
			Mex3d	mex3 RNA binding family member D [Source:MGI Symbol;Acc:MGI:2681847]					Septin3	septin 3 [Source:MGI Symbol;Acc:MGI:1345148]
			Cxcl5	chemokine (C-X-C motif) ligand 5 [Source:MGI Symbol;Acc:MGI:1096868]					Abhd3	abhydrolase domain containing 3 [Source:MGI Symbol;Acc:MGI:2147183]
			Car5b	carbonic anhydrase 5b, mitochondrial [Source:MGI Symbol;Acc:MGI:1926249]					Gli3	GLI-Kruppel family member GLI3 [Source:MGI Symbol;Acc:MGI:95729]
			Pcdhga10	protocadherin gamma subfamily A, 10 [Source:MGI Symbol;Acc:MGI:1935227]					Fzd3	frizzled class receptor 3 [Source:MGI Symbol;Acc:MGI:108476]
			Mapk4	mitogen-activated protein kinase 4 [Source:MGI Symbol;Acc:MGI:2444559]					Tgfb2	transforming growth factor, beta 2 [Source:MGI Symbol;Acc:MGI:98726]
			Slc4a4	solute carrier family 4 (anion exchanger), member 4 [Source:MGI Symbol;Acc:MGI:1927555]					Adgrb2	adhesion G protein-coupled receptor B2 [Source:MGI Symbol;Acc:MGI:2451244]
			Prkd1	protein kinase D1 [Source:MGI Symbol;Acc:MGI:99879]					Rnf144a	ring finger protein 144A [Source:MGI Symbol;Acc:MGI:1344401]
			Gm11681	predicted gene 11681 [Source:MGI Symbol;Acc:MGI:3650778]					Ccnd2	cyclin D2 [Source:MGI Symbol;Acc:MGI:88314]
			Gpld1	glycosylphosphatidylinositol specific phospholipase D1 [Source:MGI Symbol;Acc:MGI:106604]					Fmo1	flavin containing monooxygenase 1 [Source:MGI Symbol;Acc:MGI:1310002]
			Mgll	monoglyceride lipase [Source:MGI Symbol;Acc:MGI:1346042]					Ccdc88c	coiled-coil domain containing 88C [Source:MGI Symbol;Acc:MGI:1915589]
			Dlgap1	DLG associated protein 1 [Source:MGI Symbol;Acc:MGI:1346065]					Gramd4	GRAM domain containing 4 [Source:MGI Symbol;Acc:MGI:2676308]
			Dbx2	developing brain homeobox 2 [Source:MGI Symbol;Acc:MGI:107445]					Pmm1	phosphomannomutase 1 [Source:MGI Symbol;Acc:MGI:1353418]
			Celsr1	cadherin, EGF LAG seven-pass G-type receptor 1 [Source:MGI Symbol;Acc:MGI:1100883]					Ampd3	adenosine monophosphate deaminase 3 [Source:MGI Symbol;Acc:MGI:1096344]
			Kcnn2	potassium intermediate/small conductance calcium-activated channel, subfamily N, member 2 [Source:MGI Symbol;Acc:MGI:2153182]					Vwf	Von Willebrand factor [Source:MGI Symbol;Acc:MGI:98941]
			Mmd2	monocyte to macrophage differentiation-associated 2 [Source:MGI Symbol;Acc:MGI:1922354]					Cth	cystathionase (cystathionine gamma-lyase) [Source:MGI Symbol;Acc:MGI:1339968]
			Nrxn1	neurexin I [Source:MGI Symbol;Acc:MGI:1096391]					Lgals9	lectin, galactose binding, soluble 9 [Source:MGI Symbol;Acc:MGI:109496]
			Slc1a4	solute carrier family 1 (glutamate/neutral amino acid transporter), member 4 [Source:MGI Symbol;Acc:MGI:2135601]					Adora2b	adenosine A2b receptor [Source:MGI Symbol;Acc:MGI:99403]
			Cxcl12	chemokine (C-X-C motif) ligand 12 [Source:MGI Symbol;Acc:MGI:103556]					Gp9	glycoprotein 9 (platelet) [Source:MGI Symbol;Acc:MGI:1860137]
			Gm32296	predicted gene, 32296 [Source:MGI Symbol;Acc:MGI:5591455]					Rnf170	ring finger protein 170 [Source:MGI Symbol;Acc:MGI:1924983]
			Adcy2	adenylate cyclase 2 [Source:MGI Symbol;Acc:MGI:99676]					Fam13c	family with sequence similarity 13, member C [Source:MGI Symbol;Acc:MGI:1918971]
			Cyp4f14	cytochrome P450, family 4, subfamily f, polypeptide 14 [Source:MGI Symbol;Acc:MGI:1927669]					Dnajc2	DnaJ heat shock protein family (Hsp40) member C2 [Source:MGI Symbol;Acc:MGI:99470]
			Sorbs1	sorbin and SH3 domain containing 1 [Source:MGI Symbol;Acc:MGI:700014]					Tead1	TEA domain family member 1 [Source:MGI Symbol;Acc:MGI:101876]
			Nwd1	NACHT and WD repeat domain containing 1 [Source:MGI Symbol;Acc:MGI:2442268]					Rnf217	ring finger protein 217 [Source:MGI Symbol;Acc:MGI:3610311]
			F3	coagulation factor III [Source:MGI Symbol;Acc:MGI:88381]					Polrmt	polymerase (RNA) mitochondrial (DNA directed) [Source:MGI Symbol;Acc:MGI:1915843]
			Ifnar2	interferon (alpha and beta) receptor 2 [Source:MGI Symbol;Acc:MGI:1098243]					Pfn2	profilin 2 [Source:MGI Symbol;Acc:MGI:97550]
			Topors	topoisomerase I binding, arginine/serine-rich [Source:MGI Symbol;Acc:MGI:2146189]					Tmie	transmembrane inner ear [Source:MGI Symbol;Acc:MGI:2159400]
			Zfp618	zinc finger protein 618 [Source:MGI Symbol;Acc:MGI:1919950]					Smyd1	SET and MYND domain containing 1 [Source:MGI Symbol;Acc:MGI:104790]
			Fmnl3	formin-like 3 [Source:MGI Symbol;Acc:MGI:109569]					Slco1a4	solute carrier organic anion transporter family, member 1a4 [Source:MGI Symbol;Acc:MGI:1351896]
			Cd276	CD276 antigen [Source:MGI Symbol;Acc:MGI:2183926]					Bmerb1	bMERB domain containing 1 [Source:MGI Symbol;Acc:MGI:1914504]
			Paqr8	progestin and adipoQ receptor family member VIII [Source:MGI Symbol;Acc:MGI:1921479]					Gm6583	predicted gene 6583 [Source:MGI Symbol;Acc:MGI:3648511]
			Bmpr1a	bone morphogenetic protein receptor, type 1A [Source:MGI Symbol;Acc:MGI:1338938]					Topors	topoisomerase I binding, arginine/serine-rich [Source:MGI Symbol;Acc:MGI:2146189]
			Pcdhgc5	protocadherin gamma subfamily C, 5 [Source:MGI Symbol;Acc:MGI:1935205]					Fgfrl1	fibroblast growth factor receptor-like 1 [Source:MGI Symbol;Acc:MGI:2150920]
			Adgrl3	adhesion G protein-coupled receptor L3 [Source:MGI Symbol;Acc:MGI:2441950]					Slc41a1	solute carrier family 41, member 1 [Source:MGI Symbol;Acc:MGI:2444823]
			Sphk2	sphingosine kinase 2 [Source:MGI Symbol;Acc:MGI:1861380]					Ednra	endothelin receptor type A [Source:MGI Symbol;Acc:MGI:105923]
			Gm43263	predicted gene 43263 [Source:MGI Symbol;Acc:MGI:5663400]					Schip1	schwannomin interacting protein 1 [Source:MGI Symbol;Acc:MGI:1353557]
			Ntm	neurotrimin [Source:MGI Symbol;Acc:MGI:2446259]					Cxxc4	CXXC finger 4 [Source:MGI Symbol;Acc:MGI:2442112]
			Adgrb2	adhesion G protein-coupled receptor B2 [Source:MGI Symbol;Acc:MGI:2451244]					Mcc	mutated in colorectal cancers [Source:MGI Symbol;Acc:MGI:96930]
			Slc30a10	solute carrier family 30, member 10 [Source:MGI Symbol;Acc:MGI:2685058]					Gria2	glutamate receptor, ionotropic, AMPA2 (alpha 2) [Source:MGI Symbol;Acc:MGI:95809]
			Gldc	glycine decarboxylase [Source:MGI Symbol;Acc:MGI:1341155]					Gm2415	predicted gene 2415 [Source:MGI Symbol;Acc:MGI:3780582]
			Cyp2j9	cytochrome P450, family 2, subfamily j, polypeptide 9 [Source:MGI Symbol;Acc:MGI:1921769]					Lrig1	leucine-rich repeats and immunoglobulin-like domains 1 [Source:MGI Symbol;Acc:MGI:107935]
			Astn1	astrotactin 1 [Source:MGI Symbol;Acc:MGI:1098567]					Elovl2	elongation of very long chain fatty acids (FEN1/Elo2, SUR4/Elo3, yeast)-like 2 [Source:MGI Symbol;Acc:MGI:1858960]
			Tlcd4	TLC domain containing 4 [Source:MGI Symbol;Acc:MGI:1923195]					Gm9949	predicted gene 9949 [Source:MGI Symbol;Acc:MGI:3647947]
			Rhob	ras homolog family member B [Source:MGI Symbol;Acc:MGI:107949]					Lrrn2	leucine rich repeat protein 2, neuronal [Source:MGI Symbol;Acc:MGI:106037]
			Slco1a4	solute carrier organic anion transporter family, member 1a4 [Source:MGI Symbol;Acc:MGI:1351896]					Gm7357	predicted gene 7357 [Source:MGI Symbol;Acc:MGI:3643257]
			Egfr	epidermal growth factor receptor [Source:MGI Symbol;Acc:MGI:95294]					Acsl3	acyl-CoA synthetase long-chain family member 3 [Source:MGI Symbol;Acc:MGI:1921455]
			Nrcam	neuronal cell adhesion molecule [Source:MGI Symbol;Acc:MGI:104750]					B930095G15Rik	RIKEN cDNA B930095G15 gene [Source:MGI Symbol;Acc:MGI:2443701]
			Grid1	glutamate receptor, ionotropic, delta 1 [Source:MGI Symbol;Acc:MGI:95812]					Astn1	astrotactin 1 [Source:MGI Symbol;Acc:MGI:1098567]
			Cdh11	cadherin 11 [Source:MGI Symbol;Acc:MGI:99217]					Gm11681	predicted gene 11681 [Source:MGI Symbol;Acc:MGI:3650778]
			Rcc1l	reculator of chromosome condensation 1 like [Source:MGI Symbol;Acc:MGI:2137600]					Gabbr1	gamma-aminobutyric acid (GABA) B receptor, 1 [Source:MGI Symbol;Acc:MGI:1860139]
			Plce1	phospholipase C, epsilon 1 [Source:MGI Symbol;Acc:MGI:1921305]					Ahcyl1	S-adenosylhomocysteine hydrolase-like 1 [Source:MGI Symbol;Acc:MGI:2385184]
			Gcnt4	glucosaminyl (N-acetyl) transferase 4, core 2 (beta-1,6-N-acetylglucosaminyltransferase) [Source:MGI Symbol;Acc:MGI:2684919]					Nrcam	neuronal cell adhesion molecule [Source:MGI Symbol;Acc:MGI:104750]
			Clec14a	C-type lectin domain family 14, member a [Source:MGI Symbol;Acc:MGI:1914114]					Sugct	succinyl-CoA glutarate-CoA transferase [Source:MGI Symbol;Acc:MGI:1923221]
			Gpam	glycerol-3-phosphate acyltransferase, mitochondrial [Source:MGI Symbol;Acc:MGI:109162]					Slc13a3	solute carrier family 13 (sodium-dependent dicarboxylate transporter), member 3 [Source:MGI Symbol;Acc:MGI:2149635]
			Pla2g7	phospholipase A2, group VII (platelet-activating factor acetylhydrolase, plasma) [Source:MGI Symbol;Acc:MGI:1351327]					D630003M21Rik	RIKEN cDNA D630003M21 gene [Source:MGI Symbol;Acc:MGI:3606579]
			Mpped1	metallophosphoesterase domain containing 1 [Source:MGI Symbol;Acc:MGI:106316]					Cyp2d22	cytochrome P450, family 2, subfamily d, polypeptide 22 [Source:MGI Symbol;Acc:MGI:1929474]
			Trp53	transformation related protein 53 [Source:MGI Symbol;Acc:MGI:98834]					Ntrk2	neurotrophic tyrosine kinase, receptor, type 2 [Source:MGI Symbol;Acc:MGI:97384]
			Rimklb	ribosomal modification protein rimK-like family member B [Source:MGI Symbol;Acc:MGI:1918325]					Msl1	male specific lethal 1 [Source:MGI Symbol;Acc:MGI:1921276]
			Slc13a3	solute carrier family 13 (sodium-dependent dicarboxylate transporter), member 3 [Source:MGI Symbol;Acc:MGI:2149635]					Slc27a3	solute carrier family 27 (fatty acid transporter), member 3 [Source:MGI Symbol;Acc:MGI:1347358]
			Tubgcp5	tubulin, gamma complex associated protein 5 [Source:MGI Symbol;Acc:MGI:2178836]					Phkg1	phosphorylase kinase gamma 1 [Source:MGI Symbol;Acc:MGI:97579]
			St3gal5	ST3 beta-galactoside alpha-2,3-sialyltransferase 5 [Source:MGI Symbol;Acc:MGI:1339963]					Epdr1	ependymin related protein 1 (zebrafish) [Source:MGI Symbol;Acc:MGI:2145369]
			Abhd3	abhydrolase domain containing 3 [Source:MGI Symbol;Acc:MGI:2147183]					Pcdhgb6	protocadherin gamma subfamily B, 6 [Source:MGI Symbol;Acc:MGI:1935197]
			Camk1	calcium/calmodulin-dependent protein kinase I [Source:MGI Symbol;Acc:MGI:1098535]					Rnft2	ring finger protein, transmembrane 2 [Source:MGI Symbol;Acc:MGI:2442859]
			Dner	delta/notch-like EGF repeat containing [Source:MGI Symbol;Acc:MGI:2152889]					Clec14a	C-type lectin domain family 14, member a [Source:MGI Symbol;Acc:MGI:1914114]
			Dpp10	dipeptidylpeptidase 10 [Source:MGI Symbol;Acc:MGI:2442409]					Rps6kc1	ribosomal protein S6 kinase polypeptide 1 [Source:MGI Symbol;Acc:MGI:2443419]
			C030037D09Rik	RIKEN cDNA C030037D09 gene [Source:MGI Symbol;Acc:MGI:1924865]					C1qtnf6	C1q and tumor necrosis factor related protein 6 [Source:MGI Symbol;Acc:MGI:1919959]
			Timp4	tissue inhibitor of metalloproteinase 4 [Source:MGI Symbol;Acc:MGI:109125]					Plekhd1	pleckstrin homology domain containing, family D (with coiled-coil domains) member 1 [Source:MGI Symbol;Acc:MGI:3036228]
			Sorcs2	sortilin-related VPS10 domain containing receptor 2 [Source:MGI Symbol;Acc:MGI:1932289]					Gabrb1	gamma-aminobutyric acid (GABA) A receptor, subunit beta 1 [Source:MGI Symbol;Acc:MGI:95619]
			Snord49b	small nucleolar RNA, C/D box 49B [Source:MGI Symbol;Acc:MGI:3819539]					Ly6k	lymphocyte antigen 6 complex, locus K [Source:MGI Symbol;Acc:MGI:1923736]
			Gm47754	predicted gene, 47754 [Source:MGI Symbol;Acc:MGI:6096900]					Cpe	carboxypeptidase E [Source:MGI Symbol;Acc:MGI:101932]
			Gm10179	predicted gene 10179 [Source:MGI Symbol;Acc:MGI:3708748]					Gm43263	predicted gene 43263 [Source:MGI Symbol;Acc:MGI:5663400]
			Frmpd1	FERM and PDZ domain containing 1 [Source:MGI Symbol;Acc:MGI:2446274]					A130014A01Rik	RIKEN cDNA A130014A01 gene [Source:MGI Symbol;Acc:MGI:3028043]
			Nrxn2	neurexin II [Source:MGI Symbol;Acc:MGI:1096362]					Maob	monoamine oxidase B [Source:MGI Symbol;Acc:MGI:96916]
			Sash1	SAM and SH3 domain containing 1 [Source:MGI Symbol;Acc:MGI:1917347]					Slc1a2	solute carrier family 1 (glial high affinity glutamate transporter), member 2 [Source:MGI Symbol;Acc:MGI:101931]
			Cx3cl1	chemokine (C-X3-C motif) ligand 1 [Source:MGI Symbol;Acc:MGI:1097153]					Cald1	caldesmon 1 [Source:MGI Symbol;Acc:MGI:88250]
			Rlbp1	retinaldehyde binding protein 1 [Source:MGI Symbol;Acc:MGI:97930]					Papss2	3'-phosphoadenosine 5'-phosphosulfate synthase 2 [Source:MGI Symbol;Acc:MGI:1330223]
			Echdc2	enoyl Coenzyme A hydratase domain containing 2 [Source:MGI Symbol;Acc:MGI:1289238]					Mgst1	microsomal glutathione S-transferase 1 [Source:MGI Symbol;Acc:MGI:1913850]
			Mapk12	mitogen-activated protein kinase 12 [Source:MGI Symbol;Acc:MGI:1353438]					St8sia2	ST8 alpha-N-acetyl-neuraminide alpha-2,8-sialyltransferase 2 [Source:MGI Symbol;Acc:MGI:106020]
			Ppp1r14c	protein phosphatase 1, regulatory inhibitor subunit 14C [Source:MGI Symbol;Acc:MGI:1923392]					Astn2	astrotactin 2 [Source:MGI Symbol;Acc:MGI:1889277]
			Ptp4a3	protein tyrosine phosphatase 4a3 [Source:MGI Symbol;Acc:MGI:1277098]					Cap2	CAP, adenylate cyclase-associated protein, 2 (yeast) [Source:MGI Symbol;Acc:MGI:1914502]
			Lrp4	low density lipoprotein receptor-related protein 4 [Source:MGI Symbol;Acc:MGI:2442252]					Aifm3	apoptosis-inducing factor, mitochondrion-associated 3 [Source:MGI Symbol;Acc:MGI:1919418]
			Rhno1	RAD9-HUS1-RAD1 interacting nuclear orphan 1 [Source:MGI Symbol;Acc:MGI:1915315]					Fgd6	FYVE, RhoGEF and PH domain containing 6 [Source:MGI Symbol;Acc:MGI:1261419]
			Mageh1	melanoma antigen, family H, 1 [Source:MGI Symbol;Acc:MGI:1922875]					Amt	aminomethyltransferase [Source:MGI Symbol;Acc:MGI:3646700]
			Aldoc	aldolase C, fructose-bisphosphate [Source:MGI Symbol;Acc:MGI:101863]					Tbcel	tubulin folding cofactor E-like [Source:MGI Symbol;Acc:MGI:1925543]
			Adra1a	adrenergic receptor, alpha 1a [Source:MGI Symbol;Acc:MGI:104773]					Pcdh7	protocadherin 7 [Source:MGI Symbol;Acc:MGI:1860487]
			Dgkb	diacylglycerol kinase, beta [Source:MGI Symbol;Acc:MGI:2442474]					Mpped1	metallophosphoesterase domain containing 1 [Source:MGI Symbol;Acc:MGI:106316]
			Emx2	empty spiracles homeobox 2 [Source:MGI Symbol;Acc:MGI:95388]					Rab30	RAB30, member RAS oncogene family [Source:MGI Symbol;Acc:MGI:1923235]
			Phkg1	phosphorylase kinase gamma 1 [Source:MGI Symbol;Acc:MGI:97579]					Slc16a2	solute carrier family 16 (monocarboxylic acid transporters), member 2 [Source:MGI Symbol;Acc:MGI:1203732]
			Lama5	laminin, alpha 5 [Source:MGI Symbol;Acc:MGI:105382]					Igf1r	insulin-like growth factor I receptor [Source:MGI Symbol;Acc:MGI:96433]
			Raver2	ribonucleoprotein, PTB-binding 2 [Source:MGI Symbol;Acc:MGI:2443623]					Bmp7	bone morphogenetic protein 7 [Source:MGI Symbol;Acc:MGI:103302]
			Pcdhga6	protocadherin gamma subfamily A, 6 [Source:MGI Symbol;Acc:MGI:1935218]					Dchs1	dachsous cadherin related 1 [Source:MGI Symbol;Acc:MGI:2685011]
			Agl	amylo-1,6-glucosidase, 4-alpha-glucanotransferase [Source:MGI Symbol;Acc:MGI:1924809]					Fads2	fatty acid desaturase 2 [Source:MGI Symbol;Acc:MGI:1930079]
			Gpt2	glutamic pyruvate transaminase (alanine aminotransferase) 2 [Source:MGI Symbol;Acc:MGI:1915391]					Cdh11	cadherin 11 [Source:MGI Symbol;Acc:MGI:99217]
			Gm26588	predicted gene, 26588 [Source:MGI Symbol;Acc:MGI:5477082]					Rpl3-ps1	ribosomal protein L3, pseudogene 1 [Source:MGI Symbol;Acc:MGI:3644217]
			Plcd4	phospholipase C, delta 4 [Source:MGI Symbol;Acc:MGI:107469]					Sash1	SAM and SH3 domain containing 1 [Source:MGI Symbol;Acc:MGI:1917347]
			Pdlim5	PDZ and LIM domain 5 [Source:MGI Symbol;Acc:MGI:1927489]					Gm2115	predicted gene 2115 [Source:MGI Symbol;Acc:MGI:3780284]
			Nr2e1	nuclear receptor subfamily 2, group E, member 1 [Source:MGI Symbol;Acc:MGI:1100526]					Lmcd1	LIM and cysteine-rich domains 1 [Source:MGI Symbol;Acc:MGI:1353635]
			Hdgfl3	HDGF like 3 [Source:MGI Symbol;Acc:MGI:1352760]					Uxt	ubiquitously expressed prefoldin like chaperone [Source:MGI Symbol;Acc:MGI:1277988]
			Macrod2	mono-ADP ribosylhydrolase 2 [Source:MGI Symbol;Acc:MGI:1920149]					Fndc5	fibronectin type III domain containing 5 [Source:MGI Symbol;Acc:MGI:1917614]
			Pfkp	phosphofructokinase, platelet [Source:MGI Symbol;Acc:MGI:1891833]					B4galt2	UDP-Gal:betaGlcNAc beta 1,4- galactosyltransferase, polypeptide 2 [Source:MGI Symbol;Acc:MGI:1858493]
			Gpm6a	glycoprotein m6a [Source:MGI Symbol;Acc:MGI:107671]					Ccl9	chemokine (C-C motif) ligand 9 [Source:MGI Symbol;Acc:MGI:104533]
			Gm35853	predicted gene, 35853 [Source:MGI Symbol;Acc:MGI:5595012]					Mgll	monoglyceride lipase [Source:MGI Symbol;Acc:MGI:1346042]
			Scg3	secretogranin III [Source:MGI Symbol;Acc:MGI:103032]					Ngef	neuronal guanine nucleotide exchange factor [Source:MGI Symbol;Acc:MGI:1858414]
			Ampd3	adenosine monophosphate deaminase 3 [Source:MGI Symbol;Acc:MGI:1096344]					Garem2	GRB2 associated regulator of MAPK1 subtype 2 [Source:MGI Symbol;Acc:MGI:2685290]
			Tprkb	Tp53rk binding protein [Source:MGI Symbol;Acc:MGI:1917036]					Nexmif	neurite extension and migration factor [Source:MGI Symbol;Acc:MGI:2148050]
			Polrmt	polymerase (RNA) mitochondrial (DNA directed) [Source:MGI Symbol;Acc:MGI:1915843]					Dner	delta/notch-like EGF repeat containing [Source:MGI Symbol;Acc:MGI:2152889]
			Rab30	RAB30, member RAS oncogene family [Source:MGI Symbol;Acc:MGI:1923235]					Pdpn	podoplanin [Source:MGI Symbol;Acc:MGI:103098]
			Wnk2	WNK lysine deficient protein kinase 2 [Source:MGI Symbol;Acc:MGI:1922857]					Mapk10	mitogen-activated protein kinase 10 [Source:MGI Symbol;Acc:MGI:1346863]
			Tmem219	transmembrane protein 219 [Source:MGI Symbol;Acc:MGI:1915992]					Gabra4	gamma-aminobutyric acid (GABA) A receptor, subunit alpha 4 [Source:MGI Symbol;Acc:MGI:95616]
			Tmem179b	transmembrane protein 179B [Source:MGI Symbol;Acc:MGI:1914956]					Usp53	ubiquitin specific peptidase 53 [Source:MGI Symbol;Acc:MGI:2139607]
			Ncan	neurocan [Source:MGI Symbol;Acc:MGI:104694]					Prnp	prion protein [Source:MGI Symbol;Acc:MGI:97769]
			Gabrb1	gamma-aminobutyric acid (GABA) A receptor, subunit beta 1 [Source:MGI Symbol;Acc:MGI:95619]					Kidins220	kinase D-interacting substrate 220 [Source:MGI Symbol;Acc:MGI:1924730]
			1700003M07Rik	RIKEN cDNA 1700003M07 gene [Source:MGI Symbol;Acc:MGI:1919475]					Crym	crystallin, mu [Source:MGI Symbol;Acc:MGI:102675]
			Cdh5	cadherin 5 [Source:MGI Symbol;Acc:MGI:105057]					Wfs1	wolframin ER transmembrane glycoprotein [Source:MGI Symbol;Acc:MGI:1328355]
			Abat	4-aminobutyrate aminotransferase [Source:MGI Symbol;Acc:MGI:2443582]					Dnaic2	dynein, axonemal, intermediate chain 2 [Source:MGI Symbol;Acc:MGI:2685574]
			Cth	cystathionase (cystathionine gamma-lyase) [Source:MGI Symbol;Acc:MGI:1339968]					Slc2a10	solute carrier family 2 (facilitated glucose transporter), member 10 [Source:MGI Symbol;Acc:MGI:2156687]
			Palm	paralemmin [Source:MGI Symbol;Acc:MGI:1261814]					Smarcd3	SWI/SNF related, matrix associated, actin dependent regulator of chromatin, subfamily d, member 3 [Source:MGI Symbol;Acc:MGI:1914243]
			Fut9	fucosyltransferase 9 [Source:MGI Symbol;Acc:MGI:1330859]					Enpp5	ectonucleotide pyrophosphatase/phosphodiesterase 5 [Source:MGI Symbol;Acc:MGI:1933830]
			H2-DMb2	histocompatibility 2, class II, locus Mb2 [Source:MGI Symbol;Acc:MGI:95923]					Ndn	necdin [Source:MGI Symbol;Acc:MGI:97290]
			Slc1a3	solute carrier family 1 (glial high affinity glutamate transporter), member 3 [Source:MGI Symbol;Acc:MGI:99917]					Slc7a10	solute carrier family 7 (cationic amino acid transporter, y+ system), member 10 [Source:MGI Symbol;Acc:MGI:1858261]
			Dclk1	doublecortin-like kinase 1 [Source:MGI Symbol;Acc:MGI:1330861]					Syde2	synapse defective 1, Rho GTPase, homolog 2 (C. elegans) [Source:MGI Symbol;Acc:MGI:3036264]
			Fmnl1	formin-like 1 [Source:MGI Symbol;Acc:MGI:1888994]					Fkbp10	FK506 binding protein 10 [Source:MGI Symbol;Acc:MGI:104769]
			Kidins220	kinase D-interacting substrate 220 [Source:MGI Symbol;Acc:MGI:1924730]					Lhx2	LIM homeobox protein 2 [Source:MGI Symbol;Acc:MGI:96785]
			Pcdh7	protocadherin 7 [Source:MGI Symbol;Acc:MGI:1860487]					Arhgef26	Rho guanine nucleotide exchange factor (GEF) 26 [Source:MGI Symbol;Acc:MGI:1918053]
			Paqr6	progestin and adipoQ receptor family member VI [Source:MGI Symbol;Acc:MGI:1916207]					Metrn	meteorin, glial cell differentiation regulator [Source:MGI Symbol;Acc:MGI:1917333]
			Kcnb1	potassium voltage gated channel, Shab-related subfamily, member 1 [Source:MGI Symbol;Acc:MGI:96666]					Parva	parvin, alpha [Source:MGI Symbol;Acc:MGI:1931144]
			Aldh1a1	aldehyde dehydrogenase family 1, subfamily A1 [Source:MGI Symbol;Acc:MGI:1353450]					Fxyd1	FXYD domain-containing ion transport regulator 1 [Source:MGI Symbol;Acc:MGI:1889273]
			H3c1	H3 clustered histone 1 [Source:MGI Symbol;Acc:MGI:2668828]					Vsig2	V-set and immunoglobulin domain containing 2 [Source:MGI Symbol;Acc:MGI:1928009]
			Slc1a2	solute carrier family 1 (glial high affinity glutamate transporter), member 2 [Source:MGI Symbol;Acc:MGI:101931]					Igsf1	immunoglobulin superfamily, member 1 [Source:MGI Symbol;Acc:MGI:2147913]
			Irf4	interferon regulatory factor 4 [Source:MGI Symbol;Acc:MGI:1096873]					Gask1a	golgi associated kinase 1A [Source:MGI Symbol;Acc:MGI:3041196]
			Sox9	SRY (sex determining region Y)-box 9 [Source:MGI Symbol;Acc:MGI:98371]					Drp2	dystrophin related protein 2 [Source:MGI Symbol;Acc:MGI:107432]
			Pdk4	pyruvate dehydrogenase kinase, isoenzyme 4 [Source:MGI Symbol;Acc:MGI:1351481]					Pfn4	profilin family, member 4 [Source:MGI Symbol;Acc:MGI:1920121]
			Ptpn13	protein tyrosine phosphatase, non-receptor type 13 [Source:MGI Symbol;Acc:MGI:103293]					Ckb	creatine kinase, brain [Source:MGI Symbol;Acc:MGI:88407]
			Cyp46a1	cytochrome P450, family 46, subfamily a, polypeptide 1 [Source:MGI Symbol;Acc:MGI:1341877]					Atp2b2	ATPase, Ca++ transporting, plasma membrane 2 [Source:MGI Symbol;Acc:MGI:105368]
			D630003M21Rik	RIKEN cDNA D630003M21 gene [Source:MGI Symbol;Acc:MGI:3606579]					Acot11	acyl-CoA thioesterase 11 [Source:MGI Symbol;Acc:MGI:1913736]
			Flvcr2	feline leukemia virus subgroup C cellular receptor 2 [Source:MGI Symbol;Acc:MGI:2384974]					Ccdc8	coiled-coil domain containing 8 [Source:MGI Symbol;Acc:MGI:3612184]
			Nectin3	nectin cell adhesion molecule 3 [Source:MGI Symbol;Acc:MGI:1930171]					Enho	energy homeostasis associated [Source:MGI Symbol;Acc:MGI:1916888]
			Dtx1	deltex 1, E3 ubiquitin ligase [Source:MGI Symbol;Acc:MGI:1352744]					D2hgdh	D-2-hydroxyglutarate dehydrogenase [Source:MGI Symbol;Acc:MGI:2138209]
			Prss23	protease, serine 23 [Source:MGI Symbol;Acc:MGI:1923703]					Cry2	cryptochrome 2 (photolyase-like) [Source:MGI Symbol;Acc:MGI:1270859]
			Gja1	gap junction protein, alpha 1 [Source:MGI Symbol;Acc:MGI:95713]					Pglyrp2	peptidoglycan recognition protein 2 [Source:MGI Symbol;Acc:MGI:1928099]
			Fjx1	four jointed box 1 [Source:MGI Symbol;Acc:MGI:1341907]					Zfp410	zinc finger protein 410 [Source:MGI Symbol;Acc:MGI:1289280]
			H2-DMa	histocompatibility 2, class II, locus DMa [Source:MGI Symbol;Acc:MGI:95921]					Gfap	glial fibrillary acidic protein [Source:MGI Symbol;Acc:MGI:95697]
			Rgs6	regulator of G-protein signaling 6 [Source:MGI Symbol;Acc:MGI:1354730]					Pantr1	POU domain, class 3, transcription factor 3 adjacent noncoding transcript 1 [Source:MGI Symbol;Acc:MGI:1913547]
			Dtwd2	DTW domain containing 2 [Source:MGI Symbol;Acc:MGI:1916107]					Rida	reactive intermediate imine deaminase A homolog [Source:MGI Symbol;Acc:MGI:1095401]
			Pou3f4	POU domain, class 3, transcription factor 4 [Source:MGI Symbol;Acc:MGI:101894]					Dach1	dachshund family transcription factor 1 [Source:MGI Symbol;Acc:MGI:1277991]
			Cgnl1	cingulin-like 1 [Source:MGI Symbol;Acc:MGI:1915428]					Adgrl4	adhesion G protein-coupled receptor L4 [Source:MGI Symbol;Acc:MGI:2655562]
			Btbd17	BTB (POZ) domain containing 17 [Source:MGI Symbol;Acc:MGI:1919264]					Jcad	junctional cadherin 5 associated [Source:MGI Symbol;Acc:MGI:2685174]
			B930095G15Rik	RIKEN cDNA B930095G15 gene [Source:MGI Symbol;Acc:MGI:2443701]					Lrp4	low density lipoprotein receptor-related protein 4 [Source:MGI Symbol;Acc:MGI:2442252]
			Igsf1	immunoglobulin superfamily, member 1 [Source:MGI Symbol;Acc:MGI:2147913]					Sox6	SRY (sex determining region Y)-box 6 [Source:MGI Symbol;Acc:MGI:98368]
			Abcb1a	ATP-binding cassette, sub-family B (MDR/TAP), member 1A [Source:MGI Symbol;Acc:MGI:97570]					Mboat2	membrane bound O-acyltransferase domain containing 2 [Source:MGI Symbol;Acc:MGI:1914466]
			Cry2	cryptochrome 2 (photolyase-like) [Source:MGI Symbol;Acc:MGI:1270859]					Rnf8	ring finger protein 8 [Source:MGI Symbol;Acc:MGI:1929069]
			Hsd11b1	hydroxysteroid 11-beta dehydrogenase 1 [Source:MGI Symbol;Acc:MGI:103562]					Atp1b2	ATPase, Na+/K+ transporting, beta 2 polypeptide [Source:MGI Symbol;Acc:MGI:88109]
			Wnt7a	wingless-type MMTV integration site family, member 7A [Source:MGI Symbol;Acc:MGI:98961]					Dcakd	dephospho-CoA kinase domain containing [Source:MGI Symbol;Acc:MGI:1915337]
			Dkk3	dickkopf WNT signaling pathway inhibitor 3 [Source:MGI Symbol;Acc:MGI:1354952]					Yap1	yes-associated protein 1 [Source:MGI Symbol;Acc:MGI:103262]
			Il18r1	interleukin 18 receptor 1 [Source:MGI Symbol;Acc:MGI:105383]					Gm47690	predicted gene, 47690 [Source:MGI Symbol;Acc:MGI:6096796]
			Aass	aminoadipate-semialdehyde synthase [Source:MGI Symbol;Acc:MGI:1353573]					Fermt2	fermitin family member 2 [Source:MGI Symbol;Acc:MGI:2385001]
			Chil1	chitinase-like 1 [Source:MGI Symbol;Acc:MGI:1340899]					Disp3	dispatched RND transporter family member 3 [Source:MGI Symbol;Acc:MGI:2444403]
			Arxes2	adipocyte-related X-chromosome expressed sequence 2 [Source:MGI Symbol;Acc:MGI:1924226]					Ephx2	epoxide hydrolase 2, cytoplasmic [Source:MGI Symbol;Acc:MGI:99500]
			Gpd2	glycerol phosphate dehydrogenase 2, mitochondrial [Source:MGI Symbol;Acc:MGI:99778]					Pxdn	peroxidasin [Source:MGI Symbol;Acc:MGI:1916925]
			Fam184a	family with sequence similarity 184, member A [Source:MGI Symbol;Acc:MGI:1923156]					Slc16a9	solute carrier family 16 (monocarboxylic acid transporters), member 9 [Source:MGI Symbol;Acc:MGI:1914109]
			Mt3	metallothionein 3 [Source:MGI Symbol;Acc:MGI:97173]					Sytl4	synaptotagmin-like 4 [Source:MGI Symbol;Acc:MGI:1351606]
			Polr3h	polymerase (RNA) III (DNA directed) polypeptide H [Source:MGI Symbol;Acc:MGI:1926179]					Rab10os	RAB10, member RAS oncogene family, opposite strand [Source:MGI Symbol;Acc:MGI:1921423]
			Gm9949	predicted gene 9949 [Source:MGI Symbol;Acc:MGI:3647947]					Chrdl1	chordin-like 1 [Source:MGI Symbol;Acc:MGI:1933172]
			Tenm3	teneurin transmembrane protein 3 [Source:MGI Symbol;Acc:MGI:1345183]					Gm43213	predicted gene 43213 [Source:MGI Symbol;Acc:MGI:5663350]
			Kifc3	kinesin family member C3 [Source:MGI Symbol;Acc:MGI:109202]					Cyp7b1	cytochrome P450, family 7, subfamily b, polypeptide 1 [Source:MGI Symbol;Acc:MGI:104978]
			Gm2115	predicted gene 2115 [Source:MGI Symbol;Acc:MGI:3780284]					P2ry1	purinergic receptor P2Y, G-protein coupled 1 [Source:MGI Symbol;Acc:MGI:105049]
			Klra8	killer cell lectin-like receptor, subfamily A, member 8 [Source:MGI Symbol;Acc:MGI:102968]					Sobp	sine oculis binding protein [Source:MGI Symbol;Acc:MGI:1924427]
			St6galnac5	ST6 (alpha-N-acetyl-neuraminyl-2,3-beta-galactosyl-1,3)-N-acetylgalactosaminide alpha-2,6-sialyltransferase 5 [Source:MGI Symbol;Acc:MGI:1349471]					Apc2	APC regulator of WNT signaling pathway 2 [Source:MGI Symbol;Acc:MGI:1346052]
			Pcp4l1	Purkinje cell protein 4-like 1 [Source:MGI Symbol;Acc:MGI:1913675]					Camk1	calcium/calmodulin-dependent protein kinase I [Source:MGI Symbol;Acc:MGI:1098535]
			Akap12	A kinase (PRKA) anchor protein (gravin) 12 [Source:MGI Symbol;Acc:MGI:1932576]					Arhgef16	Rho guanine nucleotide exchange factor (GEF) 16 [Source:MGI Symbol;Acc:MGI:2446219]
			Ezr	ezrin [Source:MGI Symbol;Acc:MGI:98931]					Rgs2	regulator of G-protein signaling 2 [Source:MGI Symbol;Acc:MGI:1098271]
			Lrig1	leucine-rich repeats and immunoglobulin-like domains 1 [Source:MGI Symbol;Acc:MGI:107935]					Fut9	fucosyltransferase 9 [Source:MGI Symbol;Acc:MGI:1330859]
			Ifngr2	interferon gamma receptor 2 [Source:MGI Symbol;Acc:MGI:107654]					Serpina3n	serine (or cysteine) peptidase inhibitor, clade A, member 3N [Source:MGI Symbol;Acc:MGI:105045]
			Ogfr	opioid growth factor receptor [Source:MGI Symbol;Acc:MGI:1919325]					Adcyap1r1	adenylate cyclase activating polypeptide 1 receptor 1 [Source:MGI Symbol;Acc:MGI:108449]
			Prnp	prion protein [Source:MGI Symbol;Acc:MGI:97769]					Cfap44	cilia and flagella associated protein 44 [Source:MGI Symbol;Acc:MGI:1277238]
			Notch1	notch 1 [Source:MGI Symbol;Acc:MGI:97363]					Lamb3	laminin, beta 3 [Source:MGI Symbol;Acc:MGI:99915]
			Dipk1a	divergent protein kinase domain 1A [Source:MGI Symbol;Acc:MGI:1914516]					Wnt9a	wingless-type MMTV integration site family, member 9A [Source:MGI Symbol;Acc:MGI:2446084]
			Acsl6	acyl-CoA synthetase long-chain family member 6 [Source:MGI Symbol;Acc:MGI:894291]					Wnk3	WNK lysine deficient protein kinase 3 [Source:MGI Symbol;Acc:MGI:2652875]
			Gabrg1	gamma-aminobutyric acid (GABA) A receptor, subunit gamma 1 [Source:MGI Symbol;Acc:MGI:103156]					Psd2	pleckstrin and Sec7 domain containing 2 [Source:MGI Symbol;Acc:MGI:1921252]
			Pax6	paired box 6 [Source:MGI Symbol;Acc:MGI:97490]					Usp39	ubiquitin specific peptidase 39 [Source:MGI Symbol;Acc:MGI:107622]
			Rgcc	regulator of cell cycle [Source:MGI Symbol;Acc:MGI:1913464]					Ptpn13	protein tyrosine phosphatase, non-receptor type 13 [Source:MGI Symbol;Acc:MGI:103293]
			Mro	maestro [Source:MGI Symbol;Acc:MGI:2152817]					Kctd1	potassium channel tetramerisation domain containing 1 [Source:MGI Symbol;Acc:MGI:1918269]
			Adora2b	adenosine A2b receptor [Source:MGI Symbol;Acc:MGI:99403]					Psd3	pleckstrin and Sec7 domain containing 3 [Source:MGI Symbol;Acc:MGI:1918215]
			Ahcyl1	S-adenosylhomocysteine hydrolase-like 1 [Source:MGI Symbol;Acc:MGI:2385184]					Add3	adducin 3 (gamma) [Source:MGI Symbol;Acc:MGI:1351615]
			Slc41a1	solute carrier family 41, member 1 [Source:MGI Symbol;Acc:MGI:2444823]					Dab2ip	disabled 2 interacting protein [Source:MGI Symbol;Acc:MGI:1916851]
			Fam124a	family with sequence similarity 124, member A [Source:MGI Symbol;Acc:MGI:3645930]					Slc14a1	solute carrier family 14 (urea transporter), member 1 [Source:MGI Symbol;Acc:MGI:1351654]
			Farp1	FERM, RhoGEF (Arhgef) and pleckstrin domain protein 1 (chondrocyte-derived) [Source:MGI Symbol;Acc:MGI:2446173]					Efna2	ephrin A2 [Source:MGI Symbol;Acc:MGI:102707]
			Aldh1l1	aldehyde dehydrogenase 1 family, member L1 [Source:MGI Symbol;Acc:MGI:1340024]					Dcbld1	discoidin, CUB and LCCL domain containing 1 [Source:MGI Symbol;Acc:MGI:1913936]
			Sfxn5	sideroflexin 5 [Source:MGI Symbol;Acc:MGI:2137681]					Cdv3	carnitine deficiency-associated gene expressed in ventricle 3 [Source:MGI Symbol;Acc:MGI:2448759]
			Plpp3	phospholipid phosphatase 3 [Source:MGI Symbol;Acc:MGI:1915166]					Plat	plasminogen activator, tissue [Source:MGI Symbol;Acc:MGI:97610]
			Adk	adenosine kinase [Source:MGI Symbol;Acc:MGI:87930]					Acss2	acyl-CoA synthetase short-chain family member 2 [Source:MGI Symbol;Acc:MGI:1890410]
			Aldh5a1	aldhehyde dehydrogenase family 5, subfamily A1 [Source:MGI Symbol;Acc:MGI:2441982]					Dlgap1	DLG associated protein 1 [Source:MGI Symbol;Acc:MGI:1346065]
			Kcnd3	potassium voltage-gated channel, Shal-related family, member 3 [Source:MGI Symbol;Acc:MGI:1928743]					Tagln3	transgelin 3 [Source:MGI Symbol;Acc:MGI:1926784]
			Zfp639	zinc finger protein 639 [Source:MGI Symbol;Acc:MGI:1915028]					Map2	microtubule-associated protein 2 [Source:MGI Symbol;Acc:MGI:97175]
			Gm30075	predicted gene, 30075 [Source:MGI Symbol;Acc:MGI:5589234]					Abcb9	ATP-binding cassette, sub-family B (MDR/TAP), member 9 [Source:MGI Symbol;Acc:MGI:1861729]
			Vps26a	VPS26 retromer complex component A [Source:MGI Symbol;Acc:MGI:1353654]					Palld	palladin, cytoskeletal associated protein [Source:MGI Symbol;Acc:MGI:1919583]
			Mdk	midkine [Source:MGI Symbol;Acc:MGI:96949]					Ccser1	coiled-coil serine rich 1 [Source:MGI Symbol;Acc:MGI:3045354]
			Eya1	EYA transcriptional coactivator and phosphatase 1 [Source:MGI Symbol;Acc:MGI:109344]					Caskin2	CASK-interacting protein 2 [Source:MGI Symbol;Acc:MGI:2157062]
			Prrx1	paired related homeobox 1 [Source:MGI Symbol;Acc:MGI:97712]					Abcb1a	ATP-binding cassette, sub-family B (MDR/TAP), member 1A [Source:MGI Symbol;Acc:MGI:97570]
			Aldh7a1	aldehyde dehydrogenase family 7, member A1 [Source:MGI Symbol;Acc:MGI:108186]					Wdr17	WD repeat domain 17 [Source:MGI Symbol;Acc:MGI:1924662]
			Rdm1	RAD52 motif 1 [Source:MGI Symbol;Acc:MGI:1913849]					Myorg	myogenesis regulating glycosidase (putative) [Source:MGI Symbol;Acc:MGI:2140300]
			Slfn5	schlafen 5 [Source:MGI Symbol;Acc:MGI:1329004]					Riiad1	regulatory subunit of type II PKA R-subunit (RIIa) domain containing 1 [Source:MGI Symbol;Acc:MGI:1913603]
			Aup1	ancient ubiquitous protein 1 [Source:MGI Symbol;Acc:MGI:107789]					Ttyh1	tweety family member 1 [Source:MGI Symbol;Acc:MGI:1889007]
			Fzd3	frizzled class receptor 3 [Source:MGI Symbol;Acc:MGI:108476]					Slc30a10	solute carrier family 30, member 10 [Source:MGI Symbol;Acc:MGI:2685058]
			Rftn2	raftlin family member 2 [Source:MGI Symbol;Acc:MGI:1921263]					Tldc2	TBC/LysM associated domain containing 2 [Source:MGI Symbol;Acc:MGI:2686178]
			Caskin1	CASK interacting protein 1 [Source:MGI Symbol;Acc:MGI:2442952]					Adhfe1	alcohol dehydrogenase, iron containing, 1 [Source:MGI Symbol;Acc:MGI:1923437]
			Rps6kc1	ribosomal protein S6 kinase polypeptide 1 [Source:MGI Symbol;Acc:MGI:2443419]					Pigc	phosphatidylinositol glycan anchor biosynthesis, class C [Source:MGI Symbol;Acc:MGI:1914542]
			Hsdl1	hydroxysteroid dehydrogenase like 1 [Source:MGI Symbol;Acc:MGI:1919802]					Dhps	deoxyhypusine synthase [Source:MGI Symbol;Acc:MGI:2683592]
			Sox1ot	Sox1 overlapping transcript [Source:MGI Symbol;Acc:MGI:3645522]					Gabbr2	gamma-aminobutyric acid (GABA) B receptor, 2 [Source:MGI Symbol;Acc:MGI:2386030]
			Kctd1	potassium channel tetramerisation domain containing 1 [Source:MGI Symbol;Acc:MGI:1918269]					Cxcl5	chemokine (C-X-C motif) ligand 5 [Source:MGI Symbol;Acc:MGI:1096868]
			Aqp4	aquaporin 4 [Source:MGI Symbol;Acc:MGI:107387]					Mtcl1	microtubule crosslinking factor 1 [Source:MGI Symbol;Acc:MGI:1915867]
			Sox18	SRY (sex determining region Y)-box 18 [Source:MGI Symbol;Acc:MGI:103559]					Mfap3l	microfibrillar-associated protein 3-like [Source:MGI Symbol;Acc:MGI:1918556]
			Lamtor1	late endosomal/lysosomal adaptor, MAPK and MTOR activator 1 [Source:MGI Symbol;Acc:MGI:1913758]					Tfip11	tuftelin interacting protein 11 [Source:MGI Symbol;Acc:MGI:1930075]
			Lrtm2	leucine-rich repeats and transmembrane domains 2 [Source:MGI Symbol;Acc:MGI:2141485]					Aldh4a1	aldehyde dehydrogenase 4 family, member A1 [Source:MGI Symbol;Acc:MGI:2443883]
			Oplah	5-oxoprolinase (ATP-hydrolysing) [Source:MGI Symbol;Acc:MGI:1922725]					Cyp2j6	cytochrome P450, family 2, subfamily j, polypeptide 6 [Source:MGI Symbol;Acc:MGI:1270148]
			Prdm16os	Prdm16 opposite strand transcript [Source:MGI Symbol;Acc:MGI:3651882]					Rcn3	reticulocalbin 3, EF-hand calcium binding domain [Source:MGI Symbol;Acc:MGI:1277122]
			Robo1	roundabout guidance receptor 1 [Source:MGI Symbol;Acc:MGI:1274781]					Gm45847	predicted gene 45847 [Source:MGI Symbol;Acc:MGI:5804962]
			Fmc1	formation of mitochondrial complex V assembly factor 1 [Source:MGI Symbol;Acc:MGI:1913367]					Slc35d3	solute carrier family 35, member D3 [Source:MGI Symbol;Acc:MGI:1923407]
			Prodh	proline dehydrogenase [Source:MGI Symbol;Acc:MGI:97770]					Kctd17	potassium channel tetramerisation domain containing 17 [Source:MGI Symbol;Acc:MGI:1920094]
			Tldc2	TBC/LysM associated domain containing 2 [Source:MGI Symbol;Acc:MGI:2686178]					Ube2q1	ubiquitin-conjugating enzyme E2Q family member 1 [Source:MGI Symbol;Acc:MGI:1917343]
			Angpt1	angiopoietin 1 [Source:MGI Symbol;Acc:MGI:108448]					Cecr2	CECR2, histone acetyl-lysine reader [Source:MGI Symbol;Acc:MGI:1923799]
			Gm29508	predicted gene 29508 [Source:MGI Symbol;Acc:MGI:5580214]					Cox10	heme A:farnesyltransferase cytochrome c oxidase assembly factor 10 [Source:MGI Symbol;Acc:MGI:1917633]
			2810459M11Rik	RIKEN cDNA 2810459M11 gene [Source:MGI Symbol;Acc:MGI:1920042]					Adcy2	adenylate cyclase 2 [Source:MGI Symbol;Acc:MGI:99676]
			Mid2	midline 2 [Source:MGI Symbol;Acc:MGI:1344333]					Tpmt	thiopurine methyltransferase [Source:MGI Symbol;Acc:MGI:98812]
			Acot11	acyl-CoA thioesterase 11 [Source:MGI Symbol;Acc:MGI:1913736]					Srgap3	SLIT-ROBO Rho GTPase activating protein 3 [Source:MGI Symbol;Acc:MGI:2152938]
			Pcdhga8	protocadherin gamma subfamily A, 8 [Source:MGI Symbol;Acc:MGI:1935221]					Lgalsl	lectin, galactoside binding-like [Source:MGI Symbol;Acc:MGI:1916114]
			Gfra1	glial cell line derived neurotrophic factor family receptor alpha 1 [Source:MGI Symbol;Acc:MGI:1100842]					Cacna1h	calcium channel, voltage-dependent, T type, alpha 1H subunit [Source:MGI Symbol;Acc:MGI:1928842]
			Usp39	ubiquitin specific peptidase 39 [Source:MGI Symbol;Acc:MGI:107622]					Aldoc	aldolase C, fructose-bisphosphate [Source:MGI Symbol;Acc:MGI:101863]
			Tox	thymocyte selection-associated high mobility group box [Source:MGI Symbol;Acc:MGI:2181659]					Sytl5	synaptotagmin-like 5 [Source:MGI Symbol;Acc:MGI:2668451]
			Arhgef19	Rho guanine nucleotide exchange factor (GEF) 19 [Source:MGI Symbol;Acc:MGI:1925912]					Shank3	SH3 and multiple ankyrin repeat domains 3 [Source:MGI Symbol;Acc:MGI:1930016]
			Glud1	glutamate dehydrogenase 1 [Source:MGI Symbol;Acc:MGI:95753]					Fam181b	family with sequence similarity 181, member B [Source:MGI Symbol;Acc:MGI:1930951]
			Ephx2	epoxide hydrolase 2, cytoplasmic [Source:MGI Symbol;Acc:MGI:99500]					Ppp1r3g	protein phosphatase 1, regulatory subunit 3G [Source:MGI Symbol;Acc:MGI:1923737]
			S1pr1	sphingosine-1-phosphate receptor 1 [Source:MGI Symbol;Acc:MGI:1096355]					C030006K11Rik	RIKEN cDNA C030006K11 gene [Source:MGI Symbol;Acc:MGI:1925941]
			Tmie	transmembrane inner ear [Source:MGI Symbol;Acc:MGI:2159400]					Dbx2	developing brain homeobox 2 [Source:MGI Symbol;Acc:MGI:107445]
			Elovl5	ELOVL family member 5, elongation of long chain fatty acids (yeast) [Source:MGI Symbol;Acc:MGI:1916051]					Ccdc190	coiled-coil domain containing 190 [Source:MGI Symbol;Acc:MGI:1925715]
			Hopx	HOP homeobox [Source:MGI Symbol;Acc:MGI:1916782]					Tshr	thyroid stimulating hormone receptor [Source:MGI Symbol;Acc:MGI:98849]
			Fam20a	family with sequence similarity 20, member A [Source:MGI Symbol;Acc:MGI:2388266]					Zfp488	zinc finger protein 488 [Source:MGI Symbol;Acc:MGI:2686052]
			Bdh1	3-hydroxybutyrate dehydrogenase, type 1 [Source:MGI Symbol;Acc:MGI:1919161]					Siglech	sialic acid binding Ig-like lectin H [Source:MGI Symbol;Acc:MGI:2443256]
			Rnase10	ribonuclease, RNase A family, 10 (non-active) [Source:MGI Symbol;Acc:MGI:1922269]					Adgrl3	adhesion G protein-coupled receptor L3 [Source:MGI Symbol;Acc:MGI:2441950]
			Gli3	GLI-Kruppel family member GLI3 [Source:MGI Symbol;Acc:MGI:95729]					Mlc1	megalencephalic leukoencephalopathy with subcortical cysts 1 homolog (human) [Source:MGI Symbol;Acc:MGI:2157910]
			Memo1	mediator of cell motility 1 [Source:MGI Symbol;Acc:MGI:1924140]					St6galnac5	ST6 (alpha-N-acetyl-neuraminyl-2,3-beta-galactosyl-1,3)-N-acetylgalactosaminide alpha-2,6-sialyltransferase 5 [Source:MGI Symbol;Acc:MGI:1349471]
			Cyyr1	cysteine and tyrosine-rich protein 1 [Source:MGI Symbol;Acc:MGI:2152187]					Pcdh10	protocadherin 10 [Source:MGI Symbol;Acc:MGI:1338042]
			Enho	energy homeostasis associated [Source:MGI Symbol;Acc:MGI:1916888]					Galnt16	polypeptide N-acetylgalactosaminyltransferase 16 [Source:MGI Symbol;Acc:MGI:1917754]
			Htra1	HtrA serine peptidase 1 [Source:MGI Symbol;Acc:MGI:1929076]					Fam124a	family with sequence similarity 124, member A [Source:MGI Symbol;Acc:MGI:3645930]
			Tnfrsf19	tumor necrosis factor receptor superfamily, member 19 [Source:MGI Symbol;Acc:MGI:1352474]					Map7d2	MAP7 domain containing 2 [Source:MGI Symbol;Acc:MGI:1917474]
			Pygo1	pygopus 1 [Source:MGI Symbol;Acc:MGI:1919385]					Cx3cl1	chemokine (C-X3-C motif) ligand 1 [Source:MGI Symbol;Acc:MGI:1097153]
			Fabp7	fatty acid binding protein 7, brain [Source:MGI Symbol;Acc:MGI:101916]					Ddx51	DEAD (Asp-Glu-Ala-Asp) box polypeptide 51 [Source:MGI Symbol;Acc:MGI:1916913]
			Gstm1	glutathione S-transferase, mu 1 [Source:MGI Symbol;Acc:MGI:95860]					Rgs20	regulator of G-protein signaling 20 [Source:MGI Symbol;Acc:MGI:1929866]
			Cap2	CAP, adenylate cyclase-associated protein, 2 (yeast) [Source:MGI Symbol;Acc:MGI:1914502]					Coq9	coenzyme Q9 [Source:MGI Symbol;Acc:MGI:1915164]
			Grin2c	glutamate receptor, ionotropic, NMDA2C (epsilon 3) [Source:MGI Symbol;Acc:MGI:95822]					Wdr43	WD repeat domain 43 [Source:MGI Symbol;Acc:MGI:1919765]
			Lsamp	limbic system-associated membrane protein [Source:MGI Symbol;Acc:MGI:1261760]					Fam110b	family with sequence similarity 110, member B [Source:MGI Symbol;Acc:MGI:1916593]
			Mtss2	MTSS I-BAR domain containing 2 [Source:MGI Symbol;Acc:MGI:3039591]					Grik5	glutamate receptor, ionotropic, kainate 5 (gamma 2) [Source:MGI Symbol;Acc:MGI:95818]
			Ednrb	endothelin receptor type B [Source:MGI Symbol;Acc:MGI:102720]					Gm26672	predicted gene, 26672 [Source:MGI Symbol;Acc:MGI:5477166]
			D2hgdh	D-2-hydroxyglutarate dehydrogenase [Source:MGI Symbol;Acc:MGI:2138209]					Dpp4	dipeptidylpeptidase 4 [Source:MGI Symbol;Acc:MGI:94919]
			Apba2	amyloid beta (A4) precursor protein-binding, family A, member 2 [Source:MGI Symbol;Acc:MGI:1261791]					Gm33195	predicted gene, 33195 [Source:MGI Symbol;Acc:MGI:5592354]
			Aldh6a1	aldehyde dehydrogenase family 6, subfamily A1 [Source:MGI Symbol;Acc:MGI:1915077]					Gpc6	glypican 6 [Source:MGI Symbol;Acc:MGI:1346322]
			Pik3r3	phosphoinositide-3-kinase regulatory subunit 3 [Source:MGI Symbol;Acc:MGI:109277]					Pou3f4	POU domain, class 3, transcription factor 4 [Source:MGI Symbol;Acc:MGI:101894]
			Pcdhga12	protocadherin gamma subfamily A, 12 [Source:MGI Symbol;Acc:MGI:1935229]					Gli2	GLI-Kruppel family member GLI2 [Source:MGI Symbol;Acc:MGI:95728]
			Arl16	ADP-ribosylation factor-like 16 [Source:MGI Symbol;Acc:MGI:1917567]					Gpld1	glycosylphosphatidylinositol specific phospholipase D1 [Source:MGI Symbol;Acc:MGI:106604]
			Lgi4	leucine-rich repeat LGI family, member 4 [Source:MGI Symbol;Acc:MGI:2180197]					Lin7a	lin-7 homolog A (C. elegans) [Source:MGI Symbol;Acc:MGI:2135609]
			Sox5	SRY (sex determining region Y)-box 5 [Source:MGI Symbol;Acc:MGI:98367]					Zcchc18	zinc finger, CCHC domain containing 18 [Source:MGI Symbol;Acc:MGI:1914245]
			Sox6	SRY (sex determining region Y)-box 6 [Source:MGI Symbol;Acc:MGI:98368]					Adora2a	adenosine A2a receptor [Source:MGI Symbol;Acc:MGI:99402]
			Pdpn	podoplanin [Source:MGI Symbol;Acc:MGI:103098]					Rab13	RAB13, member RAS oncogene family [Source:MGI Symbol;Acc:MGI:1927232]
			Gm45867	predicted gene 45867 [Source:MGI Symbol;Acc:MGI:5804982]					Gm27194	predicted gene 27194 [Source:MGI Symbol;Acc:MGI:5521037]
			CAAA01118383.1	dehydrogenase/reductase (SDR family) X chromosome [Source:NCBI gene;Acc:236082]					Gabra2	gamma-aminobutyric acid (GABA) A receptor, subunit alpha 2 [Source:MGI Symbol;Acc:MGI:95614]
			Ilrun	inflammation and lipid regulator with UBA-like and NBR1-like domains [Source:MGI Symbol;Acc:MGI:106281]					H2bc21	H2B clustered histone 21 [Source:MGI Symbol;Acc:MGI:2448415]
			Tmem100	transmembrane protein 100 [Source:MGI Symbol;Acc:MGI:1915138]					Nrxn1	neurexin I [Source:MGI Symbol;Acc:MGI:1096391]
			St6galnac2	ST6 (alpha-N-acetyl-neuraminyl-2,3-beta-galactosyl-1,3)-N-acetylgalactosaminide alpha-2,6-sialyltransferase 2 [Source:MGI Symbol;Acc:MGI:107553]					Lrrk2	leucine-rich repeat kinase 2 [Source:MGI Symbol;Acc:MGI:1913975]
			Msl1	male specific lethal 1 [Source:MGI Symbol;Acc:MGI:1921276]					Arxes2	adipocyte-related X-chromosome expressed sequence 2 [Source:MGI Symbol;Acc:MGI:1924226]
			Gas8	growth arrest specific 8 [Source:MGI Symbol;Acc:MGI:1202386]					Eif4a3	eukaryotic translation initiation factor 4A3 [Source:MGI Symbol;Acc:MGI:1923731]
			Dpy19l3	dpy-19-like 3 (C. elegans) [Source:MGI Symbol;Acc:MGI:2443952]					Wnt5a	wingless-type MMTV integration site family, member 5A [Source:MGI Symbol;Acc:MGI:98958]
			Ak4	adenylate kinase 4 [Source:MGI Symbol;Acc:MGI:87979]					Islr	immunoglobulin superfamily containing leucine-rich repeat [Source:MGI Symbol;Acc:MGI:1349645]
			Dbi	diazepam binding inhibitor [Source:MGI Symbol;Acc:MGI:94865]					Btbd17	BTB (POZ) domain containing 17 [Source:MGI Symbol;Acc:MGI:1919264]
			Pde9a	phosphodiesterase 9A [Source:MGI Symbol;Acc:MGI:1277179]					Gsk3a	glycogen synthase kinase 3 alpha [Source:MGI Symbol;Acc:MGI:2152453]
			Fahd2a	fumarylacetoacetate hydrolase domain containing 2A [Source:MGI Symbol;Acc:MGI:1915376]					Pik3r3	phosphoinositide-3-kinase regulatory subunit 3 [Source:MGI Symbol;Acc:MGI:109277]
			Acsbg1	acyl-CoA synthetase bubblegum family member 1 [Source:MGI Symbol;Acc:MGI:2385656]					Unc80	unc-80, NALCN activator [Source:MGI Symbol;Acc:MGI:2652882]
			Ddx18	DEAD (Asp-Glu-Ala-Asp) box polypeptide 18 [Source:MGI Symbol;Acc:MGI:1914192]					Pamr1	peptidase domain containing associated with muscle regeneration 1 [Source:MGI Symbol;Acc:MGI:2445082]
			Zfp410	zinc finger protein 410 [Source:MGI Symbol;Acc:MGI:1289280]					Lsamp	limbic system-associated membrane protein [Source:MGI Symbol;Acc:MGI:1261760]
			Psen2	presenilin 2 [Source:MGI Symbol;Acc:MGI:109284]					Nwd1	NACHT and WD repeat domain containing 1 [Source:MGI Symbol;Acc:MGI:2442268]
			Spast	spastin [Source:MGI Symbol;Acc:MGI:1858896]					Ankrd45	ankyrin repeat domain 45 [Source:MGI Symbol;Acc:MGI:1921094]
			Endou	endonuclease, polyU-specific [Source:MGI Symbol;Acc:MGI:97746]					Dipk1c	divergent protein kinase domain 1C [Source:MGI Symbol;Acc:MGI:3041188]
			Vwf	Von Willebrand factor [Source:MGI Symbol;Acc:MGI:98941]					Sac3d1	SAC3 domain containing 1 [Source:MGI Symbol;Acc:MGI:1913656]
			Psd2	pleckstrin and Sec7 domain containing 2 [Source:MGI Symbol;Acc:MGI:1921252]					Klhdc9	kelch domain containing 9 [Source:MGI Symbol;Acc:MGI:1916124]
			Abtb2	ankyrin repeat and BTB (POZ) domain containing 2 [Source:MGI Symbol;Acc:MGI:2139365]					Erg	ETS transcription factor [Source:MGI Symbol;Acc:MGI:95415]
			Fstl1	follistatin-like 1 [Source:MGI Symbol;Acc:MGI:102793]					Chpf	chondroitin polymerizing factor [Source:MGI Symbol;Acc:MGI:106576]
			Tie1	tyrosine kinase with immunoglobulin-like and EGF-like domains 1 [Source:MGI Symbol;Acc:MGI:99906]					Prdm5	PR domain containing 5 [Source:MGI Symbol;Acc:MGI:1918029]
			Stom	stomatin [Source:MGI Symbol;Acc:MGI:95403]					Cntn1	contactin 1 [Source:MGI Symbol;Acc:MGI:105980]
			Asb4	ankyrin repeat and SOCS box-containing 4 [Source:MGI Symbol;Acc:MGI:1929751]					Fendrr	Foxf1 adjacent non-coding developmental regulatory RNA [Source:MGI Symbol;Acc:MGI:1916040]
			Atp1b2	ATPase, Na+/K+ transporting, beta 2 polypeptide [Source:MGI Symbol;Acc:MGI:88109]					Adra1a	adrenergic receptor, alpha 1a [Source:MGI Symbol;Acc:MGI:104773]
			Cobll1	Cobl-like 1 [Source:MGI Symbol;Acc:MGI:2442894]					Nkain4	Na+/K+ transporting ATPase interacting 4 [Source:MGI Symbol;Acc:MGI:1915372]
			Dmp1	dentin matrix protein 1 [Source:MGI Symbol;Acc:MGI:94910]					Gm30075	predicted gene, 30075 [Source:MGI Symbol;Acc:MGI:5589234]
			Sparcl1	SPARC-like 1 [Source:MGI Symbol;Acc:MGI:108110]					Gm973	predicted gene 973 [Source:MGI Symbol;Acc:MGI:2685819]
			Prex2	phosphatidylinositol-3,4,5-trisphosphate-dependent Rac exchange factor 2 [Source:MGI Symbol;Acc:MGI:1923385]					Agl	amylo-1,6-glucosidase, 4-alpha-glucanotransferase [Source:MGI Symbol;Acc:MGI:1924809]
			Dhrs1	dehydrogenase/reductase (SDR family) member 1 [Source:MGI Symbol;Acc:MGI:1196314]					Plagl1	pleiomorphic adenoma gene-like 1 [Source:MGI Symbol;Acc:MGI:1100874]
			Gjb6	gap junction protein, beta 6 [Source:MGI Symbol;Acc:MGI:107588]					Tmem251	transmembrane protein 251 [Source:MGI Symbol;Acc:MGI:2443862]
			Megf6	multiple EGF-like-domains 6 [Source:MGI Symbol;Acc:MGI:1919351]					Gstm5	glutathione S-transferase, mu 5 [Source:MGI Symbol;Acc:MGI:1309466]
			Ttyh1	tweety family member 1 [Source:MGI Symbol;Acc:MGI:1889007]					Degs2	delta(4)-desaturase, sphingolipid 2 [Source:MGI Symbol;Acc:MGI:1917309]
			Npr2	natriuretic peptide receptor 2 [Source:MGI Symbol;Acc:MGI:97372]					Aup1	ancient ubiquitous protein 1 [Source:MGI Symbol;Acc:MGI:107789]
			Fgf22	fibroblast growth factor 22 [Source:MGI Symbol;Acc:MGI:1914362]					Aldh6a1	aldehyde dehydrogenase family 6, subfamily A1 [Source:MGI Symbol;Acc:MGI:1915077]
			Lrrfip2	leucine rich repeat (in FLII) interacting protein 2 [Source:MGI Symbol;Acc:MGI:1918518]					Nqo1	NAD(P)H dehydrogenase, quinone 1 [Source:MGI Symbol;Acc:MGI:103187]
			D1Ertd622e	DNA segment, Chr 1, ERATO Doi 622, expressed [Source:MGI Symbol;Acc:MGI:1277184]					Lrrc75b	leucine rich repeat containing 75B [Source:MGI Symbol;Acc:MGI:2143657]
			Adcyap1r1	adenylate cyclase activating polypeptide 1 receptor 1 [Source:MGI Symbol;Acc:MGI:108449]					Prss23	protease, serine 23 [Source:MGI Symbol;Acc:MGI:1923703]
			Lgals9	lectin, galactose binding, soluble 9 [Source:MGI Symbol;Acc:MGI:109496]					Raver2	ribonucleoprotein, PTB-binding 2 [Source:MGI Symbol;Acc:MGI:2443623]
			Slc35d3	solute carrier family 35, member D3 [Source:MGI Symbol;Acc:MGI:1923407]					Aqp4	aquaporin 4 [Source:MGI Symbol;Acc:MGI:107387]
			Astn2	astrotactin 2 [Source:MGI Symbol;Acc:MGI:1889277]					Hspa12b	heat shock protein 12B [Source:MGI Symbol;Acc:MGI:1919880]
			Kcnd2	potassium voltage-gated channel, Shal-related family, member 2 [Source:MGI Symbol;Acc:MGI:102663]					Auh	AU RNA binding protein/enoyl-coenzyme A hydratase [Source:MGI Symbol;Acc:MGI:1338011]
			Prrx2	paired related homeobox 2 [Source:MGI Symbol;Acc:MGI:98218]					Lgi1	leucine-rich repeat LGI family, member 1 [Source:MGI Symbol;Acc:MGI:1861691]
			Trim9	tripartite motif-containing 9 [Source:MGI Symbol;Acc:MGI:2137354]					Nr2e1	nuclear receptor subfamily 2, group E, member 1 [Source:MGI Symbol;Acc:MGI:1100526]
			Mdfi	MyoD family inhibitor [Source:MGI Symbol;Acc:MGI:107687]					Rarres2	retinoic acid receptor responder (tazarotene induced) 2 [Source:MGI Symbol;Acc:MGI:1918910]
			Slc9a3r1	solute carrier family 9 (sodium/hydrogen exchanger), member 3 regulator 1 [Source:MGI Symbol;Acc:MGI:1349482]					Spef2	sperm flagellar 2 [Source:MGI Symbol;Acc:MGI:2443727]
			C030006K11Rik	RIKEN cDNA C030006K11 gene [Source:MGI Symbol;Acc:MGI:1925941]					Klf9	Kruppel-like factor 9 [Source:MGI Symbol;Acc:MGI:1333856]
			Adhfe1	alcohol dehydrogenase, iron containing, 1 [Source:MGI Symbol;Acc:MGI:1923437]					Zfp618	zinc finger protein 618 [Source:MGI Symbol;Acc:MGI:1919950]
			Gramd3	GRAM domain containing 3 [Source:MGI Symbol;Acc:MGI:1914815]					Ric3	RIC3 acetylcholine receptor chaperone [Source:MGI Symbol;Acc:MGI:2443887]
			Lix1l	Lix1-like [Source:MGI Symbol;Acc:MGI:3036267]					Gm16499	predicted gene 16499 [Source:MGI Symbol;Acc:MGI:3704267]
			Qrich2	glutamine rich 2 [Source:MGI Symbol;Acc:MGI:2684912]					Gas1	growth arrest specific 1 [Source:MGI Symbol;Acc:MGI:95655]
			Bmpr1b	bone morphogenetic protein receptor, type 1B [Source:MGI Symbol;Acc:MGI:107191]					Pard3	par-3 family cell polarity regulator [Source:MGI Symbol;Acc:MGI:2135608]
			Lhfpl4	lipoma HMGIC fusion partner-like protein 4 [Source:MGI Symbol;Acc:MGI:3057108]					Grin2b	glutamate receptor, ionotropic, NMDA2B (epsilon 2) [Source:MGI Symbol;Acc:MGI:95821]
			Gm36742	predicted gene, 36742 [Source:MGI Symbol;Acc:MGI:5595901]					Asic2	acid-sensing (proton-gated) ion channel 2 [Source:MGI Symbol;Acc:MGI:1100867]
			Prxl2a	peroxiredoxin like 2A [Source:MGI Symbol;Acc:MGI:1917814]					Gm43059	predicted gene 43059 [Source:MGI Symbol;Acc:MGI:5663196]
			Plekhd1	pleckstrin homology domain containing, family D (with coiled-coil domains) member 1 [Source:MGI Symbol;Acc:MGI:3036228]					Hspg2	perlecan (heparan sulfate proteoglycan 2) [Source:MGI Symbol;Acc:MGI:96257]
			Gm35455	predicted gene, 35455 [Source:MGI Symbol;Acc:MGI:5594614]					Cyyr1	cysteine and tyrosine-rich protein 1 [Source:MGI Symbol;Acc:MGI:2152187]
			Mmrn2	multimerin 2 [Source:MGI Symbol;Acc:MGI:2385618]					Rcn2	reticulocalbin 2 [Source:MGI Symbol;Acc:MGI:1349765]
			Fkbp10	FK506 binding protein 10 [Source:MGI Symbol;Acc:MGI:104769]					Foxg1	forkhead box G1 [Source:MGI Symbol;Acc:MGI:1347464]
			Lamb3	laminin, beta 3 [Source:MGI Symbol;Acc:MGI:99915]					Lama4	laminin, alpha 4 [Source:MGI Symbol;Acc:MGI:109321]
			Hapln1	hyaluronan and proteoglycan link protein 1 [Source:MGI Symbol;Acc:MGI:1337006]					Usp25	ubiquitin specific peptidase 25 [Source:MGI Symbol;Acc:MGI:1353655]
			Scn1b	sodium channel, voltage-gated, type I, beta [Source:MGI Symbol;Acc:MGI:98247]					Ccdc170	coiled-coil domain containing 170 [Source:MGI Symbol;Acc:MGI:2685067]
			Cadm2	cell adhesion molecule 2 [Source:MGI Symbol;Acc:MGI:2442722]					Xrra1	X-ray radiation resistance associated 1 [Source:MGI Symbol;Acc:MGI:2181647]
			Dipk1c	divergent protein kinase domain 1C [Source:MGI Symbol;Acc:MGI:3041188]					Lgr4	leucine-rich repeat-containing G protein-coupled receptor 4 [Source:MGI Symbol;Acc:MGI:1891468]
			Arhgef26	Rho guanine nucleotide exchange factor (GEF) 26 [Source:MGI Symbol;Acc:MGI:1918053]					6330403K07Rik	RIKEN cDNA 6330403K07 gene [Source:MGI Symbol;Acc:MGI:1918001]
			Pfn2	profilin 2 [Source:MGI Symbol;Acc:MGI:97550]					Mmd2	monocyte to macrophage differentiation-associated 2 [Source:MGI Symbol;Acc:MGI:1922354]
			Fxyd1	FXYD domain-containing ion transport regulator 1 [Source:MGI Symbol;Acc:MGI:1889273]					Scg3	secretogranin III [Source:MGI Symbol;Acc:MGI:103032]
			Scrg1	scrapie responsive gene 1 [Source:MGI Symbol;Acc:MGI:1328308]					Nos3	nitric oxide synthase 3, endothelial cell [Source:MGI Symbol;Acc:MGI:97362]
			Ralgapa1	Ral GTPase activating protein, alpha subunit 1 [Source:MGI Symbol;Acc:MGI:1931050]					Prss41	protease, serine 41 [Source:MGI Symbol;Acc:MGI:1918253]
			Crym	crystallin, mu [Source:MGI Symbol;Acc:MGI:102675]					Neu4	sialidase 4 [Source:MGI Symbol;Acc:MGI:2661364]
			Lxn	latexin [Source:MGI Symbol;Acc:MGI:107633]					Ggt1	gamma-glutamyltransferase 1 [Source:MGI Symbol;Acc:MGI:95706]
			Jcad	junctional cadherin 5 associated [Source:MGI Symbol;Acc:MGI:2685174]					Scrg1	scrapie responsive gene 1 [Source:MGI Symbol;Acc:MGI:1328308]
			Nat8	N-acetyltransferase 8 (GCN5-related) [Source:MGI Symbol;Acc:MGI:1915646]					Tubb2b	tubulin, beta 2B class IIB [Source:MGI Symbol;Acc:MGI:1920960]
			Tmem39a	transmembrane protein 39a [Source:MGI Symbol;Acc:MGI:1915096]					Gucy2e	guanylate cyclase 2e [Source:MGI Symbol;Acc:MGI:105123]
			Slc25a18	solute carrier family 25 (mitochondrial carrier), member 18 [Source:MGI Symbol;Acc:MGI:1919053]					Plpp3	phospholipid phosphatase 3 [Source:MGI Symbol;Acc:MGI:1915166]
			Tubb2b	tubulin, beta 2B class IIB [Source:MGI Symbol;Acc:MGI:1920960]					Wwc1	WW, C2 and coiled-coil domain containing 1 [Source:MGI Symbol;Acc:MGI:2388637]
			Lactb	lactamase, beta [Source:MGI Symbol;Acc:MGI:1933395]					2610306O10Rik	RIKEN cDNA 2610306O10 gene [Source:MGI Symbol;Acc:MGI:1917710]
			Enah	ENAH actin regulator [Source:MGI Symbol;Acc:MGI:108360]					Shd	src homology 2 domain-containing transforming protein D [Source:MGI Symbol;Acc:MGI:1099461]
			Rida	reactive intermediate imine deaminase A homolog [Source:MGI Symbol;Acc:MGI:1095401]					Rbp1	retinol binding protein 1, cellular [Source:MGI Symbol;Acc:MGI:97876]
			C1qtnf6	C1q and tumor necrosis factor related protein 6 [Source:MGI Symbol;Acc:MGI:1919959]					Cspg5	chondroitin sulfate proteoglycan 5 [Source:MGI Symbol;Acc:MGI:1352747]
			Sdc2	syndecan 2 [Source:MGI Symbol;Acc:MGI:1349165]					Prdm16	PR domain containing 16 [Source:MGI Symbol;Acc:MGI:1917923]
			Chrdl1	chordin-like 1 [Source:MGI Symbol;Acc:MGI:1933172]					Tpst1	protein-tyrosine sulfotransferase 1 [Source:MGI Symbol;Acc:MGI:1298231]
			Lrrc41	leucine rich repeat containing 41 [Source:MGI Symbol;Acc:MGI:2441984]					Dok7	docking protein 7 [Source:MGI Symbol;Acc:MGI:3584043]
			3300005D01Rik	RIKEN cDNA 3300005D01 gene [Source:MGI Symbol;Acc:MGI:1925762]					Gm5879	predicted gene 5879 [Source:MGI Symbol;Acc:MGI:3647624]
			Cd37	CD37 antigen [Source:MGI Symbol;Acc:MGI:88330]					Ddo	D-aspartate oxidase [Source:MGI Symbol;Acc:MGI:1925528]
			Csrnp2	cysteine-serine-rich nuclear protein 2 [Source:MGI Symbol;Acc:MGI:2386852]					Ryr2	ryanodine receptor 2, cardiac [Source:MGI Symbol;Acc:MGI:99685]
									Steap3	STEAP family member 3 [Source:MGI Symbol;Acc:MGI:1915678]
									Dlc1	deleted in liver cancer 1 [Source:MGI Symbol;Acc:MGI:1354949]
									Ston2	stonin 2 [Source:MGI Symbol;Acc:MGI:1918272]
									A2m	alpha-2-macroglobulin [Source:MGI Symbol;Acc:MGI:2449119]
									Pdgfd	platelet-derived growth factor, D polypeptide [Source:MGI Symbol;Acc:MGI:1919035]
									Rab40b	Rab40B, member RAS oncogene family [Source:MGI Symbol;Acc:MGI:2183451]
									Ftsj3	FtsJ RNA methyltransferase homolog 3 (E. coli) [Source:MGI Symbol;Acc:MGI:1860295]
									Pou3f3	POU domain, class 3, transcription factor 3 [Source:MGI Symbol;Acc:MGI:102564]
									Fgf22	fibroblast growth factor 22 [Source:MGI Symbol;Acc:MGI:1914362]
									Prrx2	paired related homeobox 2 [Source:MGI Symbol;Acc:MGI:98218]
									Ifngr2	interferon gamma receptor 2 [Source:MGI Symbol;Acc:MGI:107654]
									P2rx6	purinergic receptor P2X, ligand-gated ion channel, 6 [Source:MGI Symbol;Acc:MGI:1337113]
									Ntn4	netrin 4 [Source:MGI Symbol;Acc:MGI:1888978]
									Slc30a1	solute carrier family 30 (zinc transporter), member 1 [Source:MGI Symbol;Acc:MGI:1345281]
									Sdcbp2	syndecan binding protein (syntenin) 2 [Source:MGI Symbol;Acc:MGI:2385156]
									Slc22a4	solute carrier family 22 (organic cation transporter), member 4 [Source:MGI Symbol;Acc:MGI:1353479]
									2810032G03Rik	RIKEN cDNA 2810032G03 gene [Source:MGI Symbol;Acc:MGI:1919919]
									Pcdhga6	protocadherin gamma subfamily A, 6 [Source:MGI Symbol;Acc:MGI:1935218]
									Slc6a1	solute carrier family 6 (neurotransmitter transporter, GABA), member 1 [Source:MGI Symbol;Acc:MGI:95627]
									Ddx25	DEAD (Asp-Glu-Ala-Asp) box polypeptide 25 [Source:MGI Symbol;Acc:MGI:1353582]
									Ephb4	Eph receptor B4 [Source:MGI Symbol;Acc:MGI:104757]
									Necap1	NECAP endocytosis associated 1 [Source:MGI Symbol;Acc:MGI:1914852]
									Ablim1	actin-binding LIM protein 1 [Source:MGI Symbol;Acc:MGI:1194500]
									Gm50169	predicted gene, 50169 [Source:MGI Symbol;Acc:MGI:6302936]
									Ddx18	DEAD (Asp-Glu-Ala-Asp) box polypeptide 18 [Source:MGI Symbol;Acc:MGI:1914192]
									Septin9	septin 9 [Source:MGI Symbol;Acc:MGI:1858222]
									Otogl	otogelin-like [Source:MGI Symbol;Acc:MGI:3647600]
									Gm33027	predicted gene, 33027 [Source:MGI Symbol;Acc:MGI:5592186]
									Wdr93	WD repeat domain 93 [Source:MGI Symbol;Acc:MGI:3646885]
									Dpy19l3	dpy-19-like 3 (C. elegans) [Source:MGI Symbol;Acc:MGI:2443952]
									Lama5	laminin, alpha 5 [Source:MGI Symbol;Acc:MGI:105382]
									Arhgef19	Rho guanine nucleotide exchange factor (GEF) 19 [Source:MGI Symbol;Acc:MGI:1925912]
									Sestd1	SEC14 and spectrin domains 1 [Source:MGI Symbol;Acc:MGI:1916262]
									Vps53	VPS53 GARP complex subunit [Source:MGI Symbol;Acc:MGI:1915549]
									Rrp12	ribosomal RNA processing 12 homolog (S. cerevisiae) [Source:MGI Symbol;Acc:MGI:2147437]
									Kcna2	potassium voltage-gated channel, shaker-related subfamily, member 2 [Source:MGI Symbol;Acc:MGI:96659]
									Luzp2	leucine zipper protein 2 [Source:MGI Symbol;Acc:MGI:1889615]
									Echdc2	enoyl Coenzyme A hydratase domain containing 2 [Source:MGI Symbol;Acc:MGI:1289238]
									Glud1	glutamate dehydrogenase 1 [Source:MGI Symbol;Acc:MGI:95753]
									Stard3	START domain containing 3 [Source:MGI Symbol;Acc:MGI:1929618]
									Kcnt1	potassium channel, subfamily T, member 1 [Source:MGI Symbol;Acc:MGI:1924627]
									Dusp12	dual specificity phosphatase 12 [Source:MGI Symbol;Acc:MGI:1890614]
									Crb2	crumbs family member 2 [Source:MGI Symbol;Acc:MGI:2679260]
									9130401M01Rik	RIKEN cDNA 9130401M01 gene [Source:MGI Symbol;Acc:MGI:1923008]
									Rnf114	ring finger protein 114 [Source:MGI Symbol;Acc:MGI:1933159]
									Prxl2a	peroxiredoxin like 2A [Source:MGI Symbol;Acc:MGI:1917814]
									Golga5	golgi autoantigen, golgin subfamily a, 5 [Source:MGI Symbol;Acc:MGI:1351475]
									Dio2	deiodinase, iodothyronine, type II [Source:MGI Symbol;Acc:MGI:1338833]
									Lamtor1	late endosomal/lysosomal adaptor, MAPK and MTOR activator 1 [Source:MGI Symbol;Acc:MGI:1913758]
									Ubald2	UBA-like domain containing 2 [Source:MGI Symbol;Acc:MGI:1914635]
									S100a1	S100 calcium binding protein A1 [Source:MGI Symbol;Acc:MGI:1338917]
									Col1a2	collagen, type I, alpha 2 [Source:MGI Symbol;Acc:MGI:88468]
									Bcam	basal cell adhesion molecule [Source:MGI Symbol;Acc:MGI:1929940]
									Thbd	thrombomodulin [Source:MGI Symbol;Acc:MGI:98736]
									Map2k2	mitogen-activated protein kinase kinase 2 [Source:MGI Symbol;Acc:MGI:1346867]
									4930426L09Rik	RIKEN cDNA 4930426L09 gene [Source:MGI Symbol;Acc:MGI:1921879]
									Edn3	endothelin 3 [Source:MGI Symbol;Acc:MGI:95285]
									Pygo1	pygopus 1 [Source:MGI Symbol;Acc:MGI:1919385]
									Thy1	thymus cell antigen 1, theta [Source:MGI Symbol;Acc:MGI:98747]
									Rgma	repulsive guidance molecule family member A [Source:MGI Symbol;Acc:MGI:2679262]
									Mark1	MAP/microtubule affinity regulating kinase 1 [Source:MGI Symbol;Acc:MGI:2664902]
									Rps6ka4	ribosomal protein S6 kinase, polypeptide 4 [Source:MGI Symbol;Acc:MGI:1930076]
									Ppp1r7	protein phosphatase 1, regulatory subunit 7 [Source:MGI Symbol;Acc:MGI:1913635]
									Sypl2	synaptophysin-like 2 [Source:MGI Symbol;Acc:MGI:1328311]
									Cdh5	cadherin 5 [Source:MGI Symbol;Acc:MGI:105057]
									Lama2	laminin, alpha 2 [Source:MGI Symbol;Acc:MGI:99912]
									Gjb6	gap junction protein, beta 6 [Source:MGI Symbol;Acc:MGI:107588]
									Tbcd	tubulin-specific chaperone d [Source:MGI Symbol;Acc:MGI:1919686]
									Fst	follistatin [Source:MGI Symbol;Acc:MGI:95586]
									Emcn	endomucin [Source:MGI Symbol;Acc:MGI:1891716]
									Gm16589	predicted gene 16589 [Source:MGI Symbol;Acc:MGI:4418561]
									Car4	carbonic anhydrase 4 [Source:MGI Symbol;Acc:MGI:1096574]
									Gria1	glutamate receptor, ionotropic, AMPA1 (alpha 1) [Source:MGI Symbol;Acc:MGI:95808]
									Celsr1	cadherin, EGF LAG seven-pass G-type receptor 1 [Source:MGI Symbol;Acc:MGI:1100883]
									Mex3d	mex3 RNA binding family member D [Source:MGI Symbol;Acc:MGI:2681847]
									Eya1	EYA transcriptional coactivator and phosphatase 1 [Source:MGI Symbol;Acc:MGI:109344]
									Lypd6	LY6/PLAUR domain containing 6 [Source:MGI Symbol;Acc:MGI:2443848]
									Klf15	Kruppel-like factor 15 [Source:MGI Symbol;Acc:MGI:1929988]
									Fhl1	four and a half LIM domains 1 [Source:MGI Symbol;Acc:MGI:1298387]
									Gm17233	predicted gene 17233 [Source:MGI Symbol;Acc:MGI:4938060]
									Erc2	ELKS/RAB6-interacting/CAST family member 2 [Source:MGI Symbol;Acc:MGI:1098749]
									Cd3eap	CD3E antigen, epsilon polypeptide associated protein [Source:MGI Symbol;Acc:MGI:1917583]
									Ldb2	LIM domain binding 2 [Source:MGI Symbol;Acc:MGI:894670]
									Gfra1	glial cell line derived neurotrophic factor family receptor alpha 1 [Source:MGI Symbol;Acc:MGI:1100842]
									Extl1	exostosin-like glycosyltransferase 1 [Source:MGI Symbol;Acc:MGI:1888742]
									Fahd2a	fumarylacetoacetate hydrolase domain containing 2A [Source:MGI Symbol;Acc:MGI:1915376]
									Ldhd	lactate dehydrogenase D [Source:MGI Symbol;Acc:MGI:106428]
									Ecm2	extracellular matrix protein 2, female organ and adipocyte specific [Source:MGI Symbol;Acc:MGI:3039578]
									Memo1	mediator of cell motility 1 [Source:MGI Symbol;Acc:MGI:1924140]
									Robo1	roundabout guidance receptor 1 [Source:MGI Symbol;Acc:MGI:1274781]
									Agpat5	1-acylglycerol-3-phosphate O-acyltransferase 5 (lysophosphatidic acid acyltransferase, epsilon) [Source:MGI Symbol;Acc:MGI:1196345]
									Kcnn3	potassium intermediate/small conductance calcium-activated channel, subfamily N, member 3 [Source:MGI Symbol;Acc:MGI:2153183]
									Rtn4rl1	reticulon 4 receptor-like 1 [Source:MGI Symbol;Acc:MGI:2661375]
									Srd5a3	steroid 5 alpha-reductase 3 [Source:MGI Symbol;Acc:MGI:1930252]
									AC109619.1	novel transcript, antisense to Macrod1
									Gm23134	predicted gene, 23134 [Source:MGI Symbol;Acc:MGI:5452911]
									Heca	hdc homolog, cell cycle regulator [Source:MGI Symbol;Acc:MGI:2685715]
									Hapln1	hyaluronan and proteoglycan link protein 1 [Source:MGI Symbol;Acc:MGI:1337006]
									St6galnac2	ST6 (alpha-N-acetyl-neuraminyl-2,3-beta-galactosyl-1,3)-N-acetylgalactosaminide alpha-2,6-sialyltransferase 2 [Source:MGI Symbol;Acc:MGI:107553]
									0610009E02Rik	RIKEN cDNA 0610009E02 gene [Source:MGI Symbol;Acc:MGI:3698435]
									Gm35455	predicted gene, 35455 [Source:MGI Symbol;Acc:MGI:5594614]
									Rcc1l	reculator of chromosome condensation 1 like [Source:MGI Symbol;Acc:MGI:2137600]
									Gm24996	predicted gene, 24996 [Source:MGI Symbol;Acc:MGI:5454773]
									Mmrn2	multimerin 2 [Source:MGI Symbol;Acc:MGI:2385618]
									Leng1	leukocyte receptor cluster (LRC) member 1 [Source:MGI Symbol;Acc:MGI:1917007]
									Acsbg1	acyl-CoA synthetase bubblegum family member 1 [Source:MGI Symbol;Acc:MGI:2385656]
									Prdm8	PR domain containing 8 [Source:MGI Symbol;Acc:MGI:1924880]
									Gja1	gap junction protein, alpha 1 [Source:MGI Symbol;Acc:MGI:95713]
									Lynx1	Ly6/neurotoxin 1 [Source:MGI Symbol;Acc:MGI:1345180]
									Rhbdf1	rhomboid 5 homolog 1 [Source:MGI Symbol;Acc:MGI:104328]
									Tshz2	teashirt zinc finger family member 2 [Source:MGI Symbol;Acc:MGI:2153084]
									Rimklb	ribosomal modification protein rimK-like family member B [Source:MGI Symbol;Acc:MGI:1918325]
									Ttn	titin [Source:MGI Symbol;Acc:MGI:98864]
									Plxna1	plexin A1 [Source:MGI Symbol;Acc:MGI:107685]
									Htra1	HtrA serine peptidase 1 [Source:MGI Symbol;Acc:MGI:1929076]
									Sorcs2	sortilin-related VPS10 domain containing receptor 2 [Source:MGI Symbol;Acc:MGI:1932289]
									Cpne2	copine II [Source:MGI Symbol;Acc:MGI:2387578]
									Slc9a3r1	solute carrier family 9 (sodium/hydrogen exchanger), member 3 regulator 1 [Source:MGI Symbol;Acc:MGI:1349482]
									Exd2	exonuclease 3'-5' domain containing 2 [Source:MGI Symbol;Acc:MGI:1922485]
									Elovl5	ELOVL family member 5, elongation of long chain fatty acids (yeast) [Source:MGI Symbol;Acc:MGI:1916051]
									Zfp617	zinc finger protein 617 [Source:MGI Symbol;Acc:MGI:2684459]
									Tekt1	tektin 1 [Source:MGI Symbol;Acc:MGI:1333819]
									Pcdhb13	protocadherin beta 13 [Source:MGI Symbol;Acc:MGI:2136748]
									Dhodh	dihydroorotate dehydrogenase [Source:MGI Symbol;Acc:MGI:1928378]
									Spon1	spondin 1, (f-spondin) extracellular matrix protein [Source:MGI Symbol;Acc:MGI:2385287]
									C130089K02Rik	RIKEN cDNA C130089K02 gene [Source:MGI Symbol;Acc:MGI:2444420]
									Zfp334	zinc finger protein 334 [Source:MGI Symbol;Acc:MGI:2388656]
									Mro	maestro [Source:MGI Symbol;Acc:MGI:2152817]
									Kcnd3	potassium voltage-gated channel, Shal-related family, member 3 [Source:MGI Symbol;Acc:MGI:1928743]
									Il34	interleukin 34 [Source:MGI Symbol;Acc:MGI:1923777]
									Pax6	paired box 6 [Source:MGI Symbol;Acc:MGI:97490]
									Gm26387	predicted gene, 26387 [Source:MGI Symbol;Acc:MGI:5456164]
									Gm15983	predicted gene 15983 [Source:MGI Symbol;Acc:MGI:3805549]
									Sipa1l3	signal-induced proliferation-associated 1 like 3 [Source:MGI Symbol;Acc:MGI:1921456]
									1700003F12Rik	RIKEN cDNA 1700003F12 gene [Source:MGI Symbol;Acc:MGI:1922730]
									Vwa8	von Willebrand factor A domain containing 8 [Source:MGI Symbol;Acc:MGI:1919008]
									Eva1c	eva-1 homolog C (C. elegans) [Source:MGI Symbol;Acc:MGI:1918217]
									Stard10	START domain containing 10 [Source:MGI Symbol;Acc:MGI:1860093]
									Gtf2h1	general transcription factor II H, polypeptide 1 [Source:MGI Symbol;Acc:MGI:1277216]
									Smim19	small integral membrane protein 19 [Source:MGI Symbol;Acc:MGI:2142501]
									Dclk1	doublecortin-like kinase 1 [Source:MGI Symbol;Acc:MGI:1330861]
									Wnk2	WNK lysine deficient protein kinase 2 [Source:MGI Symbol;Acc:MGI:1922857]
									Pde9a	phosphodiesterase 9A [Source:MGI Symbol;Acc:MGI:1277179]
									Hlf	hepatic leukemia factor [Source:MGI Symbol;Acc:MGI:96108]
									Gm37310	predicted gene, 37310 [Source:MGI Symbol;Acc:MGI:5610538]
									Nrarp	Notch-regulated ankyrin repeat protein [Source:MGI Symbol;Acc:MGI:1914372]
									Ighd	immunoglobulin heavy constant delta [Source:MGI Symbol;Acc:MGI:96447]
									Gm46620	predicted gene, 46620 [Source:MGI Symbol;Acc:MGI:5826257]
									Qrich2	glutamine rich 2 [Source:MGI Symbol;Acc:MGI:2684912]
									Gm12925	predicted gene 12925 [Source:MGI Symbol;Acc:MGI:3651536]
									Lrfn1	leucine rich repeat and fibronectin type III domain containing 1 [Source:MGI Symbol;Acc:MGI:2136810]
									Zfp712	zinc finger protein 712 [Source:MGI Symbol;Acc:MGI:1925501]
									Arl16	ADP-ribosylation factor-like 16 [Source:MGI Symbol;Acc:MGI:1917567]
									Sfrp5	secreted frizzled-related sequence protein 5 [Source:MGI Symbol;Acc:MGI:1860298]
									BC004004	cDNA sequence BC004004 [Source:MGI Symbol;Acc:MGI:2136782]
									Gm45890	predicted gene 45890 [Source:MGI Symbol;Acc:MGI:5805005]
									Cyp4f14	cytochrome P450, family 4, subfamily f, polypeptide 14 [Source:MGI Symbol;Acc:MGI:1927669]
									B130046B21Rik	RIKEN cDNA B130046B21 gene [Source:MGI Symbol;Acc:MGI:3704458]
									Rdm1	RAD52 motif 1 [Source:MGI Symbol;Acc:MGI:1913849]
									Cachd1	cache domain containing 1 [Source:MGI Symbol;Acc:MGI:2444177]
									Ttll9	tubulin tyrosine ligase-like family, member 9 [Source:MGI Symbol;Acc:MGI:1913589]
									Dzip1	DAZ interacting protein 1 [Source:MGI Symbol;Acc:MGI:1914311]
									Syce1	synaptonemal complex central element protein 1 [Source:MGI Symbol;Acc:MGI:1921325]
									Baalc	brain and acute leukemia, cytoplasmic [Source:MGI Symbol;Acc:MGI:1928704]
									Il18r1	interleukin 18 receptor 1 [Source:MGI Symbol;Acc:MGI:105383]
									Lmo7	LIM domain only 7 [Source:MGI Symbol;Acc:MGI:1353586]
									Cfap206	cilia and flagella associated protein 206 [Source:MGI Symbol;Acc:MGI:1916579]
									Tchp	trichoplein, keratin filament binding [Source:MGI Symbol;Acc:MGI:1925082]
									Vps26a	VPS26 retromer complex component A [Source:MGI Symbol;Acc:MGI:1353654]
									Slc35b1	solute carrier family 35, member B1 [Source:MGI Symbol;Acc:MGI:1343133]
									Msi2	musashi RNA-binding protein 2 [Source:MGI Symbol;Acc:MGI:1923876]
									Nova2	NOVA alternative splicing regulator 2 [Source:MGI Symbol;Acc:MGI:104296]
									Gm38948	predicted gene, 38948 [Source:MGI Symbol;Acc:MGI:5621833]
									Gm29508	predicted gene 29508 [Source:MGI Symbol;Acc:MGI:5580214]
									Slc25a34	solute carrier family 25, member 34 [Source:MGI Symbol;Acc:MGI:2686215]
									Rnf103	ring finger protein 103 [Source:MGI Symbol;Acc:MGI:109483]
									Mfsd2a	major facilitator superfamily domain containing 2A [Source:MGI Symbol;Acc:MGI:1923824]
									Scn1b	sodium channel, voltage-gated, type I, beta [Source:MGI Symbol;Acc:MGI:98247]
									Fuz	fuzzy planar cell polarity protein [Source:MGI Symbol;Acc:MGI:1917550]
									Lactb	lactamase, beta [Source:MGI Symbol;Acc:MGI:1933395]
									Tlcd4	TLC domain containing 4 [Source:MGI Symbol;Acc:MGI:1923195]
									Fgfr3	fibroblast growth factor receptor 3 [Source:MGI Symbol;Acc:MGI:95524]
									Cntnap2	contactin associated protein-like 2 [Source:MGI Symbol;Acc:MGI:1914047]
									Fam71a	family with sequence similarity 71, member A [Source:MGI Symbol;Acc:MGI:3588202]
									Fam20a	family with sequence similarity 20, member A [Source:MGI Symbol;Acc:MGI:2388266]
									Slc19a3	solute carrier family 19, member 3 [Source:MGI Symbol;Acc:MGI:1931307]
									Dtx1	deltex 1, E3 ubiquitin ligase [Source:MGI Symbol;Acc:MGI:1352744]
									Tubgcp5	tubulin, gamma complex associated protein 5 [Source:MGI Symbol;Acc:MGI:2178836]
									Glul	glutamate-ammonia ligase (glutamine synthetase) [Source:MGI Symbol;Acc:MGI:95739]
									Pigx	phosphatidylinositol glycan anchor biosynthesis, class X [Source:MGI Symbol;Acc:MGI:1919334]
									Gm50035	predicted gene, 50035 [Source:MGI Symbol;Acc:MGI:6275340]
									Gm45760	predicted gene 45760 [Source:MGI Symbol;Acc:MGI:5804875]
									Spock2	sparc/osteonectin, cwcv and kazal-like domains proteoglycan 2 [Source:MGI Symbol;Acc:MGI:1891351]
									Gmps	guanine monophosphate synthetase [Source:MGI Symbol;Acc:MGI:2448526]
									Nrxn2	neurexin II [Source:MGI Symbol;Acc:MGI:1096362]
									Tmem246	transmembrane protein 246 [Source:MGI Symbol;Acc:MGI:1914313]
									AC156546.1	novel transcript
									Lurap1	leucine rich adaptor protein 1 [Source:MGI Symbol;Acc:MGI:1915325]
									Herc3	hect domain and RLD 3 [Source:MGI Symbol;Acc:MGI:1921248]
									Rfx3	regulatory factor X, 3 (influences HLA class II expression) [Source:MGI Symbol;Acc:MGI:106582]
									Gm10575	predicted gene 10575 [Source:MGI Symbol;Acc:MGI:3708765]
									Gm42463	predicted gene 42463 [Source:MGI Symbol;Acc:MGI:5662600]
									Ccdc74a	coiled-coil domain containing 74A [Source:MGI Symbol;Acc:MGI:1919565]
									Abcc9	ATP-binding cassette, sub-family C (CFTR/MRP), member 9 [Source:MGI Symbol;Acc:MGI:1352630]
									Gm48735	predicted gene, 48735 [Source:MGI Symbol;Acc:MGI:6098399]
									Ptprt	protein tyrosine phosphatase, receptor type, T [Source:MGI Symbol;Acc:MGI:1321152]
									Mphosph6	M phase phosphoprotein 6 [Source:MGI Symbol;Acc:MGI:1915783]
									Pltp	phospholipid transfer protein [Source:MGI Symbol;Acc:MGI:103151]
									Chadl	chondroadherin-like [Source:MGI Symbol;Acc:MGI:3036284]
									Atp13a4	ATPase type 13A4 [Source:MGI Symbol;Acc:MGI:1924456]
									Gm38392	predicted gene, 38392 [Source:MGI Symbol;Acc:MGI:5613632]
									Gm10179	predicted gene 10179 [Source:MGI Symbol;Acc:MGI:3708748]
									Adgrf5	adhesion G protein-coupled receptor F5 [Source:MGI Symbol;Acc:MGI:2182928]
									Sybu	syntabulin (syntaxin-interacting) [Source:MGI Symbol;Acc:MGI:2442392]
									Gm2387	predicted gene 2387 [Source:MGI Symbol;Acc:MGI:3780555]
									Lix1l	Lix1-like [Source:MGI Symbol;Acc:MGI:3036267]
									Gm12532	predicted gene 12532 [Source:MGI Symbol;Acc:MGI:3650618]
									Ralgapa1	Ral GTPase activating protein, alpha subunit 1 [Source:MGI Symbol;Acc:MGI:1931050]
									Tbx1	T-box 1 [Source:MGI Symbol;Acc:MGI:98493]
									Sox1ot	Sox1 overlapping transcript [Source:MGI Symbol;Acc:MGI:3645522]
									Cacng8	calcium channel, voltage-dependent, gamma subunit 8 [Source:MGI Symbol;Acc:MGI:1932376]
									Gpr37l1	G protein-coupled receptor 37-like 1 [Source:MGI Symbol;Acc:MGI:1928503]
									Vtn	vitronectin [Source:MGI Symbol;Acc:MGI:98940]
									Cnot2	CCR4-NOT transcription complex, subunit 2 [Source:MGI Symbol;Acc:MGI:1919318]
									Dhx34	DEAH (Asp-Glu-Ala-His) box polypeptide 34 [Source:MGI Symbol;Acc:MGI:1918973]
									Paqr6	progestin and adipoQ receptor family member VI [Source:MGI Symbol;Acc:MGI:1916207]
									Sf3a2	splicing factor 3a, subunit 2 [Source:MGI Symbol;Acc:MGI:104912]
									Slit2	slit guidance ligand 2 [Source:MGI Symbol;Acc:MGI:1315205]
									Fjx1	four jointed box 1 [Source:MGI Symbol;Acc:MGI:1341907]
									Cfap97d2	CFAP97 domain containing 2 [Source:MGI Symbol;Acc:MGI:2685952]
									Gm3226	predicted gene 3226 [Source:MGI Symbol;Acc:MGI:3804968]
									Col5a2	collagen, type V, alpha 2 [Source:MGI Symbol;Acc:MGI:88458]
									Tcaf2	TRPM8 channel-associated factor 2 [Source:MGI Symbol;Acc:MGI:2385258]
									Gabrg1	gamma-aminobutyric acid (GABA) A receptor, subunit gamma 1 [Source:MGI Symbol;Acc:MGI:103156]
									Yeats4	YEATS domain containing 4 [Source:MGI Symbol;Acc:MGI:1927224]
									Klra8	killer cell lectin-like receptor, subfamily A, member 8 [Source:MGI Symbol;Acc:MGI:102968]
									Nxn	nucleoredoxin [Source:MGI Symbol;Acc:MGI:109331]
									Aip	aryl-hydrocarbon receptor-interacting protein [Source:MGI Symbol;Acc:MGI:109622]
									Syn2	synapsin II [Source:MGI Symbol;Acc:MGI:103020]
									Slc13a5	solute carrier family 13 (sodium-dependent citrate transporter), member 5 [Source:MGI Symbol;Acc:MGI:3037150]
									Grid1	glutamate receptor, ionotropic, delta 1 [Source:MGI Symbol;Acc:MGI:95812]
									Slc4a4	solute carrier family 4 (anion exchanger), member 4 [Source:MGI Symbol;Acc:MGI:1927555]
									Rhob	ras homolog family member B [Source:MGI Symbol;Acc:MGI:107949]
									Ccbe1	collagen and calcium binding EGF domains 1 [Source:MGI Symbol;Acc:MGI:2445053]
									Nat14	N-acetyltransferase 14 [Source:MGI Symbol;Acc:MGI:3039561]
									Shisa8	shisa family member 8 [Source:MGI Symbol;Acc:MGI:2146080]
									D3Ertd751e	DNA segment, Chr 3, ERATO Doi 751, expressed [Source:MGI Symbol;Acc:MGI:1289213]
									Josd1	Josephin domain containing 1 [Source:MGI Symbol;Acc:MGI:1921408]
									Maneal	mannosidase, endo-alpha-like [Source:MGI Symbol;Acc:MGI:2684896]
									Hhex	hematopoietically expressed homeobox [Source:MGI Symbol;Acc:MGI:96086]
									Pcdhga3	protocadherin gamma subfamily A, 3 [Source:MGI Symbol;Acc:MGI:1935215]
									Hmgcs2	3-hydroxy-3-methylglutaryl-Coenzyme A synthase 2 [Source:MGI Symbol;Acc:MGI:101939]
									Sema3c	sema domain, immunoglobulin domain (Ig), short basic domain, secreted, (semaphorin) 3C [Source:MGI Symbol;Acc:MGI:107557]
									Gm45867	predicted gene 45867 [Source:MGI Symbol;Acc:MGI:5804982]
									Plppr3	phospholipid phosphatase related 3 [Source:MGI Symbol;Acc:MGI:2388640]
									Sox1	SRY (sex determining region Y)-box 1 [Source:MGI Symbol;Acc:MGI:98357]
									Chil1	chitinase-like 1 [Source:MGI Symbol;Acc:MGI:1340899]
									Gm37183	predicted gene, 37183 [Source:MGI Symbol;Acc:MGI:5610411]
									R3hdm4	R3H domain containing 4 [Source:MGI Symbol;Acc:MGI:1924814]
									Sirt5	sirtuin 5 [Source:MGI Symbol;Acc:MGI:1915596]
									Taf3	TATA-box binding protein associated factor 3 [Source:MGI Symbol;Acc:MGI:2388097]
									Nog	noggin [Source:MGI Symbol;Acc:MGI:104327]
									Yrdc	yrdC domain containing (E.coli) [Source:MGI Symbol;Acc:MGI:2387201]
									Kcnj10	potassium inwardly-rectifying channel, subfamily J, member 10 [Source:MGI Symbol;Acc:MGI:1194504]
									Tmem100	transmembrane protein 100 [Source:MGI Symbol;Acc:MGI:1915138]
									Reck	reversion-inducing-cysteine-rich protein with kazal motifs [Source:MGI Symbol;Acc:MGI:1855698]
									Tie1	tyrosine kinase with immunoglobulin-like and EGF-like domains 1 [Source:MGI Symbol;Acc:MGI:99906]
									D1Ertd622e	DNA segment, Chr 1, ERATO Doi 622, expressed [Source:MGI Symbol;Acc:MGI:1277184]
									Endou	endonuclease, polyU-specific [Source:MGI Symbol;Acc:MGI:97746]
									Ccni	cyclin I [Source:MGI Symbol;Acc:MGI:1341077]
									Itm2a	integral membrane protein 2A [Source:MGI Symbol;Acc:MGI:107706]
									Pdlim5	PDZ and LIM domain 5 [Source:MGI Symbol;Acc:MGI:1927489]
									Lrrc4	leucine rich repeat containing 4 [Source:MGI Symbol;Acc:MGI:2182081]
									Pde7b	phosphodiesterase 7B [Source:MGI Symbol;Acc:MGI:1352752]
									Trim9	tripartite motif-containing 9 [Source:MGI Symbol;Acc:MGI:2137354]
									Ascl1	achaete-scute family bHLH transcription factor 1 [Source:MGI Symbol;Acc:MGI:96919]
									Plscr4	phospholipid scramblase 4 [Source:MGI Symbol;Acc:MGI:2143267]
									Cped1	cadherin-like and PC-esterase domain containing 1 [Source:MGI Symbol;Acc:MGI:2444814]
									Dpp10	dipeptidylpeptidase 10 [Source:MGI Symbol;Acc:MGI:2442409]
									Ptk2b	PTK2 protein tyrosine kinase 2 beta [Source:MGI Symbol;Acc:MGI:104908]
									Ino80e	INO80 complex subunit E [Source:MGI Symbol;Acc:MGI:2141881]
									Sh3bp5	SH3-domain binding protein 5 (BTK-associated) [Source:MGI Symbol;Acc:MGI:1344391]
									Dr1	down-regulator of transcription 1 [Source:MGI Symbol;Acc:MGI:1100515]
									Trim67	tripartite motif-containing 67 [Source:MGI Symbol;Acc:MGI:3045323]
									Heyl	hairy/enhancer-of-split related with YRPW motif-like [Source:MGI Symbol;Acc:MGI:1860511]
									Erc1	ELKS/RAB6-interacting/CAST family member 1 [Source:MGI Symbol;Acc:MGI:2151013]
									Tor3a	torsin family 3, member A [Source:MGI Symbol;Acc:MGI:1353652]
									Gm34583	predicted gene, 34583 [Source:MGI Symbol;Acc:MGI:5593742]
									Slc24a1	solute carrier family 24 (sodium/potassium/calcium exchanger), member 1 [Source:MGI Symbol;Acc:MGI:2384871]
									Ptprb	protein tyrosine phosphatase, receptor type, B [Source:MGI Symbol;Acc:MGI:97809]
									Ccdc63	coiled-coil domain containing 63 [Source:MGI Symbol;Acc:MGI:3607777]
									Cyp4f15	cytochrome P450, family 4, subfamily f, polypeptide 15 [Source:MGI Symbol;Acc:MGI:2146921]
									Fmo2	flavin containing monooxygenase 2 [Source:MGI Symbol;Acc:MGI:1916776]
									Grm3	glutamate receptor, metabotropic 3 [Source:MGI Symbol;Acc:MGI:1351340]
									Txndc12	thioredoxin domain containing 12 (endoplasmic reticulum) [Source:MGI Symbol;Acc:MGI:1913323]
									Tor2a	torsin family 2, member A [Source:MGI Symbol;Acc:MGI:1353596]
									Unc93b1	unc-93 homolog B1, TLR signaling regulator [Source:MGI Symbol;Acc:MGI:1859307]
									Tril	TLR4 interactor with leucine-rich repeats [Source:MGI Symbol;Acc:MGI:1914123]
									Gm36742	predicted gene, 36742 [Source:MGI Symbol;Acc:MGI:5595901]
									Gm13688	predicted gene 13688 [Source:MGI Symbol;Acc:MGI:3652062]
									Hdgfl3	HDGF like 3 [Source:MGI Symbol;Acc:MGI:1352760]
									Bex2	brain expressed X-linked 2 [Source:MGI Symbol;Acc:MGI:1338017]
									Mapk12	mitogen-activated protein kinase 12 [Source:MGI Symbol;Acc:MGI:1353438]
									1810062G17Rik	RIKEN cDNA 1810062G17 gene [Source:MGI Symbol;Acc:MGI:1919532]
									Lrrc8c	leucine rich repeat containing 8 family, member C [Source:MGI Symbol;Acc:MGI:2140839]
									Bmpr1a	bone morphogenetic protein receptor, type 1A [Source:MGI Symbol;Acc:MGI:1338938]
									Sphk2	sphingosine kinase 2 [Source:MGI Symbol;Acc:MGI:1861380]
									Uimc1	ubiquitin interaction motif containing 1 [Source:MGI Symbol;Acc:MGI:103185]
									Heatr3	HEAT repeat containing 3 [Source:MGI Symbol;Acc:MGI:2444491]
									4933407L21Rik	RIKEN cDNA 4933407L21 gene [Source:MGI Symbol;Acc:MGI:1918391]
									Cldn10	claudin 10 [Source:MGI Symbol;Acc:MGI:1913101]
									Cd37	CD37 antigen [Source:MGI Symbol;Acc:MGI:88330]
									Csrnp2	cysteine-serine-rich nuclear protein 2 [Source:MGI Symbol;Acc:MGI:2386852]
									Fxyd3	FXYD domain-containing ion transport regulator 3 [Source:MGI Symbol;Acc:MGI:107497]
									Slc4a3	solute carrier family 4 (anion exchanger), member 3 [Source:MGI Symbol;Acc:MGI:109350]
									Gm35040	predicted gene, 35040 [Source:MGI Symbol;Acc:MGI:5594199]
									Chl1	cell adhesion molecule L1-like [Source:MGI Symbol;Acc:MGI:1098266]
									Rbm17	RNA binding motif protein 17 [Source:MGI Symbol;Acc:MGI:1924188]
									Arhgap42	Rho GTPase activating protein 42 [Source:MGI Symbol;Acc:MGI:1918794]
									Ltbr	lymphotoxin B receptor [Source:MGI Symbol;Acc:MGI:104875]
									Gramd3	GRAM domain containing 3 [Source:MGI Symbol;Acc:MGI:1914815]
									Garem1	GRB2 associated regulator of MAPK1 subtype 1 [Source:MGI Symbol;Acc:MGI:2685790]
									Rasgrp1	RAS guanyl releasing protein 1 [Source:MGI Symbol;Acc:MGI:1314635]
									Psmd3	proteasome (prosome, macropain) 26S subunit, non-ATPase, 3 [Source:MGI Symbol;Acc:MGI:98858]
									Gm6145	predicted gene 6145 [Source:MGI Symbol;Acc:MGI:3779559]
									Slc2a4	solute carrier family 2 (facilitated glucose transporter), member 4 [Source:MGI Symbol;Acc:MGI:95758]
									BC067074	cDNA sequence BC067074 [Source:MGI Symbol;Acc:MGI:3040697]
									Hey2	hairy/enhancer-of-split related with YRPW motif 2 [Source:MGI Symbol;Acc:MGI:1341884]
									Ogdhl	oxoglutarate dehydrogenase-like [Source:MGI Symbol;Acc:MGI:3616088]
									4932438H23Rik	RIKEN cDNA 4932438H23 gene [Source:MGI Symbol;Acc:MGI:1921637]
									Pcdhga8	protocadherin gamma subfamily A, 8 [Source:MGI Symbol;Acc:MGI:1935221]
									Gm32401	predicted gene, 32401 [Source:MGI Symbol;Acc:MGI:5591560]
									Itga7	integrin alpha 7 [Source:MGI Symbol;Acc:MGI:102700]
									Fam81a	family with sequence similarity 81, member A [Source:MGI Symbol;Acc:MGI:1924136]
									Lrrc4c	leucine rich repeat containing 4C [Source:MGI Symbol;Acc:MGI:2442636]
									Ltbp1	latent transforming growth factor beta binding protein 1 [Source:MGI Symbol;Acc:MGI:109151]
									Bace2	beta-site APP-cleaving enzyme 2 [Source:MGI Symbol;Acc:MGI:1860440]
									Hsd11b1	hydroxysteroid 11-beta dehydrogenase 1 [Source:MGI Symbol;Acc:MGI:103562]
									Tfcp2l1	transcription factor CP2-like 1 [Source:MGI Symbol;Acc:MGI:2444691]
									Frat1	frequently rearranged in advanced T cell lymphomas [Source:MGI Symbol;Acc:MGI:109450]
									Lmo1	LIM domain only 1 [Source:MGI Symbol;Acc:MGI:102812]
									Fabp7	fatty acid binding protein 7, brain [Source:MGI Symbol;Acc:MGI:101916]
									Itga1	integrin alpha 1 [Source:MGI Symbol;Acc:MGI:96599]
									Pcp4l1	Purkinje cell protein 4-like 1 [Source:MGI Symbol;Acc:MGI:1913675]
									Imp3	IMP3, U3 small nucleolar ribonucleoprotein [Source:MGI Symbol;Acc:MGI:1916119]
									Rpl9-ps6	ribosomal protein L9, pseudogene 6 [Source:MGI Symbol;Acc:MGI:3642682]
									Fhod3	formin homology 2 domain containing 3 [Source:MGI Symbol;Acc:MGI:1925847]
									Dipk1a	divergent protein kinase domain 1A [Source:MGI Symbol;Acc:MGI:1914516]
									Mir100hg	Mir100 Mirlet7a-2 Mir125b-1 cluster host gene [Source:MGI Symbol;Acc:MGI:1920394]
									Mthfd2l	methylenetetrahydrofolate dehydrogenase (NADP+ dependent) 2-like [Source:MGI Symbol;Acc:MGI:1915871]
									Ube2d2a	ubiquitin-conjugating enzyme E2D 2A [Source:MGI Symbol;Acc:MGI:1930715]
									Ifnar2	interferon (alpha and beta) receptor 2 [Source:MGI Symbol;Acc:MGI:1098243]
									Faim	Fas apoptotic inhibitory molecule [Source:MGI Symbol;Acc:MGI:1344387]
									Pcdh17	protocadherin 17 [Source:MGI Symbol;Acc:MGI:2684924]
									Nol7	nucleolar protein 7 [Source:MGI Symbol;Acc:MGI:1917328]
									Slc25a18	solute carrier family 25 (mitochondrial carrier), member 18 [Source:MGI Symbol;Acc:MGI:1919053]
									Irf4	interferon regulatory factor 4 [Source:MGI Symbol;Acc:MGI:1096873]
									Fam171a1	family with sequence similarity 171, member A1 [Source:MGI Symbol;Acc:MGI:2442917]
									Trhde	TRH-degrading enzyme [Source:MGI Symbol;Acc:MGI:2384311]
									H2-DMb2	histocompatibility 2, class II, locus Mb2 [Source:MGI Symbol;Acc:MGI:95923]
									C130071C03Rik	RIKEN cDNA C130071C03 gene [Source:MGI Symbol;Acc:MGI:2443574]
									Msrb3	methionine sulfoxide reductase B3 [Source:MGI Symbol;Acc:MGI:2443538]
									Ppargc1a	peroxisome proliferative activated receptor, gamma, coactivator 1 alpha [Source:MGI Symbol;Acc:MGI:1342774]
									Fmnl3	formin-like 3 [Source:MGI Symbol;Acc:MGI:109569]
									Ptch1	patched 1 [Source:MGI Symbol;Acc:MGI:105373]
									Rpl37rt	ribosomal protein L37, retrotransposed [Source:MGI Symbol;Acc:MGI:3651519]
									Nsdhl	NAD(P) dependent steroid dehydrogenase-like [Source:MGI Symbol;Acc:MGI:1099438]
									Akap12	A kinase (PRKA) anchor protein (gravin) 12 [Source:MGI Symbol;Acc:MGI:1932576]
									Xlr4c	X-linked lymphocyte-regulated 4C [Source:MGI Symbol;Acc:MGI:3574099]
									Gm8113	predicted gene 8113 [Source:MGI Symbol;Acc:MGI:3648791]
									Acat3	acetyl-Coenzyme A acetyltransferase 3 [Source:MGI Symbol;Acc:MGI:109182]
									Gm19935	predicted gene, 19935 [Source:MGI Symbol;Acc:MGI:5012120]
									Basp1	brain abundant, membrane attached signal protein 1 [Source:MGI Symbol;Acc:MGI:1917600]
									Ap3m2	adaptor-related protein complex 3, mu 2 subunit [Source:MGI Symbol;Acc:MGI:1929214]
									Sox21	SRY (sex determining region Y)-box 21 [Source:MGI Symbol;Acc:MGI:2654070]
									Ramp2	receptor (calcitonin) activity modifying protein 2 [Source:MGI Symbol;Acc:MGI:1859650]
									Phka1	phosphorylase kinase alpha 1 [Source:MGI Symbol;Acc:MGI:97576]
									Prodh	proline dehydrogenase [Source:MGI Symbol;Acc:MGI:97770]
									Prkar2b	protein kinase, cAMP dependent regulatory, type II beta [Source:MGI Symbol;Acc:MGI:97760]
									Snx11	sorting nexin 11 [Source:MGI Symbol;Acc:MGI:1921729]
									Fat4	FAT atypical cadherin 4 [Source:MGI Symbol;Acc:MGI:3045256]
									Cdc42se2	CDC42 small effector 2 [Source:MGI Symbol;Acc:MGI:1919979]
									Gm13340	predicted gene 13340 [Source:MGI Symbol;Acc:MGI:3650227]
									Lef1os1	LEF1 opposite strand RNA 1 [Source:MGI Symbol;Acc:MGI:5663489]
									D830035M03Rik	RIKEN cDNA D830035M03 gene [Source:MGI Symbol;Acc:MGI:2686558]
									Mir7666	microRNA 7666 [Source:MGI Symbol;Acc:MGI:5531297]
									Ap4e1	adaptor-related protein complex AP-4, epsilon 1 [Source:MGI Symbol;Acc:MGI:1336993]
									Vps28	vacuolar protein sorting 28 [Source:MGI Symbol;Acc:MGI:1914164]
									Fubp3	far upstream element (FUSE) binding protein 3 [Source:MGI Symbol;Acc:MGI:2443699]
									Pop7	processing of precursor 7, ribonuclease P family, (S. cerevisiae) [Source:MGI Symbol;Acc:MGI:1921347]
									Gm15932	predicted gene 15932 [Source:MGI Symbol;Acc:MGI:3802106]
									Celrr	cerebellum expressed regulatory RNA [Source:MGI Symbol;Acc:MGI:2685664]
									Ece1	endothelin converting enzyme 1 [Source:MGI Symbol;Acc:MGI:1101357]
									Frmpd1	FERM and PDZ domain containing 1 [Source:MGI Symbol;Acc:MGI:2446274]
									Hes6	hairy and enhancer of split 6 [Source:MGI Symbol;Acc:MGI:1859852]
									Nid1	nidogen 1 [Source:MGI Symbol;Acc:MGI:97342]
									Tox	thymocyte selection-associated high mobility group box [Source:MGI Symbol;Acc:MGI:2181659]
									Ppp2r2b	protein phosphatase 2, regulatory subunit B, beta [Source:MGI Symbol;Acc:MGI:1920180]
									Ttc33	tetratricopeptide repeat domain 33 [Source:MGI Symbol;Acc:MGI:1914765]
									Gm22581	predicted gene, 22581 [Source:MGI Symbol;Acc:MGI:5452358]
									CN725425	cDNA sequence CN725425 [Source:MGI Symbol;Acc:MGI:3613655]
									Tmem184c	transmembrane protein 184C [Source:MGI Symbol;Acc:MGI:2384562]
									Dennd5b	DENN/MADD domain containing 5B [Source:MGI Symbol;Acc:MGI:2444273]
									Flnb	filamin, beta [Source:MGI Symbol;Acc:MGI:2446089]
									Shisa2	shisa family member 2 [Source:MGI Symbol;Acc:MGI:2444716]
									Loxl1	lysyl oxidase-like 1 [Source:MGI Symbol;Acc:MGI:106096]
									Klhl21	kelch-like 21 [Source:MGI Symbol;Acc:MGI:1919288]
									Gm37069	predicted gene, 37069 [Source:MGI Symbol;Acc:MGI:5610297]
									Sec13	SEC13 homolog, nuclear pore and COPII coat complex component [Source:MGI Symbol;Acc:MGI:99832]
									AI429214	expressed sequence AI429214 [Source:MGI Symbol;Acc:MGI:2142538]
									Tmem219	transmembrane protein 219 [Source:MGI Symbol;Acc:MGI:1915992]
									Car5b	carbonic anhydrase 5b, mitochondrial [Source:MGI Symbol;Acc:MGI:1926249]
									Snord49b	small nucleolar RNA, C/D box 49B [Source:MGI Symbol;Acc:MGI:3819539]
									Adra2a	adrenergic receptor, alpha 2a [Source:MGI Symbol;Acc:MGI:87934]
									Ifi209	interferon activated gene 209 [Source:MGI Symbol;Acc:MGI:2138243]
									Fndc4	fibronectin type III domain containing 4 [Source:MGI Symbol;Acc:MGI:1917195]
									Rpf1	ribosome production factor 1 homolog [Source:MGI Symbol;Acc:MGI:1917535]
									Utrn	utrophin [Source:MGI Symbol;Acc:MGI:104631]
									Ak3	adenylate kinase 3 [Source:MGI Symbol;Acc:MGI:1860835]
									Palmd	palmdelphin [Source:MGI Symbol;Acc:MGI:2148896]
									Gm43654	predicted gene 43654 [Source:MGI Symbol;Acc:MGI:5663791]
									Pcdhga9	protocadherin gamma subfamily A, 9 [Source:MGI Symbol;Acc:MGI:1935226]
									Ncan	neurocan [Source:MGI Symbol;Acc:MGI:104694]
									Asphd2	aspartate beta-hydroxylase domain containing 2 [Source:MGI Symbol;Acc:MGI:1920148]
									Nadk2	NAD kinase 2, mitochondrial [Source:MGI Symbol;Acc:MGI:1915896]
									Exoc3l2	exocyst complex component 3-like 2 [Source:MGI Symbol;Acc:MGI:1921713]
									Thsd4	thrombospondin, type I, domain containing 4 [Source:MGI Symbol;Acc:MGI:2672033]
									Slc14a2	solute carrier family 14 (urea transporter), member 2 [Source:MGI Symbol;Acc:MGI:1351653]
									Spi1	spleen focus forming virus (SFFV) proviral integration oncogene [Source:MGI Symbol;Acc:MGI:98282]
									Bmpr1b	bone morphogenetic protein receptor, type 1B [Source:MGI Symbol;Acc:MGI:107191]
									Ctu2	cytosolic thiouridylase subunit 2 [Source:MGI Symbol;Acc:MGI:1914215]
									Psen1	presenilin 1 [Source:MGI Symbol;Acc:MGI:1202717]
									Upk1a	uroplakin 1A [Source:MGI Symbol;Acc:MGI:98911]
									Galk1	galactokinase 1 [Source:MGI Symbol;Acc:MGI:95730]
									Rarg	retinoic acid receptor, gamma [Source:MGI Symbol;Acc:MGI:97858]
									Hrh1	histamine receptor H1 [Source:MGI Symbol;Acc:MGI:107619]
									Fxyd7	FXYD domain-containing ion transport regulator 7 [Source:MGI Symbol;Acc:MGI:1889006]
									Gm11627	predicted gene 11627 [Source:MGI Symbol;Acc:MGI:3650659]
									Slc39a10	solute carrier family 39 (zinc transporter), member 10 [Source:MGI Symbol;Acc:MGI:1914515]
									Tsen34	tRNA splicing endonuclease subunit 34 [Source:MGI Symbol;Acc:MGI:1913328]
									Rftn2	raftlin family member 2 [Source:MGI Symbol;Acc:MGI:1921263]
									Rhno1	RAD9-HUS1-RAD1 interacting nuclear orphan 1 [Source:MGI Symbol;Acc:MGI:1915315]
									Pcdhb16	protocadherin beta 16 [Source:MGI Symbol;Acc:MGI:2136752]
									Micall2	MICAL-like 2 [Source:MGI Symbol;Acc:MGI:2444818]
									Zbtb22	zinc finger and BTB domain containing 22 [Source:MGI Symbol;Acc:MGI:1931870]
									Nars2	asparaginyl-tRNA synthetase 2 (mitochondrial)(putative) [Source:MGI Symbol;Acc:MGI:2142075]
									Agrn	agrin [Source:MGI Symbol;Acc:MGI:87961]
									Hyal1	hyaluronoglucosaminidase 1 [Source:MGI Symbol;Acc:MGI:96298]
									Gm35853	predicted gene, 35853 [Source:MGI Symbol;Acc:MGI:5595012]
									Dtwd2	DTW domain containing 2 [Source:MGI Symbol;Acc:MGI:1916107]
									Tigd3	tigger transposable element derived 3 [Source:MGI Symbol;Acc:MGI:2681860]
									Spry2	sprouty RTK signaling antagonist 2 [Source:MGI Symbol;Acc:MGI:1345138]
									Iba57	IBA57 homolog, iron-sulfur cluster assembly [Source:MGI Symbol;Acc:MGI:3041174]
									Ctxn2	cortexin 2 [Source:MGI Symbol;Acc:MGI:2139444]
									Ptprg	protein tyrosine phosphatase, receptor type, G [Source:MGI Symbol;Acc:MGI:97814]
									Raf1	v-raf-leukemia viral oncogene 1 [Source:MGI Symbol;Acc:MGI:97847]
									Hspb8	heat shock protein 8 [Source:MGI Symbol;Acc:MGI:2135756]
									Kdm1a	lysine (K)-specific demethylase 1A [Source:MGI Symbol;Acc:MGI:1196256]
									2610307P16Rik	RIKEN cDNA 2610307P16 gene [Source:MGI Symbol;Acc:MGI:1919768]
									Rgs6	regulator of G-protein signaling 6 [Source:MGI Symbol;Acc:MGI:1354730]
									Zfp93	zinc finger protein 93 [Source:MGI Symbol;Acc:MGI:107611]
									Slc35a4	solute carrier family 35, member A4 [Source:MGI Symbol;Acc:MGI:1915093]
									St3gal5	ST3 beta-galactoside alpha-2,3-sialyltransferase 5 [Source:MGI Symbol;Acc:MGI:1339963]
									2810403G07Rik	RIKEN cDNA 2810403G07 gene [Source:MGI Symbol;Acc:MGI:1917210]
									Ptger2	prostaglandin E receptor 2 (subtype EP2) [Source:MGI Symbol;Acc:MGI:97794]
									Trp53bp1	transformation related protein 53 binding protein 1 [Source:MGI Symbol;Acc:MGI:1351320]
									Nsmce3	NSE3 homolog, SMC5-SMC6 complex component [Source:MGI Symbol;Acc:MGI:1913897]
									Phyhipl	phytanoyl-CoA hydroxylase interacting protein-like [Source:MGI Symbol;Acc:MGI:1918161]
									Asb5	ankyrin repeat and SOCs box-containing 5 [Source:MGI Symbol;Acc:MGI:1923544]
									Gm44668	predicted gene 44668 [Source:MGI Symbol;Acc:MGI:5753244]
									Skap1	src family associated phosphoprotein 1 [Source:MGI Symbol;Acc:MGI:1925723]
									Flvcr2	feline leukemia virus subgroup C cellular receptor 2 [Source:MGI Symbol;Acc:MGI:2384974]
									Snhg7os	small nucleolar RNA host gene 7, opposite strand [Source:MGI Symbol;Acc:MGI:3045374]
									Gm44745	predicted gene 44745 [Source:MGI Symbol;Acc:MGI:5753321]
									Pdk2	pyruvate dehydrogenase kinase, isoenzyme 2 [Source:MGI Symbol;Acc:MGI:1343087]
									Cyp46a1	cytochrome P450, family 46, subfamily a, polypeptide 1 [Source:MGI Symbol;Acc:MGI:1341877]
									Ube2s	ubiquitin-conjugating enzyme E2S [Source:MGI Symbol;Acc:MGI:1925141]
									Mdk	midkine [Source:MGI Symbol;Acc:MGI:96949]
									Rpusd4	RNA pseudouridylate synthase domain containing 4 [Source:MGI Symbol;Acc:MGI:1919239]
									Rnf32	ring finger protein 32 [Source:MGI Symbol;Acc:MGI:1861747]
									Ptprz1	protein tyrosine phosphatase, receptor type Z, polypeptide 1 [Source:MGI Symbol;Acc:MGI:97816]
									Bcan	brevican [Source:MGI Symbol;Acc:MGI:1096385]
									Cacng7	calcium channel, voltage-dependent, gamma subunit 7 [Source:MGI Symbol;Acc:MGI:1932374]
									Gm17823	predicted gene, 17823 [Source:MGI Symbol;Acc:MGI:5010008]
									Syt7	synaptotagmin VII [Source:MGI Symbol;Acc:MGI:1859545]
									Trp53	transformation related protein 53 [Source:MGI Symbol;Acc:MGI:98834]
									Galnt15	polypeptide N-acetylgalactosaminyltransferase 15 [Source:MGI Symbol;Acc:MGI:1926004]
									Slc38a11	solute carrier family 38, member 11 [Source:MGI Symbol;Acc:MGI:2443383]
									Nsg1	neuron specific gene family member 1 [Source:MGI Symbol;Acc:MGI:109149]
									Kcnd2	potassium voltage-gated channel, Shal-related family, member 2 [Source:MGI Symbol;Acc:MGI:102663]
									Sox18	SRY (sex determining region Y)-box 18 [Source:MGI Symbol;Acc:MGI:103559]
									Pum3	pumilio RNA-binding family member 3 [Source:MGI Symbol;Acc:MGI:106253]
									Pcdhb5	protocadherin beta 5 [Source:MGI Symbol;Acc:MGI:2136739]
									Fmnl1	formin-like 1 [Source:MGI Symbol;Acc:MGI:1888994]
									Dbi	diazepam binding inhibitor [Source:MGI Symbol;Acc:MGI:94865]
									D030056L22Rik	RIKEN cDNA D030056L22 gene [Source:MGI Symbol;Acc:MGI:3583960]
									Psmd4	proteasome (prosome, macropain) 26S subunit, non-ATPase, 4 [Source:MGI Symbol;Acc:MGI:1201670]
									Gm47754	predicted gene, 47754 [Source:MGI Symbol;Acc:MGI:6096900]
									Teddm2	transmembrane epididymal family member 2 [Source:MGI Symbol;Acc:MGI:1923273]
									Gm47389	predicted gene, 47389 [Source:MGI Symbol;Acc:MGI:6096310]
									Fbln1	fibulin 1 [Source:MGI Symbol;Acc:MGI:95487]
									Asb4	ankyrin repeat and SOCS box-containing 4 [Source:MGI Symbol;Acc:MGI:1929751]
									Ccdc115	coiled-coil domain containing 115 [Source:MGI Symbol;Acc:MGI:1916918]
									Adamtsl5	ADAMTS-like 5 [Source:MGI Symbol;Acc:MGI:1913798]
									Arpin	actin-related protein 2/3 complex inhibitor [Source:MGI Symbol;Acc:MGI:1917670]
									Fam168a	family with sequence similarity 168, member A [Source:MGI Symbol;Acc:MGI:2442372]
									Pcdhga12	protocadherin gamma subfamily A, 12 [Source:MGI Symbol;Acc:MGI:1935229]
									Npsr1	neuropeptide S receptor 1 [Source:MGI Symbol;Acc:MGI:2441738]
									Rps6ka2	ribosomal protein S6 kinase, polypeptide 2 [Source:MGI Symbol;Acc:MGI:1342290]
									Tmem39a	transmembrane protein 39a [Source:MGI Symbol;Acc:MGI:1915096]
									Rbm3	RNA binding motif (RNP1, RRM) protein 3 [Source:MGI Symbol;Acc:MGI:1099460]
									Gm15564	predicted gene 15564 [Source:MGI Symbol;Acc:MGI:3783013]
									Pgls	6-phosphogluconolactonase [Source:MGI Symbol;Acc:MGI:1913421]
									Coq7	demethyl-Q 7 [Source:MGI Symbol;Acc:MGI:107207]
									Bfar	bifunctional apoptosis regulator [Source:MGI Symbol;Acc:MGI:1914368]
									Susd1	sushi domain containing 1 [Source:MGI Symbol;Acc:MGI:3651543]
									Stom	stomatin [Source:MGI Symbol;Acc:MGI:95403]
									Gpt2	glutamic pyruvate transaminase (alanine aminotransferase) 2 [Source:MGI Symbol;Acc:MGI:1915391]
									Pcdhgc4	protocadherin gamma subfamily C, 4 [Source:MGI Symbol;Acc:MGI:1935203]
									Vps18	VPS18 CORVET/HOPS core subunit [Source:MGI Symbol;Acc:MGI:2443626]
									Cgnl1	cingulin-like 1 [Source:MGI Symbol;Acc:MGI:1915428]
									Sox5	SRY (sex determining region Y)-box 5 [Source:MGI Symbol;Acc:MGI:98367]
									C030037D09Rik	RIKEN cDNA C030037D09 gene [Source:MGI Symbol;Acc:MGI:1924865]
									Gm23201	predicted gene, 23201 [Source:MGI Symbol;Acc:MGI:5452978]
									Nectin3	nectin cell adhesion molecule 3 [Source:MGI Symbol;Acc:MGI:1930171]
									Gm14113	predicted gene 14113 [Source:MGI Symbol;Acc:MGI:3652260]
									Mapk3	mitogen-activated protein kinase 3 [Source:MGI Symbol;Acc:MGI:1346859]
									Sod3	superoxide dismutase 3, extracellular [Source:MGI Symbol;Acc:MGI:103181]
									Gm14634	predicted gene 14634 [Source:MGI Symbol;Acc:MGI:3705147]
									Tmem179b	transmembrane protein 179B [Source:MGI Symbol;Acc:MGI:1914956]
									F3	coagulation factor III [Source:MGI Symbol;Acc:MGI:88381]
									Aph1b	aph1 homolog B, gamma secretase subunit [Source:MGI Symbol;Acc:MGI:3522097]
									Gm17115	predicted gene 17115 [Source:MGI Symbol;Acc:MGI:4937942]
									Slc35f1	solute carrier family 35, member F1 [Source:MGI Symbol;Acc:MGI:2139810]
									Fzd10	frizzled class receptor 10 [Source:MGI Symbol;Acc:MGI:2136761]
									Arhgap17	Rho GTPase activating protein 17 [Source:MGI Symbol;Acc:MGI:1917747]
									Cbs	cystathionine beta-synthase [Source:MGI Symbol;Acc:MGI:88285]
									Dag1	dystroglycan 1 [Source:MGI Symbol;Acc:MGI:101864]
									Stap2	signal transducing adaptor family member 2 [Source:MGI Symbol;Acc:MGI:2147039]
									Tprkb	Tp53rk binding protein [Source:MGI Symbol;Acc:MGI:1917036]
									Gm23183	predicted gene, 23183 [Source:MGI Symbol;Acc:MGI:5452960]
									Lonrf2	LON peptidase N-terminal domain and ring finger 2 [Source:MGI Symbol;Acc:MGI:1920209]
									Nat8	N-acetyltransferase 8 (GCN5-related) [Source:MGI Symbol;Acc:MGI:1915646]
									Parvg	parvin, gamma [Source:MGI Symbol;Acc:MGI:2158329]
									Tmem203	transmembrane protein 203 [Source:MGI Symbol;Acc:MGI:2443597]
									Egfr	epidermal growth factor receptor [Source:MGI Symbol;Acc:MGI:95294]
									B3galt2	UDP-Gal:betaGlcNAc beta 1,3-galactosyltransferase, polypeptide 2 [Source:MGI Symbol;Acc:MGI:1349461]
									S1pr1	sphingosine-1-phosphate receptor 1 [Source:MGI Symbol;Acc:MGI:1096355]
									Sltm	SAFB-like, transcription modulator [Source:MGI Symbol;Acc:MGI:1913910]
									Grin2c	glutamate receptor, ionotropic, NMDA2C (epsilon 3) [Source:MGI Symbol;Acc:MGI:95822]
									Gm14964	predicted gene 14964 [Source:MGI Symbol;Acc:MGI:3641621]
									Lrrc41	leucine rich repeat containing 41 [Source:MGI Symbol;Acc:MGI:2441984]
									Gcnt4	glucosaminyl (N-acetyl) transferase 4, core 2 (beta-1,6-N-acetylglucosaminyltransferase) [Source:MGI Symbol;Acc:MGI:2684919]
									Notch1	notch 1 [Source:MGI Symbol;Acc:MGI:97363]
									Gm21691	predicted gene, 21691 [Source:MGI Symbol;Acc:MGI:5435046]
									Cd276	CD276 antigen [Source:MGI Symbol;Acc:MGI:2183926]
									Arxes1	adipocyte-related X-chromosome expressed sequence 1 [Source:MGI Symbol;Acc:MGI:1923469]
									Apoa2	apolipoprotein A-II [Source:MGI Symbol;Acc:MGI:88050]
									Dph5	diphthamide biosynthesis 5 [Source:MGI Symbol;Acc:MGI:1916990]
									Lamtor3	late endosomal/lysosomal adaptor, MAPK and MTOR activator 3 [Source:MGI Symbol;Acc:MGI:1929467]
									Gm45412	predicted gene 45412 [Source:MGI Symbol;Acc:MGI:5791248]
									1700003M07Rik	RIKEN cDNA 1700003M07 gene [Source:MGI Symbol;Acc:MGI:1919475]
									Agt	angiotensinogen (serpin peptidase inhibitor, clade A, member 8) [Source:MGI Symbol;Acc:MGI:87963]
									H3c1	H3 clustered histone 1 [Source:MGI Symbol;Acc:MGI:2668828]
									Nrbp1	nuclear receptor binding protein 1 [Source:MGI Symbol;Acc:MGI:2183436]
									Rab11fip3	RAB11 family interacting protein 3 (class II) [Source:MGI Symbol;Acc:MGI:2444431]
									Dmp1	dentin matrix protein 1 [Source:MGI Symbol;Acc:MGI:94910]
									Otx2	orthodenticle homeobox 2 [Source:MGI Symbol;Acc:MGI:97451]
									Dpf1	D4, zinc and double PHD fingers family 1 [Source:MGI Symbol;Acc:MGI:1352748]
									Npm2	nucleophosmin/nucleoplasmin 2 [Source:MGI Symbol;Acc:MGI:1890811]
									Gm16286	predicted gene 16286 [Source:MGI Symbol;Acc:MGI:3833940]
									4732471J01Rik	RIKEN cDNA 4732471J01 gene [Source:MGI Symbol;Acc:MGI:3603586]
									Kcnj8	potassium inwardly-rectifying channel, subfamily J, member 8 [Source:MGI Symbol;Acc:MGI:1100508]
									1700028N14Rik	RIKEN cDNA 1700028N14 gene [Source:MGI Symbol;Acc:MGI:1920530]
									Caskin1	CASK interacting protein 1 [Source:MGI Symbol;Acc:MGI:2442952]
									Psma8	proteasome subunit alpha 8 [Source:MGI Symbol;Acc:MGI:1920927]
									Msi1	musashi RNA-binding protein 1 [Source:MGI Symbol;Acc:MGI:107376]
									Gm23753	predicted gene, 23753 [Source:MGI Symbol;Acc:MGI:5453530]
									Gm49310	predicted gene, 49310 [Source:MGI Symbol;Acc:MGI:6118813]
									Tmem25	transmembrane protein 25 [Source:MGI Symbol;Acc:MGI:1918937]
									Rbmxl1	RNA binding motif protein, X-linked like-1 [Source:MGI Symbol;Acc:MGI:1343045]
									Pard6a	par-6 family cell polarity regulator alpha [Source:MGI Symbol;Acc:MGI:1927223]
									Oas1c	2'-5' oligoadenylate synthetase 1C [Source:MGI Symbol;Acc:MGI:2149633]
									Gm40557	predicted gene, 40557 [Source:MGI Symbol;Acc:MGI:5623442]
									Ptcd1	pentatricopeptide repeat domain 1 [Source:MGI Symbol;Acc:MGI:1919049]
									Bloc1s3	biogenesis of lysosomal organelles complex-1, subunit 3 [Source:MGI Symbol;Acc:MGI:2678952]
									Zfp786	zinc finger protein 786 [Source:MGI Symbol;Acc:MGI:3026883]
									Thbs4	thrombospondin 4 [Source:MGI Symbol;Acc:MGI:1101779]
									Ncbp3	nuclear cap binding subunit 3 [Source:MGI Symbol;Acc:MGI:1914124]
									Cdk10	cyclin-dependent kinase 10 [Source:MGI Symbol;Acc:MGI:2448549]
									Tle1	transducin-like enhancer of split 1 [Source:MGI Symbol;Acc:MGI:104636]
									Dtx2	deltex 2, E3 ubiquitin ligase [Source:MGI Symbol;Acc:MGI:1921448]
									Stx4a	syntaxin 4A (placental) [Source:MGI Symbol;Acc:MGI:893577]
									Gm2176	predicted gene 2176 [Source:MGI Symbol;Acc:MGI:3780346]
									Gm6871	predicted gene 6871 [Source:MGI Symbol;Acc:MGI:3643456]
									Fmc1	formation of mitochondrial complex V assembly factor 1 [Source:MGI Symbol;Acc:MGI:1913367]
									Fam169a	family with sequence similarity 169, member A [Source:MGI Symbol;Acc:MGI:2444268]
									Psen2	presenilin 2 [Source:MGI Symbol;Acc:MGI:109284]
									Hdac8	histone deacetylase 8 [Source:MGI Symbol;Acc:MGI:1917565]
									Fam120c	family with sequence similarity 120, member C [Source:MGI Symbol;Acc:MGI:2387687]
									Rlbp1	retinaldehyde binding protein 1 [Source:MGI Symbol;Acc:MGI:97930]
									Gm15975	predicted gene 15975 [Source:MGI Symbol;Acc:MGI:3801944]
									Nt5c1a	5'-nucleotidase, cytosolic IA [Source:MGI Symbol;Acc:MGI:2155700]
									Retreg3	reticulophagy regulator family member 3 [Source:MGI Symbol;Acc:MGI:1915248]
									Mcrip1	MAPK regulated corepressor interacting protein 1 [Source:MGI Symbol;Acc:MGI:2384752]
									H2-DMa	histocompatibility 2, class II, locus DMa [Source:MGI Symbol;Acc:MGI:95921]
									Cdh10	cadherin 10 [Source:MGI Symbol;Acc:MGI:107436]
									Gm39090	predicted gene, 39090 [Source:MGI Symbol;Acc:MGI:5621975]
									Pars2	prolyl-tRNA synthetase (mitochondrial)(putative) [Source:MGI Symbol;Acc:MGI:2386296]
									Slfn5	schlafen 5 [Source:MGI Symbol;Acc:MGI:1329004]
									Gm38192	predicted gene, 38192 [Source:MGI Symbol;Acc:MGI:5611420]
									Gm44243	predicted gene, 44243 [Source:MGI Symbol;Acc:MGI:5690635]
									Fkbp7	FK506 binding protein 7 [Source:MGI Symbol;Acc:MGI:1336879]
									Peg3	paternally expressed 3 [Source:MGI Symbol;Acc:MGI:104748]
									Pcdhga10	protocadherin gamma subfamily A, 10 [Source:MGI Symbol;Acc:MGI:1935227]
									Trappc2l	trafficking protein particle complex 2-like [Source:MGI Symbol;Acc:MGI:1916295]
									Terf2ip	telomeric repeat binding factor 2, interacting protein [Source:MGI Symbol;Acc:MGI:1929871]
									Rhpn1	rhophilin, Rho GTPase binding protein 1 [Source:MGI Symbol;Acc:MGI:1098783]
									Gm49745	predicted gene, 49745 [Source:MGI Symbol;Acc:MGI:6215237]
									Khdrbs1	KH domain containing, RNA binding, signal transduction associated 1 [Source:MGI Symbol;Acc:MGI:893579]
									Ilrun	inflammation and lipid regulator with UBA-like and NBR1-like domains [Source:MGI Symbol;Acc:MGI:106281]
									Ogfr	opioid growth factor receptor [Source:MGI Symbol;Acc:MGI:1919325]
									Npas3	neuronal PAS domain protein 3 [Source:MGI Symbol;Acc:MGI:1351610]
									Cobll1	Cobl-like 1 [Source:MGI Symbol;Acc:MGI:2442894]
									Myh14	myosin, heavy polypeptide 14 [Source:MGI Symbol;Acc:MGI:1919210]
									Rnase10	ribonuclease, RNase A family, 10 (non-active) [Source:MGI Symbol;Acc:MGI:1922269]
									Pcnx4	pecanex homolog 4 [Source:MGI Symbol;Acc:MGI:1914958]
									Spry4	sprouty RTK signaling antagonist 4 [Source:MGI Symbol;Acc:MGI:1345144]
									Igsf11	immunoglobulin superfamily, member 11 [Source:MGI Symbol;Acc:MGI:2388477]
									3300005D01Rik	RIKEN cDNA 3300005D01 gene [Source:MGI Symbol;Acc:MGI:1925762]
									Hsdl1	hydroxysteroid dehydrogenase like 1 [Source:MGI Symbol;Acc:MGI:1919802]
									Ptp4a3	protein tyrosine phosphatase 4a3 [Source:MGI Symbol;Acc:MGI:1277098]
									Pom121	nuclear pore membrane protein 121 [Source:MGI Symbol;Acc:MGI:2137624]
									Taf4b	TATA-box binding protein associated factor 4b [Source:MGI Symbol;Acc:MGI:2152345]
									Trir	telomerase RNA component interacting RNase [Source:MGI Symbol;Acc:MGI:1922833]
									Zfp639	zinc finger protein 639 [Source:MGI Symbol;Acc:MGI:1915028]
									Spast	spastin [Source:MGI Symbol;Acc:MGI:1858896]
									Gm4705	predicted gene 4705 [Source:MGI Symbol;Acc:MGI:3782885]
									Pigk	phosphatidylinositol glycan anchor biosynthesis, class K [Source:MGI Symbol;Acc:MGI:1913863]
									Gm32296	predicted gene, 32296 [Source:MGI Symbol;Acc:MGI:5591455]
									Tafa5	TAFA chemokine like family member 5 [Source:MGI Symbol;Acc:MGI:2146182]
									Tmtc2	transmembrane and tetratricopeptide repeat containing 2 [Source:MGI Symbol;Acc:MGI:1914057]
									Mafa	v-maf musculoaponeurotic fibrosarcoma oncogene family, protein A (avian) [Source:MGI Symbol;Acc:MGI:2673307]
									Tmem35a	transmembrane protein 35A [Source:MGI Symbol;Acc:MGI:1914814]
									Entpd2	ectonucleoside triphosphate diphosphohydrolase 2 [Source:MGI Symbol;Acc:MGI:1096863]
									1010001B22Rik	RIKEN cDNA 1010001B22 gene [Source:MGI Symbol;Acc:MGI:1922653]
									Abhd10	abhydrolase domain containing 10 [Source:MGI Symbol;Acc:MGI:2442422]
									Rgcc	regulator of cell cycle [Source:MGI Symbol;Acc:MGI:1913464]
									Ckap4	cytoskeleton-associated protein 4 [Source:MGI Symbol;Acc:MGI:2444926]
									Rnf152	ring finger protein 152 [Source:MGI Symbol;Acc:MGI:2443787]
									S100a16	S100 calcium binding protein A16 [Source:MGI Symbol;Acc:MGI:1915110]
									Lrtm2	leucine-rich repeats and transmembrane domains 2 [Source:MGI Symbol;Acc:MGI:2141485]
									Ssr1	signal sequence receptor, alpha [Source:MGI Symbol;Acc:MGI:105082]
									Abhd2	abhydrolase domain containing 2 [Source:MGI Symbol;Acc:MGI:1914344]
									Gm37983	predicted gene, 37983 [Source:MGI Symbol;Acc:MGI:5611211]
									Rpia	ribose 5-phosphate isomerase A [Source:MGI Symbol;Acc:MGI:103254]
									Septin5	septin 5 [Source:MGI Symbol;Acc:MGI:1195461]
									Pcyt1a	phosphate cytidylyltransferase 1, choline, alpha isoform [Source:MGI Symbol;Acc:MGI:88557]
									Mpv17l	Mpv17 transgene, kidney disease mutant-like [Source:MGI Symbol;Acc:MGI:2135951]
									Vwa5b1	von Willebrand factor A domain containing 5B1 [Source:MGI Symbol;Acc:MGI:1922968]
									2210412B16Rik	RIKEN cDNA 2210412B16 gene [Source:MGI Symbol;Acc:MGI:1919625]
									Gm10406	predicted gene 10406 [Source:MGI Symbol;Acc:MGI:3711272]
									Pla2r1	phospholipase A2 receptor 1 [Source:MGI Symbol;Acc:MGI:102468]
									Ranbp3l	RAN binding protein 3-like [Source:MGI Symbol;Acc:MGI:2444654]
									Amn1	antagonist of mitotic exit network 1 [Source:MGI Symbol;Acc:MGI:2442933]
									Gm37274	predicted gene, 37274 [Source:MGI Symbol;Acc:MGI:5610502]
									4933428P19Rik	RIKEN cDNA 4933428P19 gene [Source:MGI Symbol;Acc:MGI:1918479]
									Dnlz	DNL-type zinc finger [Source:MGI Symbol;Acc:MGI:106559]
									Gm19554	predicted gene, 19554 [Source:MGI Symbol;Acc:MGI:5011739]
									Ptx3	pentraxin related gene [Source:MGI Symbol;Acc:MGI:104641]
									Gm10033	predicted gene 10033 [Source:MGI Symbol;Acc:MGI:3642803]
									Slc26a1	solute carrier family 26 (sulfate transporter), member 1 [Source:MGI Symbol;Acc:MGI:2385894]
									Zic3	zinc finger protein of the cerebellum 3 [Source:MGI Symbol;Acc:MGI:106676]
									Pld4	phospholipase D family, member 4 [Source:MGI Symbol;Acc:MGI:2144765]
									Pqlc2	PQ loop repeat containing 2 [Source:MGI Symbol;Acc:MGI:2384837]
									H2bu1-ps	H2B.U histone 1, pseudogene [Source:MGI Symbol;Acc:MGI:1922442]
									Gm47856	predicted gene, 47856 [Source:MGI Symbol;Acc:MGI:6097067]
									Tmem258	transmembrane protein 258 [Source:MGI Symbol;Acc:MGI:1916288]
									Mllt11	myeloid/lymphoid or mixed-lineage leukemia; translocated to, 11 [Source:MGI Symbol;Acc:MGI:1929671]
									2310022B05Rik	RIKEN cDNA 2310022B05 gene [Source:MGI Symbol;Acc:MGI:1916801]
									Galnt3	polypeptide N-acetylgalactosaminyltransferase 3 [Source:MGI Symbol;Acc:MGI:894695]
									Stard13	StAR-related lipid transfer (START) domain containing 13 [Source:MGI Symbol;Acc:MGI:2385331]
									Cttn	cortactin [Source:MGI Symbol;Acc:MGI:99695]
									Gpc5	glypican 5 [Source:MGI Symbol;Acc:MGI:1194894]
									Babam1	BRISC and BRCA1 A complex member 1 [Source:MGI Symbol;Acc:MGI:1915501]
									Rae1	ribonucleic acid export 1 [Source:MGI Symbol;Acc:MGI:1913929]
									Kcnj16	potassium inwardly-rectifying channel, subfamily J, member 16 [Source:MGI Symbol;Acc:MGI:1314842]
									Pla1a	phospholipase A1 member A [Source:MGI Symbol;Acc:MGI:1934677]
									Irf2bp1	interferon regulatory factor 2 binding protein 1 [Source:MGI Symbol;Acc:MGI:2442159]
									Gm36936	predicted gene, 36936 [Source:MGI Symbol;Acc:MGI:5610164]
									B3galnt1	UDP-GalNAc:betaGlcNAc beta 1,3-galactosaminyltransferase, polypeptide 1 [Source:MGI Symbol;Acc:MGI:1349405]
									Hopxos	HOP homeobox, opposite strand [Source:MGI Symbol;Acc:MGI:3801917]
									Angptl2	angiopoietin-like 2 [Source:MGI Symbol;Acc:MGI:1347002]
									Gm36908	predicted gene, 36908 [Source:MGI Symbol;Acc:MGI:5596067]
									Bmp6	bone morphogenetic protein 6 [Source:MGI Symbol;Acc:MGI:88182]
									Pgrmc2	progesterone receptor membrane component 2 [Source:MGI Symbol;Acc:MGI:1918054]
									Plaat1	phospholipase A and acyltransferase 1 [Source:MGI Symbol;Acc:MGI:1351473]
									Rmst	rhabdomyosarcoma 2 associated transcript (non-coding RNA) [Source:MGI Symbol;Acc:MGI:1099806]
									Cstb	cystatin B [Source:MGI Symbol;Acc:MGI:109514]
									Trib2	tribbles pseudokinase 2 [Source:MGI Symbol;Acc:MGI:2145021]
									Garnl3	GTPase activating RANGAP domain-like 3 [Source:MGI Symbol;Acc:MGI:2139309]
									Txlnb	taxilin beta [Source:MGI Symbol;Acc:MGI:2671945]
									Tbc1d10a	TBC1 domain family, member 10a [Source:MGI Symbol;Acc:MGI:2144164]
									Vta1	vesicle (multivesicular body) trafficking 1 [Source:MGI Symbol;Acc:MGI:1913451]
									Dvl2	dishevelled segment polarity protein 2 [Source:MGI Symbol;Acc:MGI:106613]
									Lrrc47	leucine rich repeat containing 47 [Source:MGI Symbol;Acc:MGI:1920196]
									Dnase1l1	deoxyribonuclease 1-like 1 [Source:MGI Symbol;Acc:MGI:109628]
									Gm10657	predicted gene 10657 [Source:MGI Symbol;Acc:MGI:3642259]
									Gm10605	predicted gene 10605 [Source:MGI Symbol;Acc:MGI:3642596]
									Slc38a5	solute carrier family 38, member 5 [Source:MGI Symbol;Acc:MGI:2148066]
									Gsta4	glutathione S-transferase, alpha 4 [Source:MGI Symbol;Acc:MGI:1309515]
									Aqp11	aquaporin 11 [Source:MGI Symbol;Acc:MGI:1913583]
									Ptpn14	protein tyrosine phosphatase, non-receptor type 14 [Source:MGI Symbol;Acc:MGI:102467]
									Ccdc68	coiled-coil domain containing 68 [Source:MGI Symbol;Acc:MGI:3612676]
									Cpeb3	cytoplasmic polyadenylation element binding protein 3 [Source:MGI Symbol;Acc:MGI:2443075]
									Atp13a5	ATPase type 13A5 [Source:MGI Symbol;Acc:MGI:2444068]
									Mphosph10	M-phase phosphoprotein 10 (U3 small nucleolar ribonucleoprotein) [Source:MGI Symbol;Acc:MGI:1915223]
									Zfp830	zinc finger protein 830 [Source:MGI Symbol;Acc:MGI:1914233]
									Wfdc1	WAP four-disulfide core domain 1 [Source:MGI Symbol;Acc:MGI:1915116]
									Gm30731	predicted gene, 30731 [Source:MGI Symbol;Acc:MGI:5589890]
									Spata7	spermatogenesis associated 7 [Source:MGI Symbol;Acc:MGI:2144877]
									Slc52a3	solute carrier protein family 52, member 3 [Source:MGI Symbol;Acc:MGI:1916948]
									Spns3	spinster homolog 3 [Source:MGI Symbol;Acc:MGI:1924827]
									Meis3	Meis homeobox 3 [Source:MGI Symbol;Acc:MGI:108519]
									Gpx4	glutathione peroxidase 4 [Source:MGI Symbol;Acc:MGI:104767]
									Ostf1	osteoclast stimulating factor 1 [Source:MGI Symbol;Acc:MGI:700012]
									Hcar1	hydrocarboxylic acid receptor 1 [Source:MGI Symbol;Acc:MGI:2441671]
									Ndst3	N-deacetylase/N-sulfotransferase (heparan glucosaminyl) 3 [Source:MGI Symbol;Acc:MGI:1932544]
									Col4a1	collagen, type IV, alpha 1 [Source:MGI Symbol;Acc:MGI:88454]
									1700003D09Rik	RIKEN cDNA 1700003D09 gene [Source:MGI Symbol;Acc:MGI:1916588]
									Shc3	src homology 2 domain-containing transforming protein C3 [Source:MGI Symbol;Acc:MGI:106179]
									Mob4	MOB family member 4, phocein [Source:MGI Symbol;Acc:MGI:104899]
									Pinx1	PIN2/TERF1 interacting, telomerase inhibitor 1 [Source:MGI Symbol;Acc:MGI:1919650]
									Plscr2	phospholipid scramblase 2 [Source:MGI Symbol;Acc:MGI:1270860]
									Zc3h10	zinc finger CCCH type containing 10 [Source:MGI Symbol;Acc:MGI:2143670]
									Cfap47	cilia and flagella associated protein 47 [Source:MGI Symbol;Acc:MGI:3781475]
									Ing3	inhibitor of growth family, member 3 [Source:MGI Symbol;Acc:MGI:1919027]
									Vegfb	vascular endothelial growth factor B [Source:MGI Symbol;Acc:MGI:106199]
									Esam	endothelial cell-specific adhesion molecule [Source:MGI Symbol;Acc:MGI:1916774]
									Gm49172	predicted gene, 49172 [Source:MGI Symbol;Acc:MGI:6118604]
									Ppp1r1b	protein phosphatase 1, regulatory inhibitor subunit 1B [Source:MGI Symbol;Acc:MGI:94860]
									Oasl2	2'-5' oligoadenylate synthetase-like 2 [Source:MGI Symbol;Acc:MGI:1344390]
									Dnah2	dynein, axonemal, heavy chain 2 [Source:MGI Symbol;Acc:MGI:107731]
									Ptges	prostaglandin E synthase [Source:MGI Symbol;Acc:MGI:1927593]
									AU040320	expressed sequence AU040320 [Source:MGI Symbol;Acc:MGI:2140475]
									Zfand2a	zinc finger, AN1-type domain 2A [Source:MGI Symbol;Acc:MGI:2140729]
									Cend1	cell cycle exit and neuronal differentiation 1 [Source:MGI Symbol;Acc:MGI:1929898]
									Gm45552	predicted gene 45552 [Source:MGI Symbol;Acc:MGI:5791388]
									Lrmp	lymphoid-restricted membrane protein [Source:MGI Symbol;Acc:MGI:108424]
									Zfp518a	zinc finger protein 518A [Source:MGI Symbol;Acc:MGI:1919922]
									Tmprss11a	transmembrane protease, serine 11a [Source:MGI Symbol;Acc:MGI:2684853]
									Brinp2	bone morphogenic protein/retinoic acid inducible neural-specific 2 [Source:MGI Symbol;Acc:MGI:2443333]
									Anxa3	annexin A3 [Source:MGI Symbol;Acc:MGI:1201378]
									Tmem182	transmembrane protein 182 [Source:MGI Symbol;Acc:MGI:1923725]
									Zfp959	zinc finger protein 959 [Source:MGI Symbol;Acc:MGI:2385058]
									Cntd1	cyclin N-terminal domain containing 1 [Source:MGI Symbol;Acc:MGI:1923965]
									Pnpla3	patatin-like phospholipase domain containing 3 [Source:MGI Symbol;Acc:MGI:2151796]
									Abcc4	ATP-binding cassette, sub-family C (CFTR/MRP), member 4 [Source:MGI Symbol;Acc:MGI:2443111]
									Ahnak	AHNAK nucleoprotein (desmoyokin) [Source:MGI Symbol;Acc:MGI:1316648]
									Phf10	PHD finger protein 10 [Source:MGI Symbol;Acc:MGI:1919307]
									Cavin2	caveolae associated 2 [Source:MGI Symbol;Acc:MGI:99513]
									Carmil2	capping protein regulator and myosin 1 linker 2 [Source:MGI Symbol;Acc:MGI:2685431]
									Rgs4	regulator of G-protein signaling 4 [Source:MGI Symbol;Acc:MGI:108409]
									Lzts3	leucine zipper, putative tumor suppressor family member 3 [Source:MGI Symbol;Acc:MGI:2656976]
									Btbd6	BTB (POZ) domain containing 6 [Source:MGI Symbol;Acc:MGI:3026623]
									Zfp608	zinc finger protein 608 [Source:MGI Symbol;Acc:MGI:2442338]
									Cnr1	cannabinoid receptor 1 (brain) [Source:MGI Symbol;Acc:MGI:104615]
									1700016K19Rik	RIKEN cDNA 1700016K19 gene [Source:MGI Symbol;Acc:MGI:1921480]
									Gm43788	predicted gene 43788 [Source:MGI Symbol;Acc:MGI:5663925]
									Amigo2	adhesion molecule with Ig like domain 2 [Source:MGI Symbol;Acc:MGI:2145995]
									Zfp961	zinc finger protein 961 [Source:MGI Symbol;Acc:MGI:3583954]
									Kcnc4	potassium voltage gated channel, Shaw-related subfamily, member 4 [Source:MGI Symbol;Acc:MGI:96670]
									2310014F06Rik	RIKEN cDNA 2310014F06 gene [Source:MGI Symbol;Acc:MGI:1916875]
									Rps13-ps4	ribosomal protein S13, pseudogene 4 [Source:MGI Symbol;Acc:MGI:3648822]
									Clec4b1	C-type lectin domain family 4, member b1 [Source:MGI Symbol;Acc:MGI:1917060]
									Gm27184	predicted gene 27184 [Source:MGI Symbol;Acc:MGI:5521027]
									Fermt3	fermitin family member 3 [Source:MGI Symbol;Acc:MGI:2147790]
									Serpinh1	serine (or cysteine) peptidase inhibitor, clade H, member 1 [Source:MGI Symbol;Acc:MGI:88283]
									4921514A10Rik	RIKEN cDNA 4921514A10 gene [Source:MGI Symbol;Acc:MGI:3704238]
									Ctps2	cytidine 5'-triphosphate synthase 2 [Source:MGI Symbol;Acc:MGI:1933185]
									Otulin	OTU deubiquitinase with linear linkage specificity [Source:MGI Symbol;Acc:MGI:3577015]
									Ccdc177	coiled-coil domain containing 177 [Source:MGI Symbol;Acc:MGI:2686414]
									Gm17893	predicted gene, 17893 [Source:MGI Symbol;Acc:MGI:5010078]
									Fam207a	family with sequence similarity 207, member A [Source:MGI Symbol;Acc:MGI:1916334]
									Mtrex	Mtr4 exosome RNA helicase [Source:MGI Symbol;Acc:MGI:1919448]
									Eef1aknmt	EEF1A lysine and N-terminal methyltransferase [Source:MGI Symbol;Acc:MGI:1918699]
									Gtf2h3	general transcription factor IIH, polypeptide 3 [Source:MGI Symbol;Acc:MGI:1277143]
									Psmd11	proteasome (prosome, macropain) 26S subunit, non-ATPase, 11 [Source:MGI Symbol;Acc:MGI:1916327]
									1700040D17Rik	RIKEN cDNA 1700040D17 gene [Source:MGI Symbol;Acc:MGI:1923852]
									Slc27a1	solute carrier family 27 (fatty acid transporter), member 1 [Source:MGI Symbol;Acc:MGI:1347098]
									Podxl	podocalyxin-like [Source:MGI Symbol;Acc:MGI:1351317]
									C530008M17Rik	RIKEN cDNA C530008M17 gene [Source:MGI Symbol;Acc:MGI:2444817]
									Nat8f5	N-acetyltransferase 8 (GCN5-related) family member 5 [Source:MGI Symbol;Acc:MGI:1916299]
									Mark4	MAP/microtubule affinity regulating kinase 4 [Source:MGI Symbol;Acc:MGI:1920955]
									Samd3	sterile alpha motif domain containing 3 [Source:MGI Symbol;Acc:MGI:2685469]
									Tssk6	testis-specific serine kinase 6 [Source:MGI Symbol;Acc:MGI:2148775]
									Gm15774	predicted gene 15774 [Source:MGI Symbol;Acc:MGI:3783215]
									Sptbn4	spectrin beta, non-erythrocytic 4 [Source:MGI Symbol;Acc:MGI:1890574]
									Clip4	CAP-GLY domain containing linker protein family, member 4 [Source:MGI Symbol;Acc:MGI:1919100]
									Gm6158	predicted gene 6158 [Source:MGI Symbol;Acc:MGI:3779562]
									Gm17833	predicted gene, 17833 [Source:MGI Symbol;Acc:MGI:5010018]
									Gm4335	predicted gene 4335 [Source:MGI Symbol;Acc:MGI:3782519]
									Prr36	proline rich 36 [Source:MGI Symbol;Acc:MGI:3605626]
									Atp1b1	ATPase, Na+/K+ transporting, beta 1 polypeptide [Source:MGI Symbol;Acc:MGI:88108]
									Taf5	TATA-box binding protein associated factor 5 [Source:MGI Symbol;Acc:MGI:2442144]
									Hlx	H2.0-like homeobox [Source:MGI Symbol;Acc:MGI:96109]
									Ifi206	interferon activated gene 206 [Source:MGI Symbol;Acc:MGI:3646410]
									1700001O22Rik	RIKEN cDNA 1700001O22 gene [Source:MGI Symbol;Acc:MGI:1923631]
									Ncam2	neural cell adhesion molecule 2 [Source:MGI Symbol;Acc:MGI:97282]
									CAAA01147332.1
									Pnmal2	PNMA-like 2 [Source:MGI Symbol;Acc:MGI:3645856]
									Calr4	calreticulin 4 [Source:MGI Symbol;Acc:MGI:2140435]
									Plekhj1	pleckstrin homology domain containing, family J member 1 [Source:MGI Symbol;Acc:MGI:1925920]
									Gm13194	predicted gene 13194 [Source:MGI Symbol;Acc:MGI:3651272]
									Cmtm3	CKLF-like MARVEL transmembrane domain containing 3 [Source:MGI Symbol;Acc:MGI:2447162]
									Gm8234	predicted gene 8234 [Source:MGI Symbol;Acc:MGI:3779790]
									Plod2	procollagen lysine, 2-oxoglutarate 5-dioxygenase 2 [Source:MGI Symbol;Acc:MGI:1347007]
									Pam	peptidylglycine alpha-amidating monooxygenase [Source:MGI Symbol;Acc:MGI:97475]
									Tspan3	tetraspanin 3 [Source:MGI Symbol;Acc:MGI:1928098]
									Nipal2	NIPA-like domain containing 2 [Source:MGI Symbol;Acc:MGI:1924488]
									Bmp4	bone morphogenetic protein 4 [Source:MGI Symbol;Acc:MGI:88180]
									Ift20	intraflagellar transport 20 [Source:MGI Symbol;Acc:MGI:1915585]
									Pisd-ps2	phosphatidylserine decarboxylase, pseudogene 2 [Source:MGI Symbol;Acc:MGI:3612472]
									Agpat3	1-acylglycerol-3-phosphate O-acyltransferase 3 [Source:MGI Symbol;Acc:MGI:1336186]
									Pitpnm2	phosphatidylinositol transfer protein, membrane-associated 2 [Source:MGI Symbol;Acc:MGI:1336192]
									Golm1	golgi membrane protein 1 [Source:MGI Symbol;Acc:MGI:1917329]
									Zic2	zinc finger protein of the cerebellum 2 [Source:MGI Symbol;Acc:MGI:106679]
									Cdk5r2	cyclin-dependent kinase 5, regulatory subunit 2 (p39) [Source:MGI Symbol;Acc:MGI:1330828]
									Dcun1d4	DCN1, defective in cullin neddylation 1, domain containing 4 (S. cerevisiae) [Source:MGI Symbol;Acc:MGI:2140972]
									Gm16229	predicted gene 16229 [Source:MGI Symbol;Acc:MGI:3802021]
									Pcdh12	protocadherin 12 [Source:MGI Symbol;Acc:MGI:1855700]
									Atg9a	autophagy related 9A [Source:MGI Symbol;Acc:MGI:2138446]
									C030034I22Rik	RIKEN cDNA C030034I22 gene [Source:MGI Symbol;Acc:MGI:1924783]
									Znhit2	zinc finger, HIT domain containing 2 [Source:MGI Symbol;Acc:MGI:1352481]
									Vangl1	VANGL planar cell polarity 1 [Source:MGI Symbol;Acc:MGI:2159344]
									Gm47483	predicted gene, 47483 [Source:MGI Symbol;Acc:MGI:6096458]
									Lbx1	ladybird homeobox 1 [Source:MGI Symbol;Acc:MGI:104867]
									Ehd3	EH-domain containing 3 [Source:MGI Symbol;Acc:MGI:1928900]
									Ric8a	RIC8 guanine nucleotide exchange factor A [Source:MGI Symbol;Acc:MGI:2141866]
									Gm15701	predicted gene 15701 [Source:MGI Symbol;Acc:MGI:3783141]
									Cxcl14	chemokine (C-X-C motif) ligand 14 [Source:MGI Symbol;Acc:MGI:1888514]
									Emilin1	elastin microfibril interfacer 1 [Source:MGI Symbol;Acc:MGI:1926189]
									Gm19412	predicted gene, 19412 [Source:MGI Symbol;Acc:MGI:5011597]
									Dpm3	dolichyl-phosphate mannosyltransferase polypeptide 3 [Source:MGI Symbol;Acc:MGI:1915813]
									Syngr2	synaptogyrin 2 [Source:MGI Symbol;Acc:MGI:1328324]
									Uap1	UDP-N-acetylglucosamine pyrophosphorylase 1 [Source:MGI Symbol;Acc:MGI:1334459]
									Notumos	notum palmitoleoyl-protein carboxylesterase, opposite strand [Source:MGI Symbol;Acc:MGI:3698431]
									Setbp1	SET binding protein 1 [Source:MGI Symbol;Acc:MGI:1933199]
									Ankrd29	ankyrin repeat domain 29 [Source:MGI Symbol;Acc:MGI:2687055]
									Foxc2	forkhead box C2 [Source:MGI Symbol;Acc:MGI:1347481]
									Ubxn10	UBX domain protein 10 [Source:MGI Symbol;Acc:MGI:2443123]
									Rnf5	ring finger protein 5 [Source:MGI Symbol;Acc:MGI:1860076]
									Afp	alpha fetoprotein [Source:MGI Symbol;Acc:MGI:87951]
									Klf7	Kruppel-like factor 7 (ubiquitous) [Source:MGI Symbol;Acc:MGI:1935151]
									Hsp25-ps1	heat shock protein 25, pseudogene 1 [Source:MGI Symbol;Acc:MGI:96241]
									Moap1	modulator of apoptosis 1 [Source:MGI Symbol;Acc:MGI:1915555]
									Asl	argininosuccinate lyase [Source:MGI Symbol;Acc:MGI:88084]
									Il17rc	interleukin 17 receptor C [Source:MGI Symbol;Acc:MGI:2159336]
									Fzd8	frizzled class receptor 8 [Source:MGI Symbol;Acc:MGI:108460]
									Tspan18	tetraspanin 18 [Source:MGI Symbol;Acc:MGI:1917186]
									Mypop	Myb-related transcription factor, partner of profilin [Source:MGI Symbol;Acc:MGI:2446472]
									Cap1	CAP, adenylate cyclase-associated protein 1 (yeast) [Source:MGI Symbol;Acc:MGI:88262]
									Brinp1	bone morphogenic protein/retinoic acid inducible neural specific 1 [Source:MGI Symbol;Acc:MGI:1928478]
									Gm37891	predicted gene, 37891 [Source:MGI Symbol;Acc:MGI:5611119]
									Def8	differentially expressed in FDCP 8 [Source:MGI Symbol;Acc:MGI:1346331]
									Itih3	inter-alpha trypsin inhibitor, heavy chain 3 [Source:MGI Symbol;Acc:MGI:96620]
									Slc16a11	solute carrier family 16 (monocarboxylic acid transporters), member 11 [Source:MGI Symbol;Acc:MGI:2663709]
									Rorb	RAR-related orphan receptor beta [Source:MGI Symbol;Acc:MGI:1343464]
									Gm42432	predicted gene 42432 [Source:MGI Symbol;Acc:MGI:5662569]
									Gm4787	predicted gene 4787 [Source:MGI Symbol;Acc:MGI:3646380]
									Nckap5	NCK-associated protein 5 [Source:MGI Symbol;Acc:MGI:2686394]
									Eps8l2	EPS8-like 2 [Source:MGI Symbol;Acc:MGI:2138828]
									Dpysl3	dihydropyrimidinase-like 3 [Source:MGI Symbol;Acc:MGI:1349762]
									Ube4a	ubiquitination factor E4A [Source:MGI Symbol;Acc:MGI:2154580]
									Nos1	nitric oxide synthase 1, neuronal [Source:MGI Symbol;Acc:MGI:97360]
									Rab43	RAB43, member RAS oncogene family [Source:MGI Symbol;Acc:MGI:1917084]
									Vav1	vav 1 oncogene [Source:MGI Symbol;Acc:MGI:98923]
									Tnik	TRAF2 and NCK interacting kinase [Source:MGI Symbol;Acc:MGI:1916264]
									Trim41	tripartite motif-containing 41 [Source:MGI Symbol;Acc:MGI:2384814]
									Gm17108	predicted gene 17108 [Source:MGI Symbol;Acc:MGI:4937935]
									C4b	complement component 4B (Chido blood group) [Source:MGI Symbol;Acc:MGI:88228]
									Gls2	glutaminase 2 (liver, mitochondrial) [Source:MGI Symbol;Acc:MGI:2143539]
									Unc79	unc-79 homolog [Source:MGI Symbol;Acc:MGI:2684729]
									Wfdc21	WAP four-disulfide core domain 21 [Source:MGI Symbol;Acc:MGI:1913357]
									Oaz1	ornithine decarboxylase antizyme 1 [Source:MGI Symbol;Acc:MGI:109433]
									Tgfbr3l	transforming growth factor, beta receptor III-like [Source:MGI Symbol;Acc:MGI:3833469]
									Slitrk2	SLIT and NTRK-like family, member 2 [Source:MGI Symbol;Acc:MGI:2679449]
									Akirin1	akirin 1 [Source:MGI Symbol;Acc:MGI:1915300]
									D630039A03Rik	RIKEN cDNA D630039A03 gene [Source:MGI Symbol;Acc:MGI:2442889]
									H2-T24	histocompatibility 2, T region locus 24 [Source:MGI Symbol;Acc:MGI:95958]
									Cthrc1	collagen triple helix repeat containing 1 [Source:MGI Symbol;Acc:MGI:1915838]
									Gnao1	guanine nucleotide binding protein, alpha O [Source:MGI Symbol;Acc:MGI:95775]
									Mvd	mevalonate (diphospho) decarboxylase [Source:MGI Symbol;Acc:MGI:2179327]
									Grcc10	gene rich cluster, C10 gene [Source:MGI Symbol;Acc:MGI:1315201]
									Cldn5	claudin 5 [Source:MGI Symbol;Acc:MGI:1276112]
									Net1	neuroepithelial cell transforming gene 1 [Source:MGI Symbol;Acc:MGI:1927138]
									Gtpbp1	GTP binding protein 1 [Source:MGI Symbol;Acc:MGI:109443]
									Ly6c1	lymphocyte antigen 6 complex, locus C1 [Source:MGI Symbol;Acc:MGI:96882]
									Fbln2	fibulin 2 [Source:MGI Symbol;Acc:MGI:95488]
									Gm6749	predicted pseudogene 6749 [Source:MGI Symbol;Acc:MGI:3648518]
									Agbl3	ATP/GTP binding protein-like 3 [Source:MGI Symbol;Acc:MGI:1923473]
									A530032D15Rik	RIKEN cDNA A530032D15Rik gene [Source:MGI Symbol;Acc:MGI:3037746]
									Mccc1	methylcrotonoyl-Coenzyme A carboxylase 1 (alpha) [Source:MGI Symbol;Acc:MGI:1919289]
									Plekhg1	pleckstrin homology domain containing, family G (with RhoGef domain) member 1 [Source:MGI Symbol;Acc:MGI:2676551]
									Kcnc1	potassium voltage gated channel, Shaw-related subfamily, member 1 [Source:MGI Symbol;Acc:MGI:96667]
									Gcsh	glycine cleavage system protein H (aminomethyl carrier) [Source:MGI Symbol;Acc:MGI:1915383]
									Zic1	zinc finger protein of the cerebellum 1 [Source:MGI Symbol;Acc:MGI:106683]
									Uqcc2	ubiquinol-cytochrome c reductase complex assembly factor 2 [Source:MGI Symbol;Acc:MGI:1914517]
									Hnrnpa0	heterogeneous nuclear ribonucleoprotein A0 [Source:MGI Symbol;Acc:MGI:1924384]
									She	src homology 2 domain-containing transforming protein E [Source:MGI Symbol;Acc:MGI:1099462]
									Myl2	myosin, light polypeptide 2, regulatory, cardiac, slow [Source:MGI Symbol;Acc:MGI:97272]
									Arhgef12	Rho guanine nucleotide exchange factor (GEF) 12 [Source:MGI Symbol;Acc:MGI:1916882]
									Rab11a	RAB11A, member RAS oncogene family [Source:MGI Symbol;Acc:MGI:1858202]
									Inha	inhibin alpha [Source:MGI Symbol;Acc:MGI:96569]
									Morc2a	microrchidia 2A [Source:MGI Symbol;Acc:MGI:1921772]
									Hal	histidine ammonia lyase [Source:MGI Symbol;Acc:MGI:96010]
									Stxbp4	syntaxin binding protein 4 [Source:MGI Symbol;Acc:MGI:1342296]
									Cisd1	CDGSH iron sulfur domain 1 [Source:MGI Symbol;Acc:MGI:1261855]
									Gm29367	predicted gene 29367 [Source:MGI Symbol;Acc:MGI:5580073]
									Gm5083	predicted gene 5083 [Source:MGI Symbol;Acc:MGI:3779454]
									Nelfcd	negative elongation factor complex member C/D, Th1l [Source:MGI Symbol;Acc:MGI:1926424]
									Sema7a	sema domain, immunoglobulin domain (Ig), and GPI membrane anchor, (semaphorin) 7A [Source:MGI Symbol;Acc:MGI:1306826]
									Fezf2	Fez family zinc finger 2 [Source:MGI Symbol;Acc:MGI:1859823]
									Mir1938	microRNA 1938 [Source:MGI Symbol;Acc:MGI:3836976]
									Fbxw4	F-box and WD-40 domain protein 4 [Source:MGI Symbol;Acc:MGI:1354698]
									Hsdl2	hydroxysteroid dehydrogenase like 2 [Source:MGI Symbol;Acc:MGI:1919729]
									Nr2f1	nuclear receptor subfamily 2, group F, member 1 [Source:MGI Symbol;Acc:MGI:1352451]
									Gm9493	predicted gene 9493 [Source:MGI Symbol;Acc:MGI:3779903]
									Nck2	non-catalytic region of tyrosine kinase adaptor protein 2 [Source:MGI Symbol;Acc:MGI:1306821]
									Dpyd	dihydropyrimidine dehydrogenase [Source:MGI Symbol;Acc:MGI:2139667]
									Fat1	FAT atypical cadherin 1 [Source:MGI Symbol;Acc:MGI:109168]
									Ext1	exostosin glycosyltransferase 1 [Source:MGI Symbol;Acc:MGI:894663]
									Ifi203-ps	interferon activated gene 203, pseudogene [Source:MGI Symbol;Acc:MGI:3840117]
									Pdcd5	programmed cell death 5 [Source:MGI Symbol;Acc:MGI:1913538]
									Sart1	squamous cell carcinoma antigen recognized by T cells 1 [Source:MGI Symbol;Acc:MGI:1309453]
									Tmx1	thioredoxin-related transmembrane protein 1 [Source:MGI Symbol;Acc:MGI:1919986]
									Gstk1	glutathione S-transferase kappa 1 [Source:MGI Symbol;Acc:MGI:1923513]
									Zfp977	zinc finger protein 977 [Source:MGI Symbol;Acc:MGI:3645327]
									Znhit6	zinc finger, HIT type 6 [Source:MGI Symbol;Acc:MGI:1916996]
									Mir124-2hg	Mir124-2 host gene (non-protein coding) [Source:MGI Symbol;Acc:MGI:1917691]
									Chrna4	cholinergic receptor, nicotinic, alpha polypeptide 4 [Source:MGI Symbol;Acc:MGI:87888]
									Hibch	3-hydroxyisobutyryl-Coenzyme A hydrolase [Source:MGI Symbol;Acc:MGI:1923792]
									Sh3bp4	SH3-domain binding protein 4 [Source:MGI Symbol;Acc:MGI:2138297]
									Gm24270	predicted gene, 24270 [Source:MGI Symbol;Acc:MGI:5454047]
									Nxpe4	neurexophilin and PC-esterase domain family, member 4 [Source:MGI Symbol;Acc:MGI:1924792]
									Znfx1	zinc finger, NFX1-type containing 1 [Source:MGI Symbol;Acc:MGI:2138982]
									Pter	phosphotriesterase related [Source:MGI Symbol;Acc:MGI:107372]
									Jagn1	jagunal homolog 1 [Source:MGI Symbol;Acc:MGI:1915017]
									H1f3	H1.3 linker histone, cluster member [Source:MGI Symbol;Acc:MGI:107502]
									Camk2d	calcium/calmodulin-dependent protein kinase II, delta [Source:MGI Symbol;Acc:MGI:1341265]
									Gm20402	predicted gene 20402 [Source:MGI Symbol;Acc:MGI:5141867]
									Gm38345	predicted gene, 38345 [Source:MGI Symbol;Acc:MGI:5611573]
									Gm23935	predicted gene, 23935 [Source:MGI Symbol;Acc:MGI:5453712]
									9630001P10Rik	RIKEN cDNA 9630001P10 gene [Source:MGI Symbol;Acc:MGI:2441755]
									Arhgef15	Rho guanine nucleotide exchange factor (GEF) 15 [Source:MGI Symbol;Acc:MGI:3045246]
									Ptpn3	protein tyrosine phosphatase, non-receptor type 3 [Source:MGI Symbol;Acc:MGI:105307]
									Fuca1	fucosidase, alpha-L- 1, tissue [Source:MGI Symbol;Acc:MGI:95593]
									Gm43292	predicted gene 43292 [Source:MGI Symbol;Acc:MGI:5663429]
									Paqr5	progestin and adipoQ receptor family member V [Source:MGI Symbol;Acc:MGI:1921340]
									H2-Oa	histocompatibility 2, O region alpha locus [Source:MGI Symbol;Acc:MGI:95924]
									Tom1l2	target of myb1-like 2 (chicken) [Source:MGI Symbol;Acc:MGI:2443306]
									Phkb	phosphorylase kinase beta [Source:MGI Symbol;Acc:MGI:97578]
									2310011J03Rik	RIKEN cDNA 2310011J03 gene [Source:MGI Symbol;Acc:MGI:1913624]
									Aldh1a7	aldehyde dehydrogenase family 1, subfamily A7 [Source:MGI Symbol;Acc:MGI:1347050]
									Gm43379	predicted gene 43379 [Source:MGI Symbol;Acc:MGI:5663516]
									Cav1	caveolin 1, caveolae protein [Source:MGI Symbol;Acc:MGI:102709]
									Sp100	nuclear antigen Sp100 [Source:MGI Symbol;Acc:MGI:109561]
									Smg6	Smg-6 homolog, nonsense mediated mRNA decay factor (C. elegans) [Source:MGI Symbol;Acc:MGI:2144117]
									Sfxn2	sideroflexin 2 [Source:MGI Symbol;Acc:MGI:2137678]
									Tbx18	T-box18 [Source:MGI Symbol;Acc:MGI:1923615]
									Blk	B lymphoid kinase [Source:MGI Symbol;Acc:MGI:88169]
									Gm4130	predicted gene 4130 [Source:MGI Symbol;Acc:MGI:3782306]
									6030442K20Rik	RIKEN cDNA 6030442K20 gene [Source:MGI Symbol;Acc:MGI:1925126]
									Nr2f6	nuclear receptor subfamily 2, group F, member 6 [Source:MGI Symbol;Acc:MGI:1352453]
									Trim66	tripartite motif-containing 66 [Source:MGI Symbol;Acc:MGI:2152406]
									Gm10134	predicted gene 10134 [Source:MGI Symbol;Acc:MGI:3642322]
									Ltbp4	latent transforming growth factor beta binding protein 4 [Source:MGI Symbol;Acc:MGI:1321395]
									Gm16244	predicted gene 16244 [Source:MGI Symbol;Acc:MGI:3802128]
									Mkks	McKusick-Kaufman syndrome [Source:MGI Symbol;Acc:MGI:1891836]
									BC064078	cDNA sequence BC064078 [Source:MGI Symbol;Acc:MGI:3040692]
									Haglr	Hoxd antisense growth associated long non-coding RNA [Source:MGI Symbol;Acc:MGI:3026978]
									Usp18	ubiquitin specific peptidase 18 [Source:MGI Symbol;Acc:MGI:1344364]
									Pacsin3	protein kinase C and casein kinase substrate in neurons 3 [Source:MGI Symbol;Acc:MGI:1891410]
									Zfpm2	zinc finger protein, multitype 2 [Source:MGI Symbol;Acc:MGI:1334444]
									Gm26642	predicted gene, 26642 [Source:MGI Symbol;Acc:MGI:5477136]
									Kat14	lysine acetyltransferase 14 [Source:MGI Symbol;Acc:MGI:1917264]
									Platr27	pluripotency associated transcript 27 [Source:MGI Symbol;Acc:MGI:1925566]
									Lysmd2	LysM, putative peptidoglycan-binding, domain containing 2 [Source:MGI Symbol;Acc:MGI:1917332]
									H2bc3	H2B clustered histone 3 [Source:MGI Symbol;Acc:MGI:2448377]
									Nt5c	5',3'-nucleotidase, cytosolic [Source:MGI Symbol;Acc:MGI:1354954]
									Arhgef10l	Rho guanine nucleotide exchange factor (GEF) 10-like [Source:MGI Symbol;Acc:MGI:1920004]
									Psme3	proteaseome (prosome, macropain) activator subunit 3 (PA28 gamma, Ki) [Source:MGI Symbol;Acc:MGI:1096366]
									Get4	golgi to ER traffic protein 4 [Source:MGI Symbol;Acc:MGI:1914854]
									Mark2	MAP/microtubule affinity regulating kinase 2 [Source:MGI Symbol;Acc:MGI:99638]
									Gm42067	predicted gene, 42067 [Source:MGI Symbol;Acc:MGI:5624952]
									Serping1	serine (or cysteine) peptidase inhibitor, clade G, member 1 [Source:MGI Symbol;Acc:MGI:894696]
									Clta	clathrin, light polypeptide (Lca) [Source:MGI Symbol;Acc:MGI:894297]
									Tmem183a	transmembrane protein 183A [Source:MGI Symbol;Acc:MGI:1914729]
									Arhgap39	Rho GTPase activating protein 39 [Source:MGI Symbol;Acc:MGI:107858]
									Gm9733	predicted gene 9733 [Source:MGI Symbol;Acc:MGI:3780136]
									Thsd7b	thrombospondin, type I, domain containing 7B [Source:MGI Symbol;Acc:MGI:2443925]
									A330041J22Rik	RIKEN cDNA A330041J22 gene [Source:MGI Symbol;Acc:MGI:2442269]
									Gm4189	predicted gene 4189 [Source:MGI Symbol;Acc:MGI:3782365]
									Lrp8os3	low density lipoprotein receptor-related protein 8, apolipoprotein e receptor, opposite strand 3 [Source:MGI Symbol;Acc:MGI:3651133]
									Tor1aip2	torsin A interacting protein 2 [Source:MGI Symbol;Acc:MGI:3582695]
									Cox5a	cytochrome c oxidase subunit 5A [Source:MGI Symbol;Acc:MGI:88474]
									Aqp9	aquaporin 9 [Source:MGI Symbol;Acc:MGI:1891066]
									Stxbp2	syntaxin binding protein 2 [Source:MGI Symbol;Acc:MGI:107370]
									Nap1l2	nucleosome assembly protein 1-like 2 [Source:MGI Symbol;Acc:MGI:106654]
									Ppm1a	protein phosphatase 1A, magnesium dependent, alpha isoform [Source:MGI Symbol;Acc:MGI:99878]
									Psma7	proteasome subunit alpha 7 [Source:MGI Symbol;Acc:MGI:1347070]
									Zfp428	zinc finger protein 428 [Source:MGI Symbol;Acc:MGI:1916463]
									Mroh8	maestro heat-like repeat family member 8 [Source:MGI Symbol;Acc:MGI:3603828]
									Snhg1	small nucleolar RNA host gene 1 [Source:MGI Symbol;Acc:MGI:3763743]
									Slc6a11	solute carrier family 6 (neurotransmitter transporter, GABA), member 11 [Source:MGI Symbol;Acc:MGI:95630]
									Il15	interleukin 15 [Source:MGI Symbol;Acc:MGI:103014]
									Pwp2	PWP2 periodic tryptophan protein homolog (yeast) [Source:MGI Symbol;Acc:MGI:1341200]
									Pla2g15	phospholipase A2, group XV [Source:MGI Symbol;Acc:MGI:2178076]
									Rapgef3	Rap guanine nucleotide exchange factor (GEF) 3 [Source:MGI Symbol;Acc:MGI:2441741]
									Ggt7	gamma-glutamyltransferase 7 [Source:MGI Symbol;Acc:MGI:1913385]
									Tomm40	translocase of outer mitochondrial membrane 40 [Source:MGI Symbol;Acc:MGI:1858259]
									Gm37233	predicted gene, 37233 [Source:MGI Symbol;Acc:MGI:5610461]
									D430041D05Rik	RIKEN cDNA D430041D05 gene [Source:MGI Symbol;Acc:MGI:2181743]
									Cavin1	caveolae associated 1 [Source:MGI Symbol;Acc:MGI:1277968]
									Dbp	D site albumin promoter binding protein [Source:MGI Symbol;Acc:MGI:94866]
									Tstd2	thiosulfate sulfurtransferase (rhodanese)-like domain containing 2 [Source:MGI Symbol;Acc:MGI:3039624]
									Pdgfa	platelet derived growth factor, alpha [Source:MGI Symbol;Acc:MGI:97527]
									Scarf1	scavenger receptor class F, member 1 [Source:MGI Symbol;Acc:MGI:2449455]
									Rbm15b	RNA binding motif protein 15B [Source:MGI Symbol;Acc:MGI:1923598]
									Rnh1	ribonuclease/angiogenin inhibitor 1 [Source:MGI Symbol;Acc:MGI:1195456]
									Lzic	leucine zipper and CTNNBIP1 domain containing [Source:MGI Symbol;Acc:MGI:1916401]
									Efemp1	epidermal growth factor-containing fibulin-like extracellular matrix protein 1 [Source:MGI Symbol;Acc:MGI:1339998]
									4833407H14Rik	RIKEN cDNA 4833407H14 gene [Source:MGI Symbol;Acc:MGI:1921149]
									Mannr	Mecom adjacent non-protein coding RNA [Source:MGI Symbol;Acc:MGI:5564803]
									Thap2	THAP domain containing, apoptosis associated protein 2 [Source:MGI Symbol;Acc:MGI:1914066]
									Fto	fat mass and obesity associated [Source:MGI Symbol;Acc:MGI:1347093]
									Iglon5	IgLON family member 5 [Source:MGI Symbol;Acc:MGI:2686277]
									Gm44645	predicted gene 44645 [Source:MGI Symbol;Acc:MGI:5753221]
									Sntb1	syntrophin, basic 1 [Source:MGI Symbol;Acc:MGI:101781]
									Gm9531	predicted gene 9531 [Source:MGI Symbol;Acc:MGI:3779940]
									Gm5521	predicted gene 5521 [Source:MGI Symbol;Acc:MGI:3645827]
									Gm49797	predicted gene, 49797 [Source:MGI Symbol;Acc:MGI:6215329]
									Lin52	lin-52 homolog (C. elegans) [Source:MGI Symbol;Acc:MGI:3045391]
									Glo1	glyoxalase 1 [Source:MGI Symbol;Acc:MGI:95742]
									Gm44258	predicted gene, 44258 [Source:MGI Symbol;Acc:MGI:5690650]
									Plekhs1	pleckstrin homology domain containing, family S member 1 [Source:MGI Symbol;Acc:MGI:2443041]
									Nr2c2ap	nuclear receptor 2C2-associated protein [Source:MGI Symbol;Acc:MGI:1922942]
									Als2cl	ALS2 C-terminal like [Source:MGI Symbol;Acc:MGI:2447532]
									Prom1	prominin 1 [Source:MGI Symbol;Acc:MGI:1100886]
									Cd109	CD109 antigen [Source:MGI Symbol;Acc:MGI:2445221]
									P4ha3	procollagen-proline, 2-oxoglutarate 4-dioxygenase (proline 4-hydroxylase), alpha polypeptide III [Source:MGI Symbol;Acc:MGI:2444049]
									Rrp9	RRP9, small subunit (SSU) processome component, homolog (yeast) [Source:MGI Symbol;Acc:MGI:2384313]
									Hs6st2	heparan sulfate 6-O-sulfotransferase 2 [Source:MGI Symbol;Acc:MGI:1354959]
									Ptp4a2	protein tyrosine phosphatase 4a2 [Source:MGI Symbol;Acc:MGI:1277117]
									Il17d	interleukin 17D [Source:MGI Symbol;Acc:MGI:2446510]
									Gm50048	predicted gene, 50048 [Source:MGI Symbol;Acc:MGI:6275358]
									Sbspon	somatomedin B and thrombospondin, type 1 domain containing [Source:MGI Symbol;Acc:MGI:2684952]
									Ppm1g	protein phosphatase 1G (formerly 2C), magnesium-dependent, gamma isoform [Source:MGI Symbol;Acc:MGI:106065]
									Neto2	neuropilin (NRP) and tolloid (TLL)-like 2 [Source:MGI Symbol;Acc:MGI:1921763]
									Emid1	EMI domain containing 1 [Source:MGI Symbol;Acc:MGI:2155091]
									Zfp366	zinc finger protein 366 [Source:MGI Symbol;Acc:MGI:2178429]
									H4c1	H4 clustered histone 1 [Source:MGI Symbol;Acc:MGI:2448419]
									Cacna2d2	calcium channel, voltage-dependent, alpha 2/delta subunit 2 [Source:MGI Symbol;Acc:MGI:1929813]
									Gm43429	predicted gene 43429 [Source:MGI Symbol;Acc:MGI:5663566]
									0610025J13Rik	RIKEN cDNA 0610025J13 gene [Source:MGI Symbol;Acc:MGI:1915618]
									Itga3	integrin alpha 3 [Source:MGI Symbol;Acc:MGI:96602]
									Limch1	LIM and calponin homology domains 1 [Source:MGI Symbol;Acc:MGI:1924819]
									Dcun1d5	DCN1, defective in cullin neddylation 1, domain containing 5 (S. cerevisiae) [Source:MGI Symbol;Acc:MGI:1924113]
									C230072F16Rik	RIKEN cDNA C230072F16 gene [Source:MGI Symbol;Acc:MGI:2444727]
									Gm48137	predicted gene, 48137 [Source:MGI Symbol;Acc:MGI:6097500]
									Cdc42ep4	CDC42 effector protein (Rho GTPase binding) 4 [Source:MGI Symbol;Acc:MGI:1929760]
									Dnajc8	DnaJ heat shock protein family (Hsp40) member C8 [Source:MGI Symbol;Acc:MGI:1915848]
									Plrg1	pleiotropic regulator 1 [Source:MGI Symbol;Acc:MGI:1858197]
									Xkrx	X-linked Kx blood group related, X-linked [Source:MGI Symbol;Acc:MGI:3584011]
									Kcnc3	potassium voltage gated channel, Shaw-related subfamily, member 3 [Source:MGI Symbol;Acc:MGI:96669]
									Trim27	tripartite motif-containing 27 [Source:MGI Symbol;Acc:MGI:97904]
									Cdh20	cadherin 20 [Source:MGI Symbol;Acc:MGI:1346069]
									Dnah3	dynein, axonemal, heavy chain 3 [Source:MGI Symbol;Acc:MGI:2683040]
									Gm34655	predicted gene, 34655 [Source:MGI Symbol;Acc:MGI:5593814]
									Gm11646	predicted gene 11646 [Source:MGI Symbol;Acc:MGI:3649612]
									Adamts9	a disintegrin-like and metallopeptidase (reprolysin type) with thrombospondin type 1 motif, 9 [Source:MGI Symbol;Acc:MGI:1916320]
									Naa30	N(alpha)-acetyltransferase 30, NatC catalytic subunit [Source:MGI Symbol;Acc:MGI:1922259]
									Sema3g	sema domain, immunoglobulin domain (Ig), short basic domain, secreted, (semaphorin) 3G [Source:MGI Symbol;Acc:MGI:3041242]
									H2-Ke6	H2-K region expressed gene 6 [Source:MGI Symbol;Acc:MGI:95911]
									Lmo2	LIM domain only 2 [Source:MGI Symbol;Acc:MGI:102811]
									Them6	thioesterase superfamily member 6 [Source:MGI Symbol;Acc:MGI:1925301]
									Gm28578	predicted gene 28578 [Source:MGI Symbol;Acc:MGI:5579284]
									Tcap	titin-cap [Source:MGI Symbol;Acc:MGI:1330233]
									Gid8	GID complex subunit 8 [Source:MGI Symbol;Acc:MGI:1923675]
									Usf2	upstream transcription factor 2 [Source:MGI Symbol;Acc:MGI:99961]
									9530077C05Rik	RIKEN cDNA 9530077C05 gene [Source:MGI Symbol;Acc:MGI:1915533]
									5730480H06Rik	RIKEN cDNA 5730480H06 gene [Source:MGI Symbol;Acc:MGI:1917842]
									Tead2	TEA domain family member 2 [Source:MGI Symbol;Acc:MGI:104904]
									Susd5	sushi domain containing 5 [Source:MGI Symbol;Acc:MGI:2685972]
									S1pr3	sphingosine-1-phosphate receptor 3 [Source:MGI Symbol;Acc:MGI:1339365]
									Gldn	gliomedin [Source:MGI Symbol;Acc:MGI:2388361]
									Gm11787	predicted gene 11787 [Source:MGI Symbol;Acc:MGI:3702103]
									Nudt12	nudix (nucleoside diphosphate linked moiety X)-type motif 12 [Source:MGI Symbol;Acc:MGI:1915243]
									Notch3	notch 3 [Source:MGI Symbol;Acc:MGI:99460]
									Ttc3	tetratricopeptide repeat domain 3 [Source:MGI Symbol;Acc:MGI:1276539]
									Arl11	ADP-ribosylation factor-like 11 [Source:MGI Symbol;Acc:MGI:2444054]
									Srp9	signal recognition particle 9 [Source:MGI Symbol;Acc:MGI:1350930]
									Igf2	insulin-like growth factor 2 [Source:MGI Symbol;Acc:MGI:96434]
									Gm13919	predicted gene 13919 [Source:MGI Symbol;Acc:MGI:3651616]
									Zc2hc1c	zinc finger, C2HC-type containing 1C [Source:MGI Symbol;Acc:MGI:1919600]
									Tnnt3	troponin T3, skeletal, fast [Source:MGI Symbol;Acc:MGI:109550]
									Cops5	COP9 signalosome subunit 5 [Source:MGI Symbol;Acc:MGI:1349415]
									Gm43173	predicted gene 43173 [Source:MGI Symbol;Acc:MGI:5663310]
									Acad8	acyl-Coenzyme A dehydrogenase family, member 8 [Source:MGI Symbol;Acc:MGI:1914198]
									Fam217a	family with sequence similarity 217, member A [Source:MGI Symbol;Acc:MGI:1919114]
									Atxn7l3	ataxin 7-like 3 [Source:MGI Symbol;Acc:MGI:3036270]
									Zim1	zinc finger, imprinted 1 [Source:MGI Symbol;Acc:MGI:1341879]
									Prr3	proline-rich polypeptide 3 [Source:MGI Symbol;Acc:MGI:1922460]
									Gm43203	predicted gene 43203 [Source:MGI Symbol;Acc:MGI:5663340]
									Gm49336	predicted gene, 49336 [Source:MGI Symbol;Acc:MGI:6121524]
									Slitrk3	SLIT and NTRK-like family, member 3 [Source:MGI Symbol;Acc:MGI:2679447]
									Stap1	signal transducing adaptor family member 1 [Source:MGI Symbol;Acc:MGI:1926193]
									Necab3	N-terminal EF-hand calcium binding protein 3 [Source:MGI Symbol;Acc:MGI:1861721]
									Ntsr2	neurotensin receptor 2 [Source:MGI Symbol;Acc:MGI:108018]
									Gm38120	predicted gene, 38120 [Source:MGI Symbol;Acc:MGI:5611348]
									Gm14453	predicted gene 14453 [Source:MGI Symbol;Acc:MGI:3702165]
									Nhlrc4	NHL repeat containing 4 [Source:MGI Symbol;Acc:MGI:3687200]
									4933429H19Rik	RIKEN cDNA 4933429H19 gene [Source:MGI Symbol;Acc:MGI:1918530]
									Tspan6	tetraspanin 6 [Source:MGI Symbol;Acc:MGI:1926264]
									Fkbpl	FK506 binding protein-like [Source:MGI Symbol;Acc:MGI:1932127]
									Dffa	DNA fragmentation factor, alpha subunit [Source:MGI Symbol;Acc:MGI:1196227]
									Ccdc181	coiled-coil domain containing 181 [Source:MGI Symbol;Acc:MGI:1922145]
									Ceacam2	carcinoembryonic antigen-related cell adhesion molecule 2 [Source:MGI Symbol;Acc:MGI:1347246]
									Fastkd1	FAST kinase domains 1 [Source:MGI Symbol;Acc:MGI:2444596]
									Gm15956	predicted gene 15956 [Source:MGI Symbol;Acc:MGI:3801856]
									Bnip5	BCL2 interacting protein 5 [Source:MGI Symbol;Acc:MGI:1925441]
									Alkbh6	alkB homolog 6 [Source:MGI Symbol;Acc:MGI:2142037]
									Ryk	receptor-like tyrosine kinase [Source:MGI Symbol;Acc:MGI:101766]
									Tmc7	transmembrane channel-like gene family 7 [Source:MGI Symbol;Acc:MGI:2443317]
									Gm22063	predicted gene, 22063 [Source:MGI Symbol;Acc:MGI:5451840]
									Gm10817	predicted gene 10817 [Source:MGI Symbol;Acc:MGI:3704489]
									Pth1r	parathyroid hormone 1 receptor [Source:MGI Symbol;Acc:MGI:97801]
									Polr3e	polymerase (RNA) III (DNA directed) polypeptide E [Source:MGI Symbol;Acc:MGI:1349452]
									Fn1	fibronectin 1 [Source:MGI Symbol;Acc:MGI:95566]
									Myoc	myocilin [Source:MGI Symbol;Acc:MGI:1202864]
									Prr16	proline rich 16 [Source:MGI Symbol;Acc:MGI:1918623]
									Marchf5	membrane associated ring-CH-type finger 5 [Source:MGI Symbol;Acc:MGI:1915207]
									Eln	elastin [Source:MGI Symbol;Acc:MGI:95317]
									Rap2a	RAS related protein 2a [Source:MGI Symbol;Acc:MGI:97855]
									Inhbb	inhibin beta-B [Source:MGI Symbol;Acc:MGI:96571]
									Ccdc51	coiled-coil domain containing 51 [Source:MGI Symbol;Acc:MGI:1913908]
									Renbp	renin binding protein [Source:MGI Symbol;Acc:MGI:105940]
									Pik3ip1	phosphoinositide-3-kinase interacting protein 1 [Source:MGI Symbol;Acc:MGI:1917016]
									Ifit2	interferon-induced protein with tetratricopeptide repeats 2 [Source:MGI Symbol;Acc:MGI:99449]
									Gm44836	predicted gene 44836 [Source:MGI Symbol;Acc:MGI:5753412]
									Rpl19-ps7	ribosomal protein L19, pseudogene 7 [Source:MGI Symbol;Acc:MGI:3643382]
									Gm17231	predicted gene 17231 [Source:MGI Symbol;Acc:MGI:4938058]
									Snhg12	small nucleolar RNA host gene 12 [Source:MGI Symbol;Acc:MGI:1916721]
									Med18	mediator complex subunit 18 [Source:MGI Symbol;Acc:MGI:1914469]
									Osgepl1	O-sialoglycoprotein endopeptidase-like 1 [Source:MGI Symbol;Acc:MGI:1919335]
									Pnldc1	poly(A)-specific ribonuclease (PARN)-like domain containing 1 [Source:MGI Symbol;Acc:MGI:2685159]
									Epha4	Eph receptor A4 [Source:MGI Symbol;Acc:MGI:98277]
									Arhgap44	Rho GTPase activating protein 44 [Source:MGI Symbol;Acc:MGI:2144423]
									Gm45191	predicted gene 45191 [Source:MGI Symbol;Acc:MGI:5753767]
									Adat1	adenosine deaminase, tRNA-specific 1 [Source:MGI Symbol;Acc:MGI:1353631]
									Rnd3	Rho family GTPase 3 [Source:MGI Symbol;Acc:MGI:1921444]
									Gm31374	predicted gene, 31374 [Source:MGI Symbol;Acc:MGI:5590533]
									Tcf15	transcription factor 15 [Source:MGI Symbol;Acc:MGI:104664]
									Xlr	X-linked lymphocyte-regulated [Source:MGI Symbol;Acc:MGI:98976]
									Zzz3	zinc finger, ZZ domain containing 3 [Source:MGI Symbol;Acc:MGI:1920453]
									2610037D02Rik	RIKEN cDNA 2610037D02 gene [Source:MGI Symbol;Acc:MGI:1917290]
									Pwp1	PWP1 homolog, endonuclein [Source:MGI Symbol;Acc:MGI:1914735]
									Dusp4	dual specificity phosphatase 4 [Source:MGI Symbol;Acc:MGI:2442191]
									B3galt1	UDP-Gal:betaGlcNAc beta 1,3-galactosyltransferase, polypeptide 1 [Source:MGI Symbol;Acc:MGI:1349403]
									Pitpnc1	phosphatidylinositol transfer protein, cytoplasmic 1 [Source:MGI Symbol;Acc:MGI:1919045]
									A730009L09Rik	RIKEN cDNA A730009L09 gene [Source:MGI Symbol;Acc:MGI:3028032]
									Gm13245	predicted gene 13245 [Source:MGI Symbol;Acc:MGI:3649656]
									Pip4k2c	phosphatidylinositol-5-phosphate 4-kinase, type II, gamma [Source:MGI Symbol;Acc:MGI:2152214]
									Gm40578	predicted gene, 40578 [Source:MGI Symbol;Acc:MGI:5623463]
									Ngb	neuroglobin [Source:MGI Symbol;Acc:MGI:2151886]
									Kcnk2	potassium channel, subfamily K, member 2 [Source:MGI Symbol;Acc:MGI:109366]
									Slc10a6	solute carrier family 10 (sodium/bile acid cotransporter family), member 6 [Source:MGI Symbol;Acc:MGI:1923000]
									Rasgrp3	RAS, guanyl releasing protein 3 [Source:MGI Symbol;Acc:MGI:3028579]
									Ankrd13a	ankyrin repeat domain 13a [Source:MGI Symbol;Acc:MGI:1915670]
									Pip5k1b	phosphatidylinositol-4-phosphate 5-kinase, type 1 beta [Source:MGI Symbol;Acc:MGI:107930]
									Irf8	interferon regulatory factor 8 [Source:MGI Symbol;Acc:MGI:96395]
									Gabrb3	gamma-aminobutyric acid (GABA) A receptor, subunit beta 3 [Source:MGI Symbol;Acc:MGI:95621]
									Gm7488	predicted gene 7488 [Source:MGI Symbol;Acc:MGI:3647006]
									Cplx2	complexin 2 [Source:MGI Symbol;Acc:MGI:104726]
									Hnrnpdl	heterogeneous nuclear ribonucleoprotein D-like [Source:MGI Symbol;Acc:MGI:1355299]
									Actr1b	ARP1 actin-related protein 1B, centractin beta [Source:MGI Symbol;Acc:MGI:1917446]
									Alyref2	Aly/REF export factor 2 [Source:MGI Symbol;Acc:MGI:1913144]
									Fmod	fibromodulin [Source:MGI Symbol;Acc:MGI:1328364]
									Gm48529	predicted gene, 48529 [Source:MGI Symbol;Acc:MGI:6098068]
									Ebag9	estrogen receptor-binding fragment-associated gene 9 [Source:MGI Symbol;Acc:MGI:1859920]
									Daam2	dishevelled associated activator of morphogenesis 2 [Source:MGI Symbol;Acc:MGI:1923691]
									4930547M16Rik	RIKEN cDNA 4930547M16 gene [Source:MGI Symbol;Acc:MGI:1922549]
									Lef1	lymphoid enhancer binding factor 1 [Source:MGI Symbol;Acc:MGI:96770]
									Nagpa	N-acetylglucosamine-1-phosphodiester alpha-N-acetylglucosaminidase [Source:MGI Symbol;Acc:MGI:1351598]
									Reep1	receptor accessory protein 1 [Source:MGI Symbol;Acc:MGI:1098827]
									Manea	mannosidase, endo-alpha [Source:MGI Symbol;Acc:MGI:2444484]
									Lsm12	LSM12 homolog [Source:MGI Symbol;Acc:MGI:1919592]
									C230053D17Rik	RIKEN cDNA C230053D17 gene [Source:MGI Symbol;Acc:MGI:2441895]
									Gm42892	predicted gene 42892 [Source:MGI Symbol;Acc:MGI:5663029]
									Zfc3h1	zinc finger, C3H1-type containing [Source:MGI Symbol;Acc:MGI:2446143]
									Tdrp	testis development related protein [Source:MGI Symbol;Acc:MGI:1919398]
									1500002F19Rik	RIKEN cDNA 1500002F19 gene [Source:MGI Symbol;Acc:MGI:1923933]
									Mmp17	matrix metallopeptidase 17 [Source:MGI Symbol;Acc:MGI:1346076]
									Gm31907	predicted gene, 31907 [Source:MGI Symbol;Acc:MGI:5591066]
									Gm43751	predicted gene 43751 [Source:MGI Symbol;Acc:MGI:5663888]
									Rap1a	RAS-related protein 1a [Source:MGI Symbol;Acc:MGI:97852]
									Edem1	ER degradation enhancer, mannosidase alpha-like 1 [Source:MGI Symbol;Acc:MGI:2180139]
									Pheta2	PH domain containing endocytic trafficking adaptor 2 [Source:MGI Symbol;Acc:MGI:2443609]
									Ninj1	ninjurin 1 [Source:MGI Symbol;Acc:MGI:1196617]
									Mrps9	mitochondrial ribosomal protein S9 [Source:MGI Symbol;Acc:MGI:1916777]
									Gm34466	predicted gene, 34466 [Source:MGI Symbol;Acc:MGI:5593625]
									B230118H07Rik	RIKEN cDNA B230118H07 gene [Source:MGI Symbol;Acc:MGI:1915420]
									Rps6ka6	ribosomal protein S6 kinase polypeptide 6 [Source:MGI Symbol;Acc:MGI:1914321]
									Dhrs11	dehydrogenase/reductase (SDR family) member 11 [Source:MGI Symbol;Acc:MGI:2652816]
									Rhot1	ras homolog family member T1 [Source:MGI Symbol;Acc:MGI:1926078]
									Nrsn1	neurensin 1 [Source:MGI Symbol;Acc:MGI:894662]
									Commd7	COMM domain containing 7 [Source:MGI Symbol;Acc:MGI:1914197]
									Dcaf12l1	DDB1 and CUL4 associated factor 12-like 1 [Source:MGI Symbol;Acc:MGI:2444462]
									N4bp2	NEDD4 binding protein 2 [Source:MGI Symbol;Acc:MGI:2684414]
									Socs6	suppressor of cytokine signaling 6 [Source:MGI Symbol;Acc:MGI:1924885]
									Gsto1	glutathione S-transferase omega 1 [Source:MGI Symbol;Acc:MGI:1342273]
									Cndp2	CNDP dipeptidase 2 (metallopeptidase M20 family) [Source:MGI Symbol;Acc:MGI:1913304]
									Ndufa4l2	Ndufa4, mitochondrial complex associated like 2 [Source:MGI Symbol;Acc:MGI:3039567]
									Gorasp2	golgi reassembly stacking protein 2 [Source:MGI Symbol;Acc:MGI:2135962]
									Ctf1	cardiotrophin 1 [Source:MGI Symbol;Acc:MGI:105115]
									Atrnl1	attractin like 1 [Source:MGI Symbol;Acc:MGI:2147749]
									Cmpk1	cytidine monophosphate (UMP-CMP) kinase 1 [Source:MGI Symbol;Acc:MGI:1913838]
									Gm29417	predicted gene 29417 [Source:MGI Symbol;Acc:MGI:5580123]
									Nifk	nucleolar protein interacting with the FHA domain of MKI67 [Source:MGI Symbol;Acc:MGI:1915199]
									Lrp3	low density lipoprotein receptor-related protein 3 [Source:MGI Symbol;Acc:MGI:3584516]
									Gm43411	predicted gene 43411 [Source:MGI Symbol;Acc:MGI:5663548]
									Cgas	cyclic GMP-AMP synthase [Source:MGI Symbol;Acc:MGI:2442261]
									Nnt	nicotinamide nucleotide transhydrogenase [Source:MGI Symbol;Acc:MGI:109279]
									Bst2	bone marrow stromal cell antigen 2 [Source:MGI Symbol;Acc:MGI:1916800]
									Plcb4	phospholipase C, beta 4 [Source:MGI Symbol;Acc:MGI:107464]
									Scand1	SCAN domain-containing 1 [Source:MGI Symbol;Acc:MGI:1343132]
									Tecpr2	tectonin beta-propeller repeat containing 2 [Source:MGI Symbol;Acc:MGI:2144865]
									Gm10561	predicted gene 10561 [Source:MGI Symbol;Acc:MGI:3648163]
									Tatdn2	TatD DNase domain containing 2 [Source:MGI Symbol;Acc:MGI:3576210]
									Spaar	small regulatory polypeptide of amino acid response [Source:MGI Symbol;Acc:MGI:1918656]
									Sec11c	SEC11 homolog C, signal peptidase complex subunit [Source:MGI Symbol;Acc:MGI:1913536]
									Il6	interleukin 6 [Source:MGI Symbol;Acc:MGI:96559]
									Rpsa-ps10	ribosomal protein SA, pseudogene 10 [Source:MGI Symbol;Acc:MGI:3704228]
									Usp49	ubiquitin specific peptidase 49 [Source:MGI Symbol;Acc:MGI:2685391]
									B3gat3	beta-1,3-glucuronyltransferase 3 (glucuronosyltransferase I) [Source:MGI Symbol;Acc:MGI:1919977]
									Gm44830	predicted gene 44830 [Source:MGI Symbol;Acc:MGI:5753406]
									Yy1	YY1 transcription factor [Source:MGI Symbol;Acc:MGI:99150]
									Slc22a6	solute carrier family 22 (organic anion transporter), member 6 [Source:MGI Symbol;Acc:MGI:892001]
									Ccdc142os	coiled-coil domain containing 142, opposite strand [Source:MGI Symbol;Acc:MGI:3783052]
									Gm9925	predicted gene 9925 [Source:MGI Symbol;Acc:MGI:3641738]
									Slc22a21	solute carrier family 22 (organic cation transporter), member 21 [Source:MGI Symbol;Acc:MGI:1929481]
									Pdzph1	PDZ and pleckstrin homology domains 1 [Source:MGI Symbol;Acc:MGI:1916489]
									Med9os	mediator complex subunit 9, opposite strand [Source:MGI Symbol;Acc:MGI:1916628]
									Cenpm	centromere protein M [Source:MGI Symbol;Acc:MGI:1913820]
									Golga7b	golgi autoantigen, golgin subfamily a, 7B [Source:MGI Symbol;Acc:MGI:1918396]
									Wnt7b	wingless-type MMTV integration site family, member 7B [Source:MGI Symbol;Acc:MGI:98962]
									Nufip1	nuclear fragile X mental retardation protein interacting protein 1 [Source:MGI Symbol;Acc:MGI:1351474]
									Mrps17	mitochondrial ribosomal protein S17 [Source:MGI Symbol;Acc:MGI:1913508]
									Adgb	androglobin [Source:MGI Symbol;Acc:MGI:3605549]
									Gm43311	predicted gene 43311 [Source:MGI Symbol;Acc:MGI:5663448]
									Gm4316	predicted gene 4316 [Source:MGI Symbol;Acc:MGI:3782497]
									Vcl	vinculin [Source:MGI Symbol;Acc:MGI:98927]
									Gm25549	predicted gene, 25549 [Source:MGI Symbol;Acc:MGI:5455326]
									Sytl1	synaptotagmin-like 1 [Source:MGI Symbol;Acc:MGI:1933365]
									Asap3	ArfGAP with SH3 domain, ankyrin repeat and PH domain 3 [Source:MGI Symbol;Acc:MGI:2684986]
									Gm13840	predicted gene 13840 [Source:MGI Symbol;Acc:MGI:3649479]
									Mta2	metastasis-associated gene family, member 2 [Source:MGI Symbol;Acc:MGI:1346340]
									Xaf1	XIAP associated factor 1 [Source:MGI Symbol;Acc:MGI:3772572]
									Mir6240	microRNA 6240 [Source:MGI Symbol;Acc:MGI:5531232]
									Gna11	guanine nucleotide binding protein, alpha 11 [Source:MGI Symbol;Acc:MGI:95766]
									A530084C06Rik	RIKEN cDNA A530084C06 gene [Source:MGI Symbol;Acc:MGI:3704402]
									H2-DMb1	histocompatibility 2, class II, locus Mb1 [Source:MGI Symbol;Acc:MGI:95922]
									Aga	aspartylglucosaminidase [Source:MGI Symbol;Acc:MGI:104873]
									Grwd1	glutamate-rich WD repeat containing 1 [Source:MGI Symbol;Acc:MGI:2141989]
									Rgs12	regulator of G-protein signaling 12 [Source:MGI Symbol;Acc:MGI:1918979]
									A4galt	alpha 1,4-galactosyltransferase [Source:MGI Symbol;Acc:MGI:3512453]
									Haao	3-hydroxyanthranilate 3,4-dioxygenase [Source:MGI Symbol;Acc:MGI:1349444]
									Rad54b	RAD54 homolog B (S. cerevisiae) [Source:MGI Symbol;Acc:MGI:3605986]
									Tgfbr3	transforming growth factor, beta receptor III [Source:MGI Symbol;Acc:MGI:104637]
									Nyap2	neuronal tyrosine-phophorylated phosphoinositide 3-kinase adaptor 2 [Source:MGI Symbol;Acc:MGI:2443135]
									Gpbp1l1	GC-rich promoter binding protein 1-like 1 [Source:MGI Symbol;Acc:MGI:1924360]
									Kcne1l	potassium voltage-gated channel, Isk-related family, member 1-like, pseudogene [Source:MGI Symbol;Acc:MGI:1913490]
									Npm3-ps1	nucleoplasmin 3, pseudogene 1 [Source:MGI Symbol;Acc:MGI:894683]
									Gm33869	predicted gene, 33869 [Source:MGI Symbol;Acc:MGI:5593028]
									Chmp4b	charged multivesicular body protein 4B [Source:MGI Symbol;Acc:MGI:1922858]
									Rxrb	retinoid X receptor beta [Source:MGI Symbol;Acc:MGI:98215]
									Cadps2	Ca2+-dependent activator protein for secretion 2 [Source:MGI Symbol;Acc:MGI:2443963]
									Gm41780	predicted gene, 41780 [Source:MGI Symbol;Acc:MGI:5624665]
									Etfa	electron transferring flavoprotein, alpha polypeptide [Source:MGI Symbol;Acc:MGI:106092]
									Ppp1r14b	protein phosphatase 1, regulatory inhibitor subunit 14B [Source:MGI Symbol;Acc:MGI:107682]
									Zfand2b	zinc finger, AN1 type domain 2B [Source:MGI Symbol;Acc:MGI:1916068]
									Mocs3	molybdenum cofactor synthesis 3 [Source:MGI Symbol;Acc:MGI:1916622]
									Id1	inhibitor of DNA binding 1, HLH protein [Source:MGI Symbol;Acc:MGI:96396]
									Tmem229b	transmembrane protein 229B [Source:MGI Symbol;Acc:MGI:2444389]
									Mpdz	multiple PDZ domain protein [Source:MGI Symbol;Acc:MGI:1343489]
									Rc3h1	RING CCCH (C3H) domains 1 [Source:MGI Symbol;Acc:MGI:2685397]
									Siah1a	siah E3 ubiquitin protein ligase 1A [Source:MGI Symbol;Acc:MGI:108064]
									Dnah8	dynein, axonemal, heavy chain 8 [Source:MGI Symbol;Acc:MGI:107714]
									Ergic3	ERGIC and golgi 3 [Source:MGI Symbol;Acc:MGI:1913616]
									Gm4617	predicted pseudogene 4617 [Source:MGI Symbol;Acc:MGI:3704225]
									Icmt	isoprenylcysteine carboxyl methyltransferase [Source:MGI Symbol;Acc:MGI:1888594]
									Cbfa2t3	CBFA2/RUNX1 translocation partner 3 [Source:MGI Symbol;Acc:MGI:1338013]
									Abcf2	ATP-binding cassette, sub-family F (GCN20), member 2 [Source:MGI Symbol;Acc:MGI:1351657]
									Kdm6bos	KDM1 lysine (K)-specific demethylase 6B, opposite strand [Source:MGI Symbol;Acc:MGI:1921523]
									Gm50433	predicted gene, 50433 [Source:MGI Symbol;Acc:MGI:6303365]
									Lpcat2	lysophosphatidylcholine acyltransferase 2 [Source:MGI Symbol;Acc:MGI:3606214]
									Ncam1	neural cell adhesion molecule 1 [Source:MGI Symbol;Acc:MGI:97281]
									Gm14963	predicted gene 14963 [Source:MGI Symbol;Acc:MGI:3705162]
									Cdkn3	cyclin-dependent kinase inhibitor 3 [Source:MGI Symbol;Acc:MGI:1919641]
									Gm36839	predicted gene, 36839 [Source:MGI Symbol;Acc:MGI:5595998]
									Gm16867	predicted gene, 16867 [Source:MGI Symbol;Acc:MGI:4439791]
									Gm48655	predicted gene, 48655 [Source:MGI Symbol;Acc:MGI:6098267]
									Lgals2	lectin, galactose-binding, soluble 2 [Source:MGI Symbol;Acc:MGI:895068]
									Stra6	stimulated by retinoic acid gene 6 [Source:MGI Symbol;Acc:MGI:107742]
									Gm44220	predicted gene, 44220 [Source:MGI Symbol;Acc:MGI:5690612]
									Mmp15	matrix metallopeptidase 15 [Source:MGI Symbol;Acc:MGI:109320]
									Ctr9	CTR9 homolog, Paf1/RNA polymerase II complex component [Source:MGI Symbol;Acc:MGI:109345]
									Lbp	lipopolysaccharide binding protein [Source:MGI Symbol;Acc:MGI:1098776]
									Slc22a8	solute carrier family 22 (organic anion transporter), member 8 [Source:MGI Symbol;Acc:MGI:1336187]
									Slc3a1	solute carrier family 3, member 1 [Source:MGI Symbol;Acc:MGI:1195264]
									Stk11	serine/threonine kinase 11 [Source:MGI Symbol;Acc:MGI:1341870]
									Bbc3	BCL2 binding component 3 [Source:MGI Symbol;Acc:MGI:2181667]
									Foxq1	forkhead box Q1 [Source:MGI Symbol;Acc:MGI:1298228]
									Gm47826	predicted gene, 47826 [Source:MGI Symbol;Acc:MGI:6097020]
									Inka2	inka box actin regulator 2 [Source:MGI Symbol;Acc:MGI:1923497]
									Gars	glycyl-tRNA synthetase [Source:MGI Symbol;Acc:MGI:2449057]
									Gm13070	predicted gene 13070 [Source:MGI Symbol;Acc:MGI:3651970]
									Rrp1	ribosomal RNA processing 1 homolog (S. cerevisiae) [Source:MGI Symbol;Acc:MGI:1203500]
									Pwwp3b	PWWP domain containing 3B [Source:MGI Symbol;Acc:MGI:2445062]
									Trpv4	transient receptor potential cation channel, subfamily V, member 4 [Source:MGI Symbol;Acc:MGI:1926945]
									Itpka	inositol 1,4,5-trisphosphate 3-kinase A [Source:MGI Symbol;Acc:MGI:1333822]
									Ufd1	ubiquitin recognition factor in ER-associated degradation 1 [Source:MGI Symbol;Acc:MGI:109353]
									Mrap2	melanocortin 2 receptor accessory protein 2 [Source:MGI Symbol;Acc:MGI:3609239]
									Tmem160	transmembrane protein 160 [Source:MGI Symbol;Acc:MGI:1916344]
									AW047730	expressed sequence AW047730 [Source:MGI Symbol;Acc:MGI:2139951]
									Sgce	sarcoglycan, epsilon [Source:MGI Symbol;Acc:MGI:1329042]
									Rhcg	Rhesus blood group-associated C glycoprotein [Source:MGI Symbol;Acc:MGI:1888517]
									Foxred2	FAD-dependent oxidoreductase domain containing 2 [Source:MGI Symbol;Acc:MGI:106315]
									Gm9658	predicted gene 9658 [Source:MGI Symbol;Acc:MGI:3780066]
									Gpr173	G-protein coupled receptor 173 [Source:MGI Symbol;Acc:MGI:1918021]
									Spg21	SPG21, maspardin [Source:MGI Symbol;Acc:MGI:106403]
									Tmem200a	transmembrane protein 200A [Source:MGI Symbol;Acc:MGI:1924470]
									Cadm3	cell adhesion molecule 3 [Source:MGI Symbol;Acc:MGI:2137858]
									9430085M18Rik	RIKEN cDNA 9430085M18 gene [Source:MGI Symbol;Acc:MGI:1924611]
									Npr3	natriuretic peptide receptor 3 [Source:MGI Symbol;Acc:MGI:97373]
									Smc1b	structural maintenance of chromosomes 1B [Source:MGI Symbol;Acc:MGI:2154049]
									Gm8983	predicted gene 8983 [Source:MGI Symbol;Acc:MGI:3644468]
									Adrb2	adrenergic receptor, beta 2 [Source:MGI Symbol;Acc:MGI:87938]
									Kdf1	keratinocyte differentiation factor 1 [Source:MGI Symbol;Acc:MGI:1916323]
									Frrs1l	ferric-chelate reductase 1 like [Source:MGI Symbol;Acc:MGI:2442704]
									Brd1	bromodomain containing 1 [Source:MGI Symbol;Acc:MGI:1924161]
									Plvap	plasmalemma vesicle associated protein [Source:MGI Symbol;Acc:MGI:1890497]
									Usf1	upstream transcription factor 1 [Source:MGI Symbol;Acc:MGI:99542]
									Adarb1	adenosine deaminase, RNA-specific, B1 [Source:MGI Symbol;Acc:MGI:891999]
									Map2k7	mitogen-activated protein kinase kinase 7 [Source:MGI Symbol;Acc:MGI:1346871]
									Aldoa	aldolase A, fructose-bisphosphate [Source:MGI Symbol;Acc:MGI:87994]
									Nat8f1	N-acetyltransferase 8 (GCN5-related) family member 1 [Source:MGI Symbol;Acc:MGI:1913366]
									Ap1s3	adaptor-related protein complex AP-1, sigma 3 [Source:MGI Symbol;Acc:MGI:1891304]
									Pkd2l2	polycystic kidney disease 2-like 2 [Source:MGI Symbol;Acc:MGI:1858231]
									Tmem131l	transmembrane 131 like [Source:MGI Symbol;Acc:MGI:2443399]
									Gm13012	predicted gene 13012 [Source:MGI Symbol;Acc:MGI:3652270]
									Gm22106	predicted gene, 22106 [Source:MGI Symbol;Acc:MGI:5451883]
									Washc5	WASH complex subunit 5 [Source:MGI Symbol;Acc:MGI:2146110]
									Gm25821	predicted gene, 25821 [Source:MGI Symbol;Acc:MGI:5455598]
									Olfml2a	olfactomedin-like 2A [Source:MGI Symbol;Acc:MGI:2444741]
									Chrac1	chromatin accessibility complex 1 [Source:MGI Symbol;Acc:MGI:2135796]
									Rbks	ribokinase [Source:MGI Symbol;Acc:MGI:1918586]
									Gm33370	predicted gene, 33370 [Source:MGI Symbol;Acc:MGI:5592529]
									Ccdc157	coiled-coil domain containing 157 [Source:MGI Symbol;Acc:MGI:3041210]
									Gm47798	predicted gene, 47798 [Source:MGI Symbol;Acc:MGI:6096974]
									A830019P07Rik	RIKEN cDNA A830019P07 gene [Source:MGI Symbol;Acc:MGI:3028035]
									Lpin3	lipin 3 [Source:MGI Symbol;Acc:MGI:1891342]
									Pnrc1	proline-rich nuclear receptor coactivator 1 [Source:MGI Symbol;Acc:MGI:1917838]
									Ccdc189	coiled-coil domain containing 189 [Source:MGI Symbol;Acc:MGI:2685012]
									Zfp329	zinc finger protein 329 [Source:MGI Symbol;Acc:MGI:1921283]
									Casp1	caspase 1 [Source:MGI Symbol;Acc:MGI:96544]
									Upf2	UPF2 regulator of nonsense transcripts homolog (yeast) [Source:MGI Symbol;Acc:MGI:2449307]
									Fam163a	family with sequence similarity 163, member A [Source:MGI Symbol;Acc:MGI:3618859]
									Cilp2	cartilage intermediate layer protein 2 [Source:MGI Symbol;Acc:MGI:1915959]
									Gm29054	predicted gene 29054 [Source:MGI Symbol;Acc:MGI:5579760]
									Hmcn1	hemicentin 1 [Source:MGI Symbol;Acc:MGI:2685047]
									Smoc1	SPARC related modular calcium binding 1 [Source:MGI Symbol;Acc:MGI:1929878]
									Stx1b	syntaxin 1B [Source:MGI Symbol;Acc:MGI:1930705]
									Pmaip1	phorbol-12-myristate-13-acetate-induced protein 1 [Source:MGI Symbol;Acc:MGI:1930146]
									Tsen15	tRNA splicing endonuclease subunit 15 [Source:MGI Symbol;Acc:MGI:1913887]
									Mknk1	MAP kinase-interacting serine/threonine kinase 1 [Source:MGI Symbol;Acc:MGI:894316]
									Akr1b3	aldo-keto reductase family 1, member B3 (aldose reductase) [Source:MGI Symbol;Acc:MGI:1353494]
									Parg	poly (ADP-ribose) glycohydrolase [Source:MGI Symbol;Acc:MGI:1347094]
									Irf7	interferon regulatory factor 7 [Source:MGI Symbol;Acc:MGI:1859212]
									Cox4i2	cytochrome c oxidase subunit 4I2 [Source:MGI Symbol;Acc:MGI:2135755]
									Gm37885	predicted gene, 37885 [Source:MGI Symbol;Acc:MGI:5611113]
									Tinagl1	tubulointerstitial nephritis antigen-like 1 [Source:MGI Symbol;Acc:MGI:2137617]
									Mfge8	milk fat globule-EGF factor 8 protein [Source:MGI Symbol;Acc:MGI:102768]
									Foxc1	forkhead box C1 [Source:MGI Symbol;Acc:MGI:1347466]
									Gm25788	predicted gene, 25788 [Source:MGI Symbol;Acc:MGI:5455565]
									Ccdc86	coiled-coil domain containing 86 [Source:MGI Symbol;Acc:MGI:1277220]
									Ciao1	cytosolic iron-sulfur protein assembly 1 [Source:MGI Symbol;Acc:MGI:1346998]
									Gm7536	predicted gene 7536 [Source:MGI Symbol;Acc:MGI:3645137]
									Rnf166	ring finger protein 166 [Source:MGI Symbol;Acc:MGI:1915968]
									Tcf7l1	transcription factor 7 like 1 (T cell specific, HMG box) [Source:MGI Symbol;Acc:MGI:1202876]
									Tyrobp	TYRO protein tyrosine kinase binding protein [Source:MGI Symbol;Acc:MGI:1277211]
[truncated: 53,489 more rows]

## Sheet: ARMs
ARMs & "APP veh vs APP BRI"			ARMs & "WT veh vs APP veh"			"WT veh vs APP veh" & "APP veh vs APP BRI"
Gene name	Encode protein		Gene name	Encode protein		Gene name	Encode protein								external_gene_name	description
Ece1	endothelin converting enzyme 1 [Source:MGI Symbol;Acc:MGI:1101357]		Cd33	CD33 antigen [Source:MGI Symbol;Acc:MGI:99440]		Itm2a	integral membrane protein 2A [Source:MGI Symbol;Acc:MGI:107706]								Tspan12	tetraspanin 12 [Source:MGI Symbol;Acc:MGI:1889818]
Ptk2b	PTK2 protein tyrosine kinase 2 beta [Source:MGI Symbol;Acc:MGI:104908]		Pld3	phospholipase D family, member 3 [Source:MGI Symbol;Acc:MGI:1333782]		Cd3eap	CD3E antigen, epsilon polypeptide associated protein [Source:MGI Symbol;Acc:MGI:1917583]								Meis2	Meis homeobox 2 [Source:MGI Symbol;Acc:MGI:108564]
Psen1	presenilin 1 [Source:MGI Symbol;Acc:MGI:1202717]		Ms4a6d	membrane-spanning 4-domains, subfamily A, member 6D [Source:MGI Symbol;Acc:MGI:1916024]		Spock2	sparc/osteonectin, cwcv and kazal-like domains proteoglycan 2 [Source:MGI Symbol;Acc:MGI:1891351]								Polr3h	polymerase (RNA) III (DNA directed) polypeptide H [Source:MGI Symbol;Acc:MGI:1926179]
Fermt2	fermitin family member 2 [Source:MGI Symbol;Acc:MGI:2385001]		Trem2	triggering receptor expressed on myeloid cells 2 [Source:MGI Symbol;Acc:MGI:1913150]		Atp13a4	ATPase type 13A4 [Source:MGI Symbol;Acc:MGI:1924456]								Pfkp	phosphofructokinase, platelet [Source:MGI Symbol;Acc:MGI:1891833]
Bace2	beta-site APP-cleaving enzyme 2 [Source:MGI Symbol;Acc:MGI:1860440]		Cd2ap	CD2-associated protein [Source:MGI Symbol;Acc:MGI:1330281]		Ntrk2	neurotrophic tyrosine kinase, receptor, type 2 [Source:MGI Symbol;Acc:MGI:97384]								Plce1	phospholipase C, epsilon 1 [Source:MGI Symbol;Acc:MGI:1921305]
			Cass4	Cas scaffolding protein family member 4 [Source:MGI Symbol;Acc:MGI:2444482]		Steap3	STEAP family member 3 [Source:MGI Symbol;Acc:MGI:1915678]								Prex2	phosphatidylinositol-3,4,5-trisphosphate-dependent Rac exchange factor 2 [Source:MGI Symbol;Acc:MGI:1923385]
			Bin1	bridging integrator 1 [Source:MGI Symbol;Acc:MGI:108092]		Loxl1	lysyl oxidase-like 1 [Source:MGI Symbol;Acc:MGI:106096]								Id4	inhibitor of DNA binding 4 [Source:MGI Symbol;Acc:MGI:99414]
			Pvr	poliovirus receptor [Source:MGI Symbol;Acc:MGI:107741]		Gpr37l1	G protein-coupled receptor 37-like 1 [Source:MGI Symbol;Acc:MGI:1928503]								Lrp8	low density lipoprotein receptor-related protein 8, apolipoprotein e receptor [Source:MGI Symbol;Acc:MGI:1340044]
			Mef2c	myocyte enhancer factor 2C [Source:MGI Symbol;Acc:MGI:99458]		Pmm1	phosphomannomutase 1 [Source:MGI Symbol;Acc:MGI:1353418]								Mfn1	mitofusin 1 [Source:MGI Symbol;Acc:MGI:1914664]
			Ece2	endothelin converting enzyme 2 [Source:MGI Symbol;Acc:MGI:1101356]		Ptprb	protein tyrosine phosphatase, receptor type, B [Source:MGI Symbol;Acc:MGI:97809]								Abtb2	ankyrin repeat and BTB (POZ) domain containing 2 [Source:MGI Symbol;Acc:MGI:2139365]
			Mmp2	matrix metallopeptidase 2 [Source:MGI Symbol;Acc:MGI:97009]		Utrn	utrophin [Source:MGI Symbol;Acc:MGI:104631]								Syne1	spectrin repeat containing, nuclear envelope 1 [Source:MGI Symbol;Acc:MGI:1927152]
			Apoe	apolipoprotein E [Source:MGI Symbol;Acc:MGI:88057]		Adam23	a disintegrin and metallopeptidase domain 23 [Source:MGI Symbol;Acc:MGI:1345162]								Negr1	neuronal growth regulator 1 [Source:MGI Symbol;Acc:MGI:2444846]
			Vkorc1	vitamin K epoxide reductase complex, subunit 1 [Source:MGI Symbol;Acc:MGI:106442]		Tmem184c	transmembrane protein 184C [Source:MGI Symbol;Acc:MGI:2384562]								Ctnnd2	catenin (cadherin associated protein), delta 2 [Source:MGI Symbol;Acc:MGI:1195966]
			Mmp14	matrix metallopeptidase 14 (membrane-inserted) [Source:MGI Symbol;Acc:MGI:101900]		Fndc5	fibronectin type III domain containing 5 [Source:MGI Symbol;Acc:MGI:1917614]								Capn2	calpain 2 [Source:MGI Symbol;Acc:MGI:88264]
			H2-Eb1	histocompatibility 2, class II antigen E beta [Source:MGI Symbol;Acc:MGI:95901]		Tor3a	torsin family 3, member A [Source:MGI Symbol;Acc:MGI:1353652]								Tmem47	transmembrane protein 47 [Source:MGI Symbol;Acc:MGI:2177570]
			Ctsf	cathepsin F [Source:MGI Symbol;Acc:MGI:1861434]		Sox21	SRY (sex determining region Y)-box 21 [Source:MGI Symbol;Acc:MGI:2654070]								Sorbs1	sorbin and SH3 domain containing 1 [Source:MGI Symbol;Acc:MGI:700014]
			Aplp2	amyloid beta (A4) precursor-like protein 2 [Source:MGI Symbol;Acc:MGI:88047]		Ptcd1	pentatricopeptide repeat domain 1 [Source:MGI Symbol;Acc:MGI:1919049]								Palm	paralemmin [Source:MGI Symbol;Acc:MGI:1261814]
			Mmp9	matrix metallopeptidase 9 [Source:MGI Symbol;Acc:MGI:97011]		Dag1	dystroglycan 1 [Source:MGI Symbol;Acc:MGI:101864]								Nebl	nebulette [Source:MGI Symbol;Acc:MGI:1921353]
			Bace1	beta-site APP cleaving enzyme 1 [Source:MGI Symbol;Acc:MGI:1346542]		Pcdhgb6	protocadherin gamma subfamily B, 6 [Source:MGI Symbol;Acc:MGI:1935197]								Pdk4	pyruvate dehydrogenase kinase, isoenzyme 4 [Source:MGI Symbol;Acc:MGI:1351481]
			Mobp	myelin-associated oligodendrocytic basic protein [Source:MGI Symbol;Acc:MGI:108511]		Rasa2	RAS p21 protein activator 2 [Source:MGI Symbol;Acc:MGI:2149960]								Mid2	midline 2 [Source:MGI Symbol;Acc:MGI:1344333]
			Ctsd	cathepsin D [Source:MGI Symbol;Acc:MGI:88562]		Slc2a4	solute carrier family 2 (facilitated glucose transporter), member 4 [Source:MGI Symbol;Acc:MGI:95758]								Sdc2	syndecan 2 [Source:MGI Symbol;Acc:MGI:1349165]
			Ide	insulin degrading enzyme [Source:MGI Symbol;Acc:MGI:96412]		Fgd6	FYVE, RhoGEF and PH domain containing 6 [Source:MGI Symbol;Acc:MGI:1261419]								Pkia	protein kinase inhibitor, alpha [Source:MGI Symbol;Acc:MGI:104747]
			Tyrobp	TYRO protein tyrosine kinase binding protein [Source:MGI Symbol;Acc:MGI:1277211]		Dab2ip	disabled 2 interacting protein [Source:MGI Symbol;Acc:MGI:1916851]								Synpo2	synaptopodin 2 [Source:MGI Symbol;Acc:MGI:2153070]
			Adam10	a disintegrin and metallopeptidase domain 10 [Source:MGI Symbol;Acc:MGI:109548]		Nos3	nitric oxide synthase 3, endothelial cell [Source:MGI Symbol;Acc:MGI:97362]								Macrod2	mono-ADP ribosylhydrolase 2 [Source:MGI Symbol;Acc:MGI:1920149]
			Inpp5d	inositol polyphosphate-5-phosphatase D [Source:MGI Symbol;Acc:MGI:107357]		Trim67	tripartite motif-containing 67 [Source:MGI Symbol;Acc:MGI:3045323]								Csdc2	cold shock domain containing C2, RNA binding [Source:MGI Symbol;Acc:MGI:2146027]
			Abi3	ABI gene family, member 3 [Source:MGI Symbol;Acc:MGI:1913860]		Metrn	meteorin, glial cell differentiation regulator [Source:MGI Symbol;Acc:MGI:1917333]								Emx2	empty spiracles homeobox 2 [Source:MGI Symbol;Acc:MGI:95388]
			Ctsb	cathepsin B [Source:MGI Symbol;Acc:MGI:88561]		Plxna1	plexin A1 [Source:MGI Symbol;Acc:MGI:107685]								Sfxn5	sideroflexin 5 [Source:MGI Symbol;Acc:MGI:2137681]
						Garem2	GRB2 associated regulator of MAPK1 subtype 2 [Source:MGI Symbol;Acc:MGI:2685290]								Lix1	limb and CNS expressed 1 [Source:MGI Symbol;Acc:MGI:1913893]
						Abcc9	ATP-binding cassette, sub-family C (CFTR/MRP), member 9 [Source:MGI Symbol;Acc:MGI:1352630]								Osmr	oncostatin M receptor [Source:MGI Symbol;Acc:MGI:1330819]
						Sfrp1	secreted frizzled-related protein 1 [Source:MGI Symbol;Acc:MGI:892014]								Aspg	asparaginase [Source:MGI Symbol;Acc:MGI:2144822]
						Ptprz1	protein tyrosine phosphatase, receptor type Z, polypeptide 1 [Source:MGI Symbol;Acc:MGI:97816]								Prdm16os	Prdm16 opposite strand transcript [Source:MGI Symbol;Acc:MGI:3651882]
						Map2	microtubule-associated protein 2 [Source:MGI Symbol;Acc:MGI:97175]								Slc7a11	solute carrier family 7 (cationic amino acid transporter, y+ system), member 11 [Source:MGI Symbol;Acc:MGI:1347355]
						Luzp2	leucine zipper protein 2 [Source:MGI Symbol;Acc:MGI:1889615]								Colgalt2	collagen beta(1-O)galactosyltransferase 2 [Source:MGI Symbol;Acc:MGI:2138232]
						Serpina3n	serine (or cysteine) peptidase inhibitor, clade A, member 3N [Source:MGI Symbol;Acc:MGI:105045]								Pgm5	phosphoglucomutase 5 [Source:MGI Symbol;Acc:MGI:1925668]
						Wfs1	wolframin ER transmembrane glycoprotein [Source:MGI Symbol;Acc:MGI:1328355]								Frat2	frequently rearranged in advanced T cell lymphomas 2 [Source:MGI Symbol;Acc:MGI:2673967]
						Mfn1	mitofusin 1 [Source:MGI Symbol;Acc:MGI:1914664]								Timp3	tissue inhibitor of metalloproteinase 3 [Source:MGI Symbol;Acc:MGI:98754]
						Gpc6	glypican 6 [Source:MGI Symbol;Acc:MGI:1346322]								Atp2b4	ATPase, Ca++ transporting, plasma membrane 4 [Source:MGI Symbol;Acc:MGI:88111]
						Papss2	3'-phosphoadenosine 5'-phosphosulfate synthase 2 [Source:MGI Symbol;Acc:MGI:1330223]								Abat	4-aminobutyrate aminotransferase [Source:MGI Symbol;Acc:MGI:2443582]
						Trappc2l	trafficking protein particle complex 2-like [Source:MGI Symbol;Acc:MGI:1916295]								Fzd6	frizzled class receptor 6 [Source:MGI Symbol;Acc:MGI:108474]
						Pantr1	POU domain, class 3, transcription factor 3 adjacent noncoding transcript 1 [Source:MGI Symbol;Acc:MGI:1913547]								1500009C09Rik	RIKEN cDNA 1500009C09 gene [Source:MGI Symbol;Acc:MGI:1923755]
						Tmem47	transmembrane protein 47 [Source:MGI Symbol;Acc:MGI:2177570]								Nfib	nuclear factor I/B [Source:MGI Symbol;Acc:MGI:103188]
						Ccdc190	coiled-coil domain containing 190 [Source:MGI Symbol;Acc:MGI:1925715]								Hk1	hexokinase 1 [Source:MGI Symbol;Acc:MGI:96103]
						Atp1a2	ATPase, Na+/K+ transporting, alpha 2 polypeptide [Source:MGI Symbol;Acc:MGI:88106]								Slc1a3	solute carrier family 1 (glial high affinity glutamate transporter), member 3 [Source:MGI Symbol;Acc:MGI:99917]
						Imp3	IMP3, U3 small nucleolar ribonucleoprotein [Source:MGI Symbol;Acc:MGI:1916119]								Aass	aminoadipate-semialdehyde synthase [Source:MGI Symbol;Acc:MGI:1353573]
						Kcnk1	potassium channel, subfamily K, member 1 [Source:MGI Symbol;Acc:MGI:109322]								Depp1	DEPP1 autophagy regulator [Source:MGI Symbol;Acc:MGI:1918730]
						Extl1	exostosin-like glycosyltransferase 1 [Source:MGI Symbol;Acc:MGI:1888742]								Tenm3	teneurin transmembrane protein 3 [Source:MGI Symbol;Acc:MGI:1345183]
						Tsen34	tRNA splicing endonuclease subunit 34 [Source:MGI Symbol;Acc:MGI:1913328]								Slc16a12	solute carrier family 16 (monocarboxylic acid transporters), member 12 [Source:MGI Symbol;Acc:MGI:2147716]
						Gjb2	gap junction protein, beta 2 [Source:MGI Symbol;Acc:MGI:95720]								Igfbp5	insulin-like growth factor binding protein 5 [Source:MGI Symbol;Acc:MGI:96440]
						Dusp12	dual specificity phosphatase 12 [Source:MGI Symbol;Acc:MGI:1890614]								Gdf11	growth differentiation factor 11 [Source:MGI Symbol;Acc:MGI:1338027]
						Ndn	necdin [Source:MGI Symbol;Acc:MGI:97290]								Kalrn	kalirin, RhoGEF kinase [Source:MGI Symbol;Acc:MGI:2685385]
						Cdh2	cadherin 2 [Source:MGI Symbol;Acc:MGI:88355]								Fgfr1	fibroblast growth factor receptor 1 [Source:MGI Symbol;Acc:MGI:95522]
						Tspan12	tetraspanin 12 [Source:MGI Symbol;Acc:MGI:1889818]								Pcdhgc3	protocadherin gamma subfamily C, 3 [Source:MGI Symbol;Acc:MGI:1935201]
						Galk1	galactokinase 1 [Source:MGI Symbol;Acc:MGI:95730]								Cdh2	cadherin 2 [Source:MGI Symbol;Acc:MGI:88355]
						Hhex	hematopoietically expressed homeobox [Source:MGI Symbol;Acc:MGI:96086]								Fstl1	follistatin-like 1 [Source:MGI Symbol;Acc:MGI:102793]
						Myorg	myogenesis regulating glycosidase (putative) [Source:MGI Symbol;Acc:MGI:2140300]								Cpne8	copine VIII [Source:MGI Symbol;Acc:MGI:1914121]
						Pygb	brain glycogen phosphorylase [Source:MGI Symbol;Acc:MGI:97828]								Arhgef9	CDC42 guanine nucleotide exchange factor (GEF) 9 [Source:MGI Symbol;Acc:MGI:2442233]
						Josd1	Josephin domain containing 1 [Source:MGI Symbol;Acc:MGI:1921408]								Ezr	ezrin [Source:MGI Symbol;Acc:MGI:98931]
						Hspa12b	heat shock protein 12B [Source:MGI Symbol;Acc:MGI:1919880]								Adam23	a disintegrin and metallopeptidase domain 23 [Source:MGI Symbol;Acc:MGI:1345162]
						Itga1	integrin alpha 1 [Source:MGI Symbol;Acc:MGI:96599]								Dhrs1	dehydrogenase/reductase (SDR family) member 1 [Source:MGI Symbol;Acc:MGI:1196314]
						Gdf11	growth differentiation factor 11 [Source:MGI Symbol;Acc:MGI:1338027]								Cav2	caveolin 2 [Source:MGI Symbol;Acc:MGI:107571]
						Epdr1	ependymin related protein 1 (zebrafish) [Source:MGI Symbol;Acc:MGI:2145369]								Ptprf	protein tyrosine phosphatase, receptor type, F [Source:MGI Symbol;Acc:MGI:102695]
						Meis2	Meis homeobox 2 [Source:MGI Symbol;Acc:MGI:108564]								Enah	ENAH actin regulator [Source:MGI Symbol;Acc:MGI:108360]
						Asrgl1	asparaginase like 1 [Source:MGI Symbol;Acc:MGI:1913764]								Amot	angiomotin [Source:MGI Symbol;Acc:MGI:108440]
						Pcdhga3	protocadherin gamma subfamily A, 3 [Source:MGI Symbol;Acc:MGI:1935215]								Prkd1	protein kinase D1 [Source:MGI Symbol;Acc:MGI:99879]
						Gm6145	predicted gene 6145 [Source:MGI Symbol;Acc:MGI:3779559]								Grb10	growth factor receptor bound protein 10 [Source:MGI Symbol;Acc:MGI:103232]
						Gm37069	predicted gene, 37069 [Source:MGI Symbol;Acc:MGI:5610297]								Ccdc141	coiled-coil domain containing 141 [Source:MGI Symbol;Acc:MGI:1919735]
						Csdc2	cold shock domain containing C2, RNA binding [Source:MGI Symbol;Acc:MGI:2146027]								Coro2b	coronin, actin binding protein, 2B [Source:MGI Symbol;Acc:MGI:2444283]
						Cldn10	claudin 10 [Source:MGI Symbol;Acc:MGI:1913101]								Pla2g7	phospholipase A2, group VII (platelet-activating factor acetylhydrolase, plasma) [Source:MGI Symbol;Acc:MGI:1351327]
						Cnn3	calponin 3, acidic [Source:MGI Symbol;Acc:MGI:1919244]								Mtss2	MTSS I-BAR domain containing 2 [Source:MGI Symbol;Acc:MGI:3039591]
						Npas3	neuronal PAS domain protein 3 [Source:MGI Symbol;Acc:MGI:1351610]								Trappc6b	trafficking protein particle complex 6B [Source:MGI Symbol;Acc:MGI:1925482]
						Smarcd3	SWI/SNF related, matrix associated, actin dependent regulator of chromatin, subfamily d, member 3 [Source:MGI Symbol;Acc:MGI:1914243]								Plxnb1	plexin B1 [Source:MGI Symbol;Acc:MGI:2154238]
						Tigd3	tigger transposable element derived 3 [Source:MGI Symbol;Acc:MGI:2681860]								Acox1	acyl-Coenzyme A oxidase 1, palmitoyl [Source:MGI Symbol;Acc:MGI:1330812]
						Plxnb1	plexin B1 [Source:MGI Symbol;Acc:MGI:2154238]								Pfkm	phosphofructokinase, muscle [Source:MGI Symbol;Acc:MGI:97548]
						Fads2	fatty acid desaturase 2 [Source:MGI Symbol;Acc:MGI:1930079]								Lrrfip2	leucine rich repeat (in FLII) interacting protein 2 [Source:MGI Symbol;Acc:MGI:1918518]
						Gm47389	predicted gene, 47389 [Source:MGI Symbol;Acc:MGI:6096310]								Lgi4	leucine-rich repeat LGI family, member 4 [Source:MGI Symbol;Acc:MGI:2180197]
						Lix1	limb and CNS expressed 1 [Source:MGI Symbol;Acc:MGI:1913893]								Wwtr1	WW domain containing transcription regulator 1 [Source:MGI Symbol;Acc:MGI:1917649]
						Rfx4	regulatory factor X, 4 (influences HLA class II expression) [Source:MGI Symbol;Acc:MGI:1918387]								Prrx1	paired related homeobox 1 [Source:MGI Symbol;Acc:MGI:97712]
						Ddx25	DEAD (Asp-Glu-Ala-Asp) box polypeptide 25 [Source:MGI Symbol;Acc:MGI:1353582]								Asrgl1	asparaginase like 1 [Source:MGI Symbol;Acc:MGI:1913764]
						Osmr	oncostatin M receptor [Source:MGI Symbol;Acc:MGI:1330819]								Slc1a4	solute carrier family 1 (glutamate/neutral amino acid transporter), member 4 [Source:MGI Symbol;Acc:MGI:2135601]
						Wwc1	WW, C2 and coiled-coil domain containing 1 [Source:MGI Symbol;Acc:MGI:2388637]								Aldh1a1	aldehyde dehydrogenase family 1, subfamily A1 [Source:MGI Symbol;Acc:MGI:1353450]
						1700003F12Rik	RIKEN cDNA 1700003F12 gene [Source:MGI Symbol;Acc:MGI:1922730]								Pcdhgc5	protocadherin gamma subfamily C, 5 [Source:MGI Symbol;Acc:MGI:1935205]
						Ndrg2	N-myc downstream regulated gene 2 [Source:MGI Symbol;Acc:MGI:1352498]								Me1	malic enzyme 1, NADP(+)-dependent, cytosolic [Source:MGI Symbol;Acc:MGI:97043]
						Ryr2	ryanodine receptor 2, cardiac [Source:MGI Symbol;Acc:MGI:99685]								Kifc3	kinesin family member C3 [Source:MGI Symbol;Acc:MGI:109202]
						Lgr4	leucine-rich repeat-containing G protein-coupled receptor 4 [Source:MGI Symbol;Acc:MGI:1891468]								Efs	embryonal Fyn-associated substrate [Source:MGI Symbol;Acc:MGI:105311]
						Amt	aminomethyltransferase [Source:MGI Symbol;Acc:MGI:3646700]								Fam171a2	family with sequence similarity 171, member A2 [Source:MGI Symbol;Acc:MGI:2448496]
						Elovl2	elongation of very long chain fatty acids (FEN1/Elo2, SUR4/Elo3, yeast)-like 2 [Source:MGI Symbol;Acc:MGI:1858960]								Nhsl1	NHS-like 1 [Source:MGI Symbol;Acc:MGI:106390]
						Fndc4	fibronectin type III domain containing 4 [Source:MGI Symbol;Acc:MGI:1917195]								Eps8	epidermal growth factor receptor pathway substrate 8 [Source:MGI Symbol;Acc:MGI:104684]
						1500009C09Rik	RIKEN cDNA 1500009C09 gene [Source:MGI Symbol;Acc:MGI:1923755]								Nckap1	NCK-associated protein 1 [Source:MGI Symbol;Acc:MGI:1355333]
						Nat8f4	N-acetyltransferase 8 (GCN5-related) family member 4 [Source:MGI Symbol;Acc:MGI:1922791]								Clu	clusterin [Source:MGI Symbol;Acc:MGI:88423]
						Cdk10	cyclin-dependent kinase 10 [Source:MGI Symbol;Acc:MGI:2448549]								Gldc	glycine decarboxylase [Source:MGI Symbol;Acc:MGI:1341155]
						Rnf103	ring finger protein 103 [Source:MGI Symbol;Acc:MGI:109483]								Ppp1r14c	protein phosphatase 1, regulatory inhibitor subunit 14C [Source:MGI Symbol;Acc:MGI:1923392]
						Glul	glutamate-ammonia ligase (glutamine synthetase) [Source:MGI Symbol;Acc:MGI:95739]								Gstm1	glutathione S-transferase, mu 1 [Source:MGI Symbol;Acc:MGI:95860]
						Scara3	scavenger receptor class A, member 3 [Source:MGI Symbol;Acc:MGI:2444418]								Paqr8	progestin and adipoQ receptor family member VIII [Source:MGI Symbol;Acc:MGI:1921479]
						Slc25a34	solute carrier family 25, member 34 [Source:MGI Symbol;Acc:MGI:2686215]								Etnppl	ethanolamine phosphate phospholyase [Source:MGI Symbol;Acc:MGI:1919010]
						Gm973	predicted gene 973 [Source:MGI Symbol;Acc:MGI:2685819]								Apcdd1	adenomatosis polyposis coli down-regulated 1 [Source:MGI Symbol;Acc:MGI:3513977]
						Smyd1	SET and MYND domain containing 1 [Source:MGI Symbol;Acc:MGI:104790]								Crip2	cysteine rich protein 2 [Source:MGI Symbol;Acc:MGI:1915587]
						Cybrd1	cytochrome b reductase 1 [Source:MGI Symbol;Acc:MGI:2654575]								Plcb1	phospholipase C, beta 1 [Source:MGI Symbol;Acc:MGI:97613]
						Ppp1r3g	protein phosphatase 1, regulatory subunit 3G [Source:MGI Symbol;Acc:MGI:1923737]								Ntm	neurotrimin [Source:MGI Symbol;Acc:MGI:2446259]
						Acsl3	acyl-CoA synthetase long-chain family member 3 [Source:MGI Symbol;Acc:MGI:1921455]								Rnf130	ring finger protein 130 [Source:MGI Symbol;Acc:MGI:1891717]
						Ly6k	lymphocyte antigen 6 complex, locus K [Source:MGI Symbol;Acc:MGI:1923736]								Csgalnact1	chondroitin sulfate N-acetylgalactosaminyltransferase 1 [Source:MGI Symbol;Acc:MGI:2442354]
						Itgb8	integrin beta 8 [Source:MGI Symbol;Acc:MGI:1338035]								Epas1	endothelial PAS domain protein 1 [Source:MGI Symbol;Acc:MGI:109169]
						Fgfr1	fibroblast growth factor receptor 1 [Source:MGI Symbol;Acc:MGI:95522]								Adk	adenosine kinase [Source:MGI Symbol;Acc:MGI:87930]
						Rtn4rl1	reticulon 4 receptor-like 1 [Source:MGI Symbol;Acc:MGI:2661375]								Chrnb1	cholinergic receptor, nicotinic, beta polypeptide 1 (muscle) [Source:MGI Symbol;Acc:MGI:87890]
						Nkain4	Na+/K+ transporting ATPase interacting 4 [Source:MGI Symbol;Acc:MGI:1915372]								Mapk4	mitogen-activated protein kinase 4 [Source:MGI Symbol;Acc:MGI:2444559]
						Ptprt	protein tyrosine phosphatase, receptor type, T [Source:MGI Symbol;Acc:MGI:1321152]								Sesn3	sestrin 3 [Source:MGI Symbol;Acc:MGI:1922997]
						Cpe	carboxypeptidase E [Source:MGI Symbol;Acc:MGI:101932]								Antxr1	anthrax toxin receptor 1 [Source:MGI Symbol;Acc:MGI:1916788]
						Igfbp5	insulin-like growth factor binding protein 5 [Source:MGI Symbol;Acc:MGI:96440]								Slco1c1	solute carrier organic anion transporter family, member 1c1 [Source:MGI Symbol;Acc:MGI:1889679]
						Gli2	GLI-Kruppel family member GLI2 [Source:MGI Symbol;Acc:MGI:95728]								Dgkb	diacylglycerol kinase, beta [Source:MGI Symbol;Acc:MGI:2442474]
						Foxg1	forkhead box G1 [Source:MGI Symbol;Acc:MGI:1347464]								Slc25a19	solute carrier family 25 (mitochondrial thiamine pyrophosphate carrier), member 19 [Source:MGI Symbol;Acc:MGI:1914533]
						2900052N01Rik	RIKEN cDNA 2900052N01 gene [Source:MGI Symbol;Acc:MGI:1920290]								Ndrg4	N-myc downstream regulated gene 4 [Source:MGI Symbol;Acc:MGI:2384590]
						Lrfn1	leucine rich repeat and fibronectin type III domain containing 1 [Source:MGI Symbol;Acc:MGI:2136810]								Ubiad1	UbiA prenyltransferase domain containing 1 [Source:MGI Symbol;Acc:MGI:1918957]
						Gabra2	gamma-aminobutyric acid (GABA) A receptor, subunit alpha 2 [Source:MGI Symbol;Acc:MGI:95614]								1700055D18Rik	RIKEN cDNA 1700055D18 gene [Source:MGI Symbol;Acc:MGI:1920655]
						Gm2387	predicted gene 2387 [Source:MGI Symbol;Acc:MGI:3780555]								Angpt1	angiopoietin 1 [Source:MGI Symbol;Acc:MGI:108448]
						Rgs20	regulator of G-protein signaling 20 [Source:MGI Symbol;Acc:MGI:1929866]								Ccm2l	cerebral cavernous malformation 2-like [Source:MGI Symbol;Acc:MGI:2385159]
						Slc7a11	solute carrier family 7 (cationic amino acid transporter, y+ system), member 11 [Source:MGI Symbol;Acc:MGI:1347355]								Mdfi	MyoD family inhibitor [Source:MGI Symbol;Acc:MGI:107687]
						Sema3c	sema domain, immunoglobulin domain (Ig), short basic domain, secreted, (semaphorin) 3C [Source:MGI Symbol;Acc:MGI:107557]								CAAA01118383.1	dehydrogenase/reductase (SDR family) X chromosome [Source:NCBI gene;Acc:236082]
						Coq7	demethyl-Q 7 [Source:MGI Symbol;Acc:MGI:107207]								Mt3	metallothionein 3 [Source:MGI Symbol;Acc:MGI:97173]
						Sesn3	sestrin 3 [Source:MGI Symbol;Acc:MGI:1922997]								Ak4	adenylate kinase 4 [Source:MGI Symbol;Acc:MGI:87979]
						Igf1r	insulin-like growth factor I receptor [Source:MGI Symbol;Acc:MGI:96433]								Scara3	scavenger receptor class A, member 3 [Source:MGI Symbol;Acc:MGI:2444418]
						Ston2	stonin 2 [Source:MGI Symbol;Acc:MGI:1918272]								Gpam	glycerol-3-phosphate acyltransferase, mitochondrial [Source:MGI Symbol;Acc:MGI:109162]
						Mlc1	megalencephalic leukoencephalopathy with subcortical cysts 1 homolog (human) [Source:MGI Symbol;Acc:MGI:2157910]								Mageh1	melanoma antigen, family H, 1 [Source:MGI Symbol;Acc:MGI:1922875]
						Mcrip1	MAPK regulated corepressor interacting protein 1 [Source:MGI Symbol;Acc:MGI:2384752]								Asap2	ArfGAP with SH3 domain, ankyrin repeat and PH domain 2 [Source:MGI Symbol;Acc:MGI:2685438]
						Slc14a1	solute carrier family 14 (urea transporter), member 1 [Source:MGI Symbol;Acc:MGI:1351654]								Pdzd2	PDZ domain containing 2 [Source:MGI Symbol;Acc:MGI:1922394]
						Cbs	cystathionine beta-synthase [Source:MGI Symbol;Acc:MGI:88285]								Mt2	metallothionein 2 [Source:MGI Symbol;Acc:MGI:97172]
						Npas2	neuronal PAS domain protein 2 [Source:MGI Symbol;Acc:MGI:109232]								Slitrk5	SLIT and NTRK-like family, member 5 [Source:MGI Symbol;Acc:MGI:2679448]
						Drp2	dystrophin related protein 2 [Source:MGI Symbol;Acc:MGI:107432]								Lxn	latexin [Source:MGI Symbol;Acc:MGI:107633]
						AI429214	expressed sequence AI429214 [Source:MGI Symbol;Acc:MGI:2142538]								Nedd4	neural precursor cell expressed, developmentally down-regulated 4 [Source:MGI Symbol;Acc:MGI:97297]
						Gm35040	predicted gene, 35040 [Source:MGI Symbol;Acc:MGI:5594199]								Apln	apelin [Source:MGI Symbol;Acc:MGI:1353624]
						4933407L21Rik	RIKEN cDNA 4933407L21 gene [Source:MGI Symbol;Acc:MGI:1918391]								Npas2	neuronal PAS domain protein 2 [Source:MGI Symbol;Acc:MGI:109232]
						Gp9	glycoprotein 9 (platelet) [Source:MGI Symbol;Acc:MGI:1860137]								Adgra2	adhesion G protein-coupled receptor A2 [Source:MGI Symbol;Acc:MGI:1925810]
						Lcat	lecithin cholesterol acyltransferase [Source:MGI Symbol;Acc:MGI:96755]								Aldh7a1	aldehyde dehydrogenase family 7, member A1 [Source:MGI Symbol;Acc:MGI:108186]
						Fam169a	family with sequence similarity 169, member A [Source:MGI Symbol;Acc:MGI:2444268]								Emp2	epithelial membrane protein 2 [Source:MGI Symbol;Acc:MGI:1098726]
						Mfap3l	microfibrillar-associated protein 3-like [Source:MGI Symbol;Acc:MGI:1918556]								Lcat	lecithin cholesterol acyltransferase [Source:MGI Symbol;Acc:MGI:96755]
						Reck	reversion-inducing-cysteine-rich protein with kazal motifs [Source:MGI Symbol;Acc:MGI:1855698]								Lhfp	lipoma HMGIC fusion partner [Source:MGI Symbol;Acc:MGI:1920048]
						Slc6a1	solute carrier family 6 (neurotransmitter transporter, GABA), member 1 [Source:MGI Symbol;Acc:MGI:95627]								Myo10	myosin X [Source:MGI Symbol;Acc:MGI:107716]
						H2bc21	H2B clustered histone 21 [Source:MGI Symbol;Acc:MGI:2448415]								Pygm	muscle glycogen phosphorylase [Source:MGI Symbol;Acc:MGI:97830]
						Degs2	delta(4)-desaturase, sphingolipid 2 [Source:MGI Symbol;Acc:MGI:1917309]								Celsr2	cadherin, EGF LAG seven-pass G-type receptor 2 [Source:MGI Symbol;Acc:MGI:1858235]
						Ino80e	INO80 complex subunit E [Source:MGI Symbol;Acc:MGI:2141881]								Exoc3l4	exocyst complex component 3-like 4 [Source:MGI Symbol;Acc:MGI:1921363]
						Sugct	succinyl-CoA glutarate-CoA transferase [Source:MGI Symbol;Acc:MGI:1923221]								Pdgfrb	platelet derived growth factor receptor, beta polypeptide [Source:MGI Symbol;Acc:MGI:97531]
						Raf1	v-raf-leukemia viral oncogene 1 [Source:MGI Symbol;Acc:MGI:97847]								Slc38a3	solute carrier family 38, member 3 [Source:MGI Symbol;Acc:MGI:1923507]
						Siglech	sialic acid binding Ig-like lectin H [Source:MGI Symbol;Acc:MGI:2443256]								2810459M11Rik	RIKEN cDNA 2810459M11 gene [Source:MGI Symbol;Acc:MGI:1920042]
						Cyp7b1	cytochrome P450, family 7, subfamily b, polypeptide 1 [Source:MGI Symbol;Acc:MGI:104978]								Tnfrsf19	tumor necrosis factor receptor superfamily, member 19 [Source:MGI Symbol;Acc:MGI:1352474]
						Slc13a5	solute carrier family 13 (sodium-dependent citrate transporter), member 5 [Source:MGI Symbol;Acc:MGI:3037150]								Fam184a	family with sequence similarity 184, member A [Source:MGI Symbol;Acc:MGI:1923156]
						Ngef	neuronal guanine nucleotide exchange factor [Source:MGI Symbol;Acc:MGI:1858414]								Fam107a	family with sequence similarity 107, member A [Source:MGI Symbol;Acc:MGI:3041256]
						Lgalsl	lectin, galactoside binding-like [Source:MGI Symbol;Acc:MGI:1916114]								Mterf2	mitochondrial transcription termination factor 2 [Source:MGI Symbol;Acc:MGI:1921488]
						Pcdhgc3	protocadherin gamma subfamily C, 3 [Source:MGI Symbol;Acc:MGI:1935201]								Gm44850	predicted gene 44850 [Source:MGI Symbol;Acc:MGI:5753426]
						Fbxo2	F-box protein 2 [Source:MGI Symbol;Acc:MGI:2446216]								Kank1	KN motif and ankyrin repeat domains 1 [Source:MGI Symbol;Acc:MGI:2147707]
						Cyp4f15	cytochrome P450, family 4, subfamily f, polypeptide 15 [Source:MGI Symbol;Acc:MGI:2146921]								Ednrb	endothelin receptor type B [Source:MGI Symbol;Acc:MGI:102720]
						Bmerb1	bMERB domain containing 1 [Source:MGI Symbol;Acc:MGI:1914504]								Aldh5a1	aldhehyde dehydrogenase family 5, subfamily A1 [Source:MGI Symbol;Acc:MGI:2441982]
						Tfcp2l1	transcription factor CP2-like 1 [Source:MGI Symbol;Acc:MGI:2444691]								Kcnb1	potassium voltage gated channel, Shab-related subfamily, member 1 [Source:MGI Symbol;Acc:MGI:96666]
						Ncbp3	nuclear cap binding subunit 3 [Source:MGI Symbol;Acc:MGI:1914124]								Ddah1	dimethylarginine dimethylaminohydrolase 1 [Source:MGI Symbol;Acc:MGI:1916469]
						Rnf8	ring finger protein 8 [Source:MGI Symbol;Acc:MGI:1929069]								Heph	hephaestin [Source:MGI Symbol;Acc:MGI:1332240]
						Ccnd2	cyclin D2 [Source:MGI Symbol;Acc:MGI:88314]								Rfx4	regulatory factor X, 4 (influences HLA class II expression) [Source:MGI Symbol;Acc:MGI:1918387]
						Id4	inhibitor of DNA binding 4 [Source:MGI Symbol;Acc:MGI:99414]								Boc	biregional cell adhesion molecule-related/down-regulated by oncogenes (Cdon) binding protein [Source:MGI Symbol;Acc:MGI:2151153]
						Ppp2r2b	protein phosphatase 2, regulatory subunit B, beta [Source:MGI Symbol;Acc:MGI:1920180]								Tspan7	tetraspanin 7 [Source:MGI Symbol;Acc:MGI:1298407]
						Ighd	immunoglobulin heavy constant delta [Source:MGI Symbol;Acc:MGI:96447]								Atp1a2	ATPase, Na+/K+ transporting, alpha 2 polypeptide [Source:MGI Symbol;Acc:MGI:88106]
						Rcn2	reticulocalbin 2 [Source:MGI Symbol;Acc:MGI:1349765]								Zfp521	zinc finger protein 521 [Source:MGI Symbol;Acc:MGI:95459]
						Pltp	phospholipid transfer protein [Source:MGI Symbol;Acc:MGI:103151]								Cnn3	calponin 3, acidic [Source:MGI Symbol;Acc:MGI:1919244]
						Slc7a2	solute carrier family 7 (cationic amino acid transporter, y+ system), member 2 [Source:MGI Symbol;Acc:MGI:99828]								Rrp15	ribosomal RNA processing 15 homolog (S. cerevisiae) [Source:MGI Symbol;Acc:MGI:1914473]
						Gm13340	predicted gene 13340 [Source:MGI Symbol;Acc:MGI:3650227]								Cpt1c	carnitine palmitoyltransferase 1c [Source:MGI Symbol;Acc:MGI:2446526]
						Slc19a3	solute carrier family 19, member 3 [Source:MGI Symbol;Acc:MGI:1931307]								Slc1a1	solute carrier family 1 (neuronal/epithelial high affinity glutamate transporter, system Xag), member 1 [Source:MGI Symbol;Acc:MGI:105083]
						Adgrf5	adhesion G protein-coupled receptor F5 [Source:MGI Symbol;Acc:MGI:2182928]								Arhgef17	Rho guanine nucleotide exchange factor (GEF) 17 [Source:MGI Symbol;Acc:MGI:2673002]
						Fgfr3	fibroblast growth factor receptor 3 [Source:MGI Symbol;Acc:MGI:95524]								Axin2	axin 2 [Source:MGI Symbol;Acc:MGI:1270862]
						Kcna2	potassium voltage-gated channel, shaker-related subfamily, member 2 [Source:MGI Symbol;Acc:MGI:96659]								Kctd15	potassium channel tetramerisation domain containing 15 [Source:MGI Symbol;Acc:MGI:2385276]
						Rpl37rt	ribosomal protein L37, retrotransposed [Source:MGI Symbol;Acc:MGI:3651519]								Afap1l2	actin filament associated protein 1-like 2 [Source:MGI Symbol;Acc:MGI:2147658]
						Sox1	SRY (sex determining region Y)-box 1 [Source:MGI Symbol;Acc:MGI:98357]								Kcnk1	potassium channel, subfamily K, member 1 [Source:MGI Symbol;Acc:MGI:109322]
						Mapk3	mitogen-activated protein kinase 3 [Source:MGI Symbol;Acc:MGI:1346859]								Dtna	dystrobrevin alpha [Source:MGI Symbol;Acc:MGI:106039]
						Srgap3	SLIT-ROBO Rho GTPase activating protein 3 [Source:MGI Symbol;Acc:MGI:2152938]								Megf6	multiple EGF-like-domains 6 [Source:MGI Symbol;Acc:MGI:1919351]
						Cspg5	chondroitin sulfate proteoglycan 5 [Source:MGI Symbol;Acc:MGI:1352747]								Pygb	brain glycogen phosphorylase [Source:MGI Symbol;Acc:MGI:97828]
						Tril	TLR4 interactor with leucine-rich repeats [Source:MGI Symbol;Acc:MGI:1914123]								Fmn2	formin 2 [Source:MGI Symbol;Acc:MGI:1859252]
						Nat8f3	N-acetyltransferase 8 (GCN5-related) family member 3 [Source:MGI Symbol;Acc:MGI:2136449]								Far2	fatty acyl CoA reductase 2 [Source:MGI Symbol;Acc:MGI:2687035]
						Sox2	SRY (sex determining region Y)-box 2 [Source:MGI Symbol;Acc:MGI:98364]								Pcdhb14	protocadherin beta 14 [Source:MGI Symbol;Acc:MGI:2136749]
						Gm23201	predicted gene, 23201 [Source:MGI Symbol;Acc:MGI:5452978]								Sox2	SRY (sex determining region Y)-box 2 [Source:MGI Symbol;Acc:MGI:98364]
						Cnot2	CCR4-NOT transcription complex, subunit 2 [Source:MGI Symbol;Acc:MGI:1919318]								Timp4	tissue inhibitor of metalloproteinase 4 [Source:MGI Symbol;Acc:MGI:109125]
						Slc4a3	solute carrier family 4 (anion exchanger), member 3 [Source:MGI Symbol;Acc:MGI:109350]								Prelp	proline arginine-rich end leucine-rich repeat [Source:MGI Symbol;Acc:MGI:2151110]
						Aspg	asparaginase [Source:MGI Symbol;Acc:MGI:2144822]								Dab1	disabled 1 [Source:MGI Symbol;Acc:MGI:108554]
						Gask1a	golgi associated kinase 1A [Source:MGI Symbol;Acc:MGI:3041196]								Slc25a42	solute carrier family 25, member 42 [Source:MGI Symbol;Acc:MGI:1920345]
						Pglyrp2	peptidoglycan recognition protein 2 [Source:MGI Symbol;Acc:MGI:1928099]								Slc9a2	solute carrier family 9 (sodium/hydrogen exchanger), member 2 [Source:MGI Symbol;Acc:MGI:105075]
						Dlc1	deleted in liver cancer 1 [Source:MGI Symbol;Acc:MGI:1354949]								Igdcc4	immunoglobulin superfamily, DCC subclass, member 4 [Source:MGI Symbol;Acc:MGI:1858497]
						Gas1	growth arrest specific 1 [Source:MGI Symbol;Acc:MGI:95655]								Sfrp1	secreted frizzled-related protein 1 [Source:MGI Symbol;Acc:MGI:892014]
						Gstm5	glutathione S-transferase, mu 5 [Source:MGI Symbol;Acc:MGI:1309466]								Obsl1	obscurin-like 1 [Source:MGI Symbol;Acc:MGI:2138628]
						Dio2	deiodinase, iodothyronine, type II [Source:MGI Symbol;Acc:MGI:1338833]								Rasa2	RAS p21 protein activator 2 [Source:MGI Symbol;Acc:MGI:2149960]
						Disp3	dispatched RND transporter family member 3 [Source:MGI Symbol;Acc:MGI:2444403]								Sox9	SRY (sex determining region Y)-box 9 [Source:MGI Symbol;Acc:MGI:98371]
						Gm44668	predicted gene 44668 [Source:MGI Symbol;Acc:MGI:5753244]								Nat8f4	N-acetyltransferase 8 (GCN5-related) family member 4 [Source:MGI Symbol;Acc:MGI:1922791]
						Leng1	leukocyte receptor cluster (LRC) member 1 [Source:MGI Symbol;Acc:MGI:1917007]								2900052N01Rik	RIKEN cDNA 2900052N01 gene [Source:MGI Symbol;Acc:MGI:1920290]
						Pgls	6-phosphogluconolactonase [Source:MGI Symbol;Acc:MGI:1913421]								Trim30d	tripartite motif-containing 30D [Source:MGI Symbol;Acc:MGI:3035181]
						Rab13	RAB13, member RAS oncogene family [Source:MGI Symbol;Acc:MGI:1927232]								Npr2	natriuretic peptide receptor 2 [Source:MGI Symbol;Acc:MGI:97372]
						Celrr	cerebellum expressed regulatory RNA [Source:MGI Symbol;Acc:MGI:2685664]								Pir	pirin [Source:MGI Symbol;Acc:MGI:1916906]
						Bcam	basal cell adhesion molecule [Source:MGI Symbol;Acc:MGI:1929940]								Apba2	amyloid beta (A4) precursor protein-binding, family A, member 2 [Source:MGI Symbol;Acc:MGI:1261791]
						Entpd2	ectonucleoside triphosphate diphosphohydrolase 2 [Source:MGI Symbol;Acc:MGI:1096863]								Ptn	pleiotrophin [Source:MGI Symbol;Acc:MGI:97804]
						Agpat5	1-acylglycerol-3-phosphate O-acyltransferase 5 (lysophosphatidic acid acyltransferase, epsilon) [Source:MGI Symbol;Acc:MGI:1196345]								Ddit4l	DNA-damage-inducible transcript 4-like [Source:MGI Symbol;Acc:MGI:1920534]
						Sypl2	synaptophysin-like 2 [Source:MGI Symbol;Acc:MGI:1328311]								Sorbs2	sorbin and SH3 domain containing 2 [Source:MGI Symbol;Acc:MGI:1924574]
						Sh3bp5	SH3-domain binding protein 5 (BTK-associated) [Source:MGI Symbol;Acc:MGI:1344391]								Cntfr	ciliary neurotrophic factor receptor [Source:MGI Symbol;Acc:MGI:99605]
						Dtx2	deltex 2, E3 ubiquitin ligase [Source:MGI Symbol;Acc:MGI:1921448]								Bdh1	3-hydroxybutyrate dehydrogenase, type 1 [Source:MGI Symbol;Acc:MGI:1919161]
						Igdcc4	immunoglobulin superfamily, DCC subclass, member 4 [Source:MGI Symbol;Acc:MGI:1858497]								Hopx	HOP homeobox [Source:MGI Symbol;Acc:MGI:1916782]
						Dab1	disabled 1 [Source:MGI Symbol;Acc:MGI:108554]								Gpd2	glycerol phosphate dehydrogenase 2, mitochondrial [Source:MGI Symbol;Acc:MGI:99778]
						Celsr2	cadherin, EGF LAG seven-pass G-type receptor 2 [Source:MGI Symbol;Acc:MGI:1858235]								Cyp2j9	cytochrome P450, family 2, subfamily j, polypeptide 9 [Source:MGI Symbol;Acc:MGI:1921769]
						Gabbr2	gamma-aminobutyric acid (GABA) B receptor, 2 [Source:MGI Symbol;Acc:MGI:2386030]								Oplah	5-oxoprolinase (ATP-hydrolysing) [Source:MGI Symbol;Acc:MGI:1922725]
						Stard3	START domain containing 3 [Source:MGI Symbol;Acc:MGI:1929618]								Gm13872	predicted gene 13872 [Source:MGI Symbol;Acc:MGI:3650731]
						B3galt2	UDP-Gal:betaGlcNAc beta 1,3-galactosyltransferase, polypeptide 2 [Source:MGI Symbol;Acc:MGI:1349461]								Ndrg2	N-myc downstream regulated gene 2 [Source:MGI Symbol;Acc:MGI:1352498]
						Unc93b1	unc-93 homolog B1, TLR signaling regulator [Source:MGI Symbol;Acc:MGI:1859307]								Abcc6	ATP-binding cassette, sub-family C (CFTR/MRP), member 6 [Source:MGI Symbol;Acc:MGI:1351634]
						Kcnn3	potassium intermediate/small conductance calcium-activated channel, subfamily N, member 3 [Source:MGI Symbol;Acc:MGI:2153183]								Ccdc80	coiled-coil domain containing 80 [Source:MGI Symbol;Acc:MGI:1915146]
						Mt2	metallothionein 2 [Source:MGI Symbol;Acc:MGI:97172]								Fbxo2	F-box protein 2 [Source:MGI Symbol;Acc:MGI:2446216]
						Vwa8	von Willebrand factor A domain containing 8 [Source:MGI Symbol;Acc:MGI:1919008]								Adgrb3	adhesion G protein-coupled receptor B3 [Source:MGI Symbol;Acc:MGI:2441837]
						Me1	malic enzyme 1, NADP(+)-dependent, cytosolic [Source:MGI Symbol;Acc:MGI:97043]								Plcd4	phospholipase C, delta 4 [Source:MGI Symbol;Acc:MGI:107469]
						Mapk10	mitogen-activated protein kinase 10 [Source:MGI Symbol;Acc:MGI:1346863]								Dkk3	dickkopf WNT signaling pathway inhibitor 3 [Source:MGI Symbol;Acc:MGI:1354952]
						Pfkm	phosphofructokinase, muscle [Source:MGI Symbol;Acc:MGI:97548]								Sp110	Sp110 nuclear body protein [Source:MGI Symbol;Acc:MGI:1923364]
						Adgrb3	adhesion G protein-coupled receptor B3 [Source:MGI Symbol;Acc:MGI:2441837]								Glis2	GLIS family zinc finger 2 [Source:MGI Symbol;Acc:MGI:1932535]
						Nadk2	NAD kinase 2, mitochondrial [Source:MGI Symbol;Acc:MGI:1915896]								Zfp423	zinc finger protein 423 [Source:MGI Symbol;Acc:MGI:1891217]
						Ndp	Norrie disease (pseudoglioma) (human) [Source:MGI Symbol;Acc:MGI:102570]								Tead4	TEA domain family member 4 [Source:MGI Symbol;Acc:MGI:106907]
						Ppp1r7	protein phosphatase 1, regulatory subunit 7 [Source:MGI Symbol;Acc:MGI:1913635]								Ccdc25	coiled-coil domain containing 25 [Source:MGI Symbol;Acc:MGI:1914429]
						Erc1	ELKS/RAB6-interacting/CAST family member 1 [Source:MGI Symbol;Acc:MGI:2151013]								Nnat	neuronatin [Source:MGI Symbol;Acc:MGI:104716]
						Slc22a4	solute carrier family 22 (organic cation transporter), member 4 [Source:MGI Symbol;Acc:MGI:1353479]								Itgb8	integrin beta 8 [Source:MGI Symbol;Acc:MGI:1338035]
						Cntfr	ciliary neurotrophic factor receptor [Source:MGI Symbol;Acc:MGI:99605]								Fads1	fatty acid desaturase 1 [Source:MGI Symbol;Acc:MGI:1923517]
						Ddo	D-aspartate oxidase [Source:MGI Symbol;Acc:MGI:1925528]								Tceal3	transcription elongation factor A (SII)-like 3 [Source:MGI Symbol;Acc:MGI:1913354]
						Fam107a	family with sequence similarity 107, member A [Source:MGI Symbol;Acc:MGI:3041256]								Ebna1bp2	EBNA1 binding protein 2 [Source:MGI Symbol;Acc:MGI:1916322]
						Wdr43	WD repeat domain 43 [Source:MGI Symbol;Acc:MGI:1919765]								Mgat4b	mannoside acetylglucosaminyltransferase 4, isoenzyme B [Source:MGI Symbol;Acc:MGI:2143974]
						Nat14	N-acetyltransferase 14 [Source:MGI Symbol;Acc:MGI:3039561]								Slc39a12	solute carrier family 39 (zinc transporter), member 12 [Source:MGI Symbol;Acc:MGI:2139274]
						Ptn	pleiotrophin [Source:MGI Symbol;Acc:MGI:97804]								Farp1	FERM, RhoGEF (Arhgef) and pleckstrin domain protein 1 (chondrocyte-derived) [Source:MGI Symbol;Acc:MGI:2446173]
						Acox1	acyl-Coenzyme A oxidase 1, palmitoyl [Source:MGI Symbol;Acc:MGI:1330812]								Slc7a2	solute carrier family 7 (cationic amino acid transporter, y+ system), member 2 [Source:MGI Symbol;Acc:MGI:99828]
						Mboat2	membrane bound O-acyltransferase domain containing 2 [Source:MGI Symbol;Acc:MGI:1914466]								Prdx6	peroxiredoxin 6 [Source:MGI Symbol;Acc:MGI:894320]
						Nnat	neuronatin [Source:MGI Symbol;Acc:MGI:104716]								Nat8f3	N-acetyltransferase 8 (GCN5-related) family member 3 [Source:MGI Symbol;Acc:MGI:2136449]
						Upk1a	uroplakin 1A [Source:MGI Symbol;Acc:MGI:98911]								Faxc	failed axon connections homolog [Source:MGI Symbol;Acc:MGI:1923382]
						Pcdh10	protocadherin 10 [Source:MGI Symbol;Acc:MGI:1338042]								Pcx	pyruvate carboxylase [Source:MGI Symbol;Acc:MGI:97520]
						Tspan7	tetraspanin 7 [Source:MGI Symbol;Acc:MGI:1298407]								Sparcl1	SPARC-like 1 [Source:MGI Symbol;Acc:MGI:108110]
						Zfp712	zinc finger protein 712 [Source:MGI Symbol;Acc:MGI:1925501]								Gas8	growth arrest specific 8 [Source:MGI Symbol;Acc:MGI:1202386]
						Acat3	acetyl-Coenzyme A acetyltransferase 3 [Source:MGI Symbol;Acc:MGI:109182]								Ccdc85a	coiled-coil domain containing 85A [Source:MGI Symbol;Acc:MGI:2445069]
						Tagln3	transgelin 3 [Source:MGI Symbol;Acc:MGI:1926784]								Gpm6a	glycoprotein m6a [Source:MGI Symbol;Acc:MGI:107671]
						Rasgrp1	RAS guanyl releasing protein 1 [Source:MGI Symbol;Acc:MGI:1314635]								Sptan1	spectrin alpha, non-erythrocytic 1 [Source:MGI Symbol;Acc:MGI:98386]
						Terf2ip	telomeric repeat binding factor 2, interacting protein [Source:MGI Symbol;Acc:MGI:1929871]								Itih5	inter-alpha (globulin) inhibitor H5 [Source:MGI Symbol;Acc:MGI:1925751]
						Fmn2	formin 2 [Source:MGI Symbol;Acc:MGI:1859252]								Aldh1l1	aldehyde dehydrogenase 1 family, member L1 [Source:MGI Symbol;Acc:MGI:1340024]
						Trhde	TRH-degrading enzyme [Source:MGI Symbol;Acc:MGI:2384311]								Kcnn2	potassium intermediate/small conductance calcium-activated channel, subfamily N, member 2 [Source:MGI Symbol;Acc:MGI:2153182]
						Parvg	parvin, gamma [Source:MGI Symbol;Acc:MGI:2158329]								Lhfpl4	lipoma HMGIC fusion partner-like protein 4 [Source:MGI Symbol;Acc:MGI:3057108]
						Myo10	myosin X [Source:MGI Symbol;Acc:MGI:107716]								Gjb2	gap junction protein, beta 2 [Source:MGI Symbol;Acc:MGI:95720]
						Lhx2	LIM homeobox protein 2 [Source:MGI Symbol;Acc:MGI:96785]								Dmd	dystrophin, muscular dystrophy [Source:MGI Symbol;Acc:MGI:94909]
						Asic2	acid-sensing (proton-gated) ion channel 2 [Source:MGI Symbol;Acc:MGI:1100867]								Vwa1	von Willebrand factor A domain containing 1 [Source:MGI Symbol;Acc:MGI:2179729]
						Gucy2e	guanylate cyclase 2e [Source:MGI Symbol;Acc:MGI:105123]								Cadm2	cell adhesion molecule 2 [Source:MGI Symbol;Acc:MGI:2442722]
						Ddah1	dimethylarginine dimethylaminohydrolase 1 [Source:MGI Symbol;Acc:MGI:1916469]								Clic5	chloride intracellular channel 5 [Source:MGI Symbol;Acc:MGI:1917912]
						Baalc	brain and acute leukemia, cytoplasmic [Source:MGI Symbol;Acc:MGI:1928704]								Pcdh1	protocadherin 1 [Source:MGI Symbol;Acc:MGI:104692]
						Klhdc7a	kelch domain containing 7A [Source:MGI Symbol;Acc:MGI:2444612]								Ndp	Norrie disease (pseudoglioma) (human) [Source:MGI Symbol;Acc:MGI:102570]
						Wnk3	WNK lysine deficient protein kinase 3 [Source:MGI Symbol;Acc:MGI:2652875]								Klhdc7a	kelch domain containing 7A [Source:MGI Symbol;Acc:MGI:2444612]
						Gm13872	predicted gene 13872 [Source:MGI Symbol;Acc:MGI:3650731]								Gm26588	predicted gene, 26588 [Source:MGI Symbol;Acc:MGI:5477082]
						Bcan	brevican [Source:MGI Symbol;Acc:MGI:1096385]								Cxcl12	chemokine (C-X-C motif) ligand 12 [Source:MGI Symbol;Acc:MGI:103556]
						S100a1	S100 calcium binding protein A1 [Source:MGI Symbol;Acc:MGI:1338917]								Cybrd1	cytochrome b reductase 1 [Source:MGI Symbol;Acc:MGI:2654575]
						Etnppl	ethanolamine phosphate phospholyase [Source:MGI Symbol;Acc:MGI:1919010]								Plec	plectin [Source:MGI Symbol;Acc:MGI:1277961]
						Aldh4a1	aldehyde dehydrogenase 4 family, member A1 [Source:MGI Symbol;Acc:MGI:2443883]								Wnt7a	wingless-type MMTV integration site family, member 7A [Source:MGI Symbol;Acc:MGI:98961]
						Fgfrl1	fibroblast growth factor receptor-like 1 [Source:MGI Symbol;Acc:MGI:2150920]								Tmem38a	transmembrane protein 38A [Source:MGI Symbol;Acc:MGI:1921416]
						Pcdhb5	protocadherin beta 5 [Source:MGI Symbol;Acc:MGI:2136739]								Acsl6	acyl-CoA synthetase long-chain family member 6 [Source:MGI Symbol;Acc:MGI:894291]
						BC004004	cDNA sequence BC004004 [Source:MGI Symbol;Acc:MGI:2136782]								Septin3	septin 3 [Source:MGI Symbol;Acc:MGI:1345148]
						Mex3d	mex3 RNA binding family member D [Source:MGI Symbol;Acc:MGI:2681847]								Abhd3	abhydrolase domain containing 3 [Source:MGI Symbol;Acc:MGI:2147183]
						Cxcl5	chemokine (C-X-C motif) ligand 5 [Source:MGI Symbol;Acc:MGI:1096868]								Gli3	GLI-Kruppel family member GLI3 [Source:MGI Symbol;Acc:MGI:95729]
						Car5b	carbonic anhydrase 5b, mitochondrial [Source:MGI Symbol;Acc:MGI:1926249]								Fzd3	frizzled class receptor 3 [Source:MGI Symbol;Acc:MGI:108476]
						Pcdhga10	protocadherin gamma subfamily A, 10 [Source:MGI Symbol;Acc:MGI:1935227]								Tgfb2	transforming growth factor, beta 2 [Source:MGI Symbol;Acc:MGI:98726]
						Mapk4	mitogen-activated protein kinase 4 [Source:MGI Symbol;Acc:MGI:2444559]								Adgrb2	adhesion G protein-coupled receptor B2 [Source:MGI Symbol;Acc:MGI:2451244]
						Slc4a4	solute carrier family 4 (anion exchanger), member 4 [Source:MGI Symbol;Acc:MGI:1927555]								Rnf144a	ring finger protein 144A [Source:MGI Symbol;Acc:MGI:1344401]
						Prkd1	protein kinase D1 [Source:MGI Symbol;Acc:MGI:99879]								Ccnd2	cyclin D2 [Source:MGI Symbol;Acc:MGI:88314]
						Gm11681	predicted gene 11681 [Source:MGI Symbol;Acc:MGI:3650778]								Fmo1	flavin containing monooxygenase 1 [Source:MGI Symbol;Acc:MGI:1310002]
						Gpld1	glycosylphosphatidylinositol specific phospholipase D1 [Source:MGI Symbol;Acc:MGI:106604]								Ccdc88c	coiled-coil domain containing 88C [Source:MGI Symbol;Acc:MGI:1915589]
						Mgll	monoglyceride lipase [Source:MGI Symbol;Acc:MGI:1346042]								Gramd4	GRAM domain containing 4 [Source:MGI Symbol;Acc:MGI:2676308]
						Dlgap1	DLG associated protein 1 [Source:MGI Symbol;Acc:MGI:1346065]								Pmm1	phosphomannomutase 1 [Source:MGI Symbol;Acc:MGI:1353418]
						Dbx2	developing brain homeobox 2 [Source:MGI Symbol;Acc:MGI:107445]								Ampd3	adenosine monophosphate deaminase 3 [Source:MGI Symbol;Acc:MGI:1096344]
						Celsr1	cadherin, EGF LAG seven-pass G-type receptor 1 [Source:MGI Symbol;Acc:MGI:1100883]								Vwf	Von Willebrand factor [Source:MGI Symbol;Acc:MGI:98941]
						Kcnn2	potassium intermediate/small conductance calcium-activated channel, subfamily N, member 2 [Source:MGI Symbol;Acc:MGI:2153182]								Cth	cystathionase (cystathionine gamma-lyase) [Source:MGI Symbol;Acc:MGI:1339968]
						Mmd2	monocyte to macrophage differentiation-associated 2 [Source:MGI Symbol;Acc:MGI:1922354]								Lgals9	lectin, galactose binding, soluble 9 [Source:MGI Symbol;Acc:MGI:109496]
						Nrxn1	neurexin I [Source:MGI Symbol;Acc:MGI:1096391]								Adora2b	adenosine A2b receptor [Source:MGI Symbol;Acc:MGI:99403]
						Slc1a4	solute carrier family 1 (glutamate/neutral amino acid transporter), member 4 [Source:MGI Symbol;Acc:MGI:2135601]								Gp9	glycoprotein 9 (platelet) [Source:MGI Symbol;Acc:MGI:1860137]
						Cxcl12	chemokine (C-X-C motif) ligand 12 [Source:MGI Symbol;Acc:MGI:103556]								Rnf170	ring finger protein 170 [Source:MGI Symbol;Acc:MGI:1924983]
						Gm32296	predicted gene, 32296 [Source:MGI Symbol;Acc:MGI:5591455]								Fam13c	family with sequence similarity 13, member C [Source:MGI Symbol;Acc:MGI:1918971]
						Adcy2	adenylate cyclase 2 [Source:MGI Symbol;Acc:MGI:99676]								Dnajc2	DnaJ heat shock protein family (Hsp40) member C2 [Source:MGI Symbol;Acc:MGI:99470]
						Cyp4f14	cytochrome P450, family 4, subfamily f, polypeptide 14 [Source:MGI Symbol;Acc:MGI:1927669]								Tead1	TEA domain family member 1 [Source:MGI Symbol;Acc:MGI:101876]
						Sorbs1	sorbin and SH3 domain containing 1 [Source:MGI Symbol;Acc:MGI:700014]								Rnf217	ring finger protein 217 [Source:MGI Symbol;Acc:MGI:3610311]
						Nwd1	NACHT and WD repeat domain containing 1 [Source:MGI Symbol;Acc:MGI:2442268]								Polrmt	polymerase (RNA) mitochondrial (DNA directed) [Source:MGI Symbol;Acc:MGI:1915843]
						F3	coagulation factor III [Source:MGI Symbol;Acc:MGI:88381]								Pfn2	profilin 2 [Source:MGI Symbol;Acc:MGI:97550]
						Ifnar2	interferon (alpha and beta) receptor 2 [Source:MGI Symbol;Acc:MGI:1098243]								Tmie	transmembrane inner ear [Source:MGI Symbol;Acc:MGI:2159400]
						Topors	topoisomerase I binding, arginine/serine-rich [Source:MGI Symbol;Acc:MGI:2146189]								Smyd1	SET and MYND domain containing 1 [Source:MGI Symbol;Acc:MGI:104790]
						Zfp618	zinc finger protein 618 [Source:MGI Symbol;Acc:MGI:1919950]								Slco1a4	solute carrier organic anion transporter family, member 1a4 [Source:MGI Symbol;Acc:MGI:1351896]
						Fmnl3	formin-like 3 [Source:MGI Symbol;Acc:MGI:109569]								Bmerb1	bMERB domain containing 1 [Source:MGI Symbol;Acc:MGI:1914504]
						Cd276	CD276 antigen [Source:MGI Symbol;Acc:MGI:2183926]								Gm6583	predicted gene 6583 [Source:MGI Symbol;Acc:MGI:3648511]
						Paqr8	progestin and adipoQ receptor family member VIII [Source:MGI Symbol;Acc:MGI:1921479]								Topors	topoisomerase I binding, arginine/serine-rich [Source:MGI Symbol;Acc:MGI:2146189]
						Bmpr1a	bone morphogenetic protein receptor, type 1A [Source:MGI Symbol;Acc:MGI:1338938]								Fgfrl1	fibroblast growth factor receptor-like 1 [Source:MGI Symbol;Acc:MGI:2150920]
						Pcdhgc5	protocadherin gamma subfamily C, 5 [Source:MGI Symbol;Acc:MGI:1935205]								Slc41a1	solute carrier family 41, member 1 [Source:MGI Symbol;Acc:MGI:2444823]
						Adgrl3	adhesion G protein-coupled receptor L3 [Source:MGI Symbol;Acc:MGI:2441950]								Ednra	endothelin receptor type A [Source:MGI Symbol;Acc:MGI:105923]
						Sphk2	sphingosine kinase 2 [Source:MGI Symbol;Acc:MGI:1861380]								Schip1	schwannomin interacting protein 1 [Source:MGI Symbol;Acc:MGI:1353557]
						Gm43263	predicted gene 43263 [Source:MGI Symbol;Acc:MGI:5663400]								Cxxc4	CXXC finger 4 [Source:MGI Symbol;Acc:MGI:2442112]
						Ntm	neurotrimin [Source:MGI Symbol;Acc:MGI:2446259]								Mcc	mutated in colorectal cancers [Source:MGI Symbol;Acc:MGI:96930]
						Adgrb2	adhesion G protein-coupled receptor B2 [Source:MGI Symbol;Acc:MGI:2451244]								Gria2	glutamate receptor, ionotropic, AMPA2 (alpha 2) [Source:MGI Symbol;Acc:MGI:95809]
						Slc30a10	solute carrier family 30, member 10 [Source:MGI Symbol;Acc:MGI:2685058]								Gm2415	predicted gene 2415 [Source:MGI Symbol;Acc:MGI:3780582]
						Gldc	glycine decarboxylase [Source:MGI Symbol;Acc:MGI:1341155]								Lrig1	leucine-rich repeats and immunoglobulin-like domains 1 [Source:MGI Symbol;Acc:MGI:107935]
						Cyp2j9	cytochrome P450, family 2, subfamily j, polypeptide 9 [Source:MGI Symbol;Acc:MGI:1921769]								Elovl2	elongation of very long chain fatty acids (FEN1/Elo2, SUR4/Elo3, yeast)-like 2 [Source:MGI Symbol;Acc:MGI:1858960]
						Astn1	astrotactin 1 [Source:MGI Symbol;Acc:MGI:1098567]								Gm9949	predicted gene 9949 [Source:MGI Symbol;Acc:MGI:3647947]
						Tlcd4	TLC domain containing 4 [Source:MGI Symbol;Acc:MGI:1923195]								Lrrn2	leucine rich repeat protein 2, neuronal [Source:MGI Symbol;Acc:MGI:106037]
						Rhob	ras homolog family member B [Source:MGI Symbol;Acc:MGI:107949]								Gm7357	predicted gene 7357 [Source:MGI Symbol;Acc:MGI:3643257]
						Slco1a4	solute carrier organic anion transporter family, member 1a4 [Source:MGI Symbol;Acc:MGI:1351896]								Acsl3	acyl-CoA synthetase long-chain family member 3 [Source:MGI Symbol;Acc:MGI:1921455]
						Egfr	epidermal growth factor receptor [Source:MGI Symbol;Acc:MGI:95294]								B930095G15Rik	RIKEN cDNA B930095G15 gene [Source:MGI Symbol;Acc:MGI:2443701]
						Nrcam	neuronal cell adhesion molecule [Source:MGI Symbol;Acc:MGI:104750]								Astn1	astrotactin 1 [Source:MGI Symbol;Acc:MGI:1098567]
						Grid1	glutamate receptor, ionotropic, delta 1 [Source:MGI Symbol;Acc:MGI:95812]								Gm11681	predicted gene 11681 [Source:MGI Symbol;Acc:MGI:3650778]
						Cdh11	cadherin 11 [Source:MGI Symbol;Acc:MGI:99217]								Gabbr1	gamma-aminobutyric acid (GABA) B receptor, 1 [Source:MGI Symbol;Acc:MGI:1860139]
						Rcc1l	reculator of chromosome condensation 1 like [Source:MGI Symbol;Acc:MGI:2137600]								Ahcyl1	S-adenosylhomocysteine hydrolase-like 1 [Source:MGI Symbol;Acc:MGI:2385184]
						Plce1	phospholipase C, epsilon 1 [Source:MGI Symbol;Acc:MGI:1921305]								Nrcam	neuronal cell adhesion molecule [Source:MGI Symbol;Acc:MGI:104750]
						Gcnt4	glucosaminyl (N-acetyl) transferase 4, core 2 (beta-1,6-N-acetylglucosaminyltransferase) [Source:MGI Symbol;Acc:MGI:2684919]								Sugct	succinyl-CoA glutarate-CoA transferase [Source:MGI Symbol;Acc:MGI:1923221]
						Clec14a	C-type lectin domain family 14, member a [Source:MGI Symbol;Acc:MGI:1914114]								Slc13a3	solute carrier family 13 (sodium-dependent dicarboxylate transporter), member 3 [Source:MGI Symbol;Acc:MGI:2149635]
						Gpam	glycerol-3-phosphate acyltransferase, mitochondrial [Source:MGI Symbol;Acc:MGI:109162]								D630003M21Rik	RIKEN cDNA D630003M21 gene [Source:MGI Symbol;Acc:MGI:3606579]
						Pla2g7	phospholipase A2, group VII (platelet-activating factor acetylhydrolase, plasma) [Source:MGI Symbol;Acc:MGI:1351327]								Cyp2d22	cytochrome P450, family 2, subfamily d, polypeptide 22 [Source:MGI Symbol;Acc:MGI:1929474]
						Mpped1	metallophosphoesterase domain containing 1 [Source:MGI Symbol;Acc:MGI:106316]								Ntrk2	neurotrophic tyrosine kinase, receptor, type 2 [Source:MGI Symbol;Acc:MGI:97384]
						Trp53	transformation related protein 53 [Source:MGI Symbol;Acc:MGI:98834]								Msl1	male specific lethal 1 [Source:MGI Symbol;Acc:MGI:1921276]
						Rimklb	ribosomal modification protein rimK-like family member B [Source:MGI Symbol;Acc:MGI:1918325]								Slc27a3	solute carrier family 27 (fatty acid transporter), member 3 [Source:MGI Symbol;Acc:MGI:1347358]
						Slc13a3	solute carrier family 13 (sodium-dependent dicarboxylate transporter), member 3 [Source:MGI Symbol;Acc:MGI:2149635]								Phkg1	phosphorylase kinase gamma 1 [Source:MGI Symbol;Acc:MGI:97579]
						Tubgcp5	tubulin, gamma complex associated protein 5 [Source:MGI Symbol;Acc:MGI:2178836]								Epdr1	ependymin related protein 1 (zebrafish) [Source:MGI Symbol;Acc:MGI:2145369]
						St3gal5	ST3 beta-galactoside alpha-2,3-sialyltransferase 5 [Source:MGI Symbol;Acc:MGI:1339963]								Pcdhgb6	protocadherin gamma subfamily B, 6 [Source:MGI Symbol;Acc:MGI:1935197]
						Abhd3	abhydrolase domain containing 3 [Source:MGI Symbol;Acc:MGI:2147183]								Rnft2	ring finger protein, transmembrane 2 [Source:MGI Symbol;Acc:MGI:2442859]
						Camk1	calcium/calmodulin-dependent protein kinase I [Source:MGI Symbol;Acc:MGI:1098535]								Clec14a	C-type lectin domain family 14, member a [Source:MGI Symbol;Acc:MGI:1914114]
						Dner	delta/notch-like EGF repeat containing [Source:MGI Symbol;Acc:MGI:2152889]								Rps6kc1	ribosomal protein S6 kinase polypeptide 1 [Source:MGI Symbol;Acc:MGI:2443419]
						Dpp10	dipeptidylpeptidase 10 [Source:MGI Symbol;Acc:MGI:2442409]								C1qtnf6	C1q and tumor necrosis factor related protein 6 [Source:MGI Symbol;Acc:MGI:1919959]
						C030037D09Rik	RIKEN cDNA C030037D09 gene [Source:MGI Symbol;Acc:MGI:1924865]								Plekhd1	pleckstrin homology domain containing, family D (with coiled-coil domains) member 1 [Source:MGI Symbol;Acc:MGI:3036228]
						Timp4	tissue inhibitor of metalloproteinase 4 [Source:MGI Symbol;Acc:MGI:109125]								Gabrb1	gamma-aminobutyric acid (GABA) A receptor, subunit beta 1 [Source:MGI Symbol;Acc:MGI:95619]
						Sorcs2	sortilin-related VPS10 domain containing receptor 2 [Source:MGI Symbol;Acc:MGI:1932289]								Ly6k	lymphocyte antigen 6 complex, locus K [Source:MGI Symbol;Acc:MGI:1923736]
						Snord49b	small nucleolar RNA, C/D box 49B [Source:MGI Symbol;Acc:MGI:3819539]								Cpe	carboxypeptidase E [Source:MGI Symbol;Acc:MGI:101932]
						Gm47754	predicted gene, 47754 [Source:MGI Symbol;Acc:MGI:6096900]								Gm43263	predicted gene 43263 [Source:MGI Symbol;Acc:MGI:5663400]
						Gm10179	predicted gene 10179 [Source:MGI Symbol;Acc:MGI:3708748]								A130014A01Rik	RIKEN cDNA A130014A01 gene [Source:MGI Symbol;Acc:MGI:3028043]
						Frmpd1	FERM and PDZ domain containing 1 [Source:MGI Symbol;Acc:MGI:2446274]								Maob	monoamine oxidase B [Source:MGI Symbol;Acc:MGI:96916]
						Nrxn2	neurexin II [Source:MGI Symbol;Acc:MGI:1096362]								Slc1a2	solute carrier family 1 (glial high affinity glutamate transporter), member 2 [Source:MGI Symbol;Acc:MGI:101931]
						Sash1	SAM and SH3 domain containing 1 [Source:MGI Symbol;Acc:MGI:1917347]								Cald1	caldesmon 1 [Source:MGI Symbol;Acc:MGI:88250]
						Cx3cl1	chemokine (C-X3-C motif) ligand 1 [Source:MGI Symbol;Acc:MGI:1097153]								Papss2	3'-phosphoadenosine 5'-phosphosulfate synthase 2 [Source:MGI Symbol;Acc:MGI:1330223]
						Rlbp1	retinaldehyde binding protein 1 [Source:MGI Symbol;Acc:MGI:97930]								Mgst1	microsomal glutathione S-transferase 1 [Source:MGI Symbol;Acc:MGI:1913850]
						Echdc2	enoyl Coenzyme A hydratase domain containing 2 [Source:MGI Symbol;Acc:MGI:1289238]								St8sia2	ST8 alpha-N-acetyl-neuraminide alpha-2,8-sialyltransferase 2 [Source:MGI Symbol;Acc:MGI:106020]
						Mapk12	mitogen-activated protein kinase 12 [Source:MGI Symbol;Acc:MGI:1353438]								Astn2	astrotactin 2 [Source:MGI Symbol;Acc:MGI:1889277]
						Ppp1r14c	protein phosphatase 1, regulatory inhibitor subunit 14C [Source:MGI Symbol;Acc:MGI:1923392]								Cap2	CAP, adenylate cyclase-associated protein, 2 (yeast) [Source:MGI Symbol;Acc:MGI:1914502]
						Ptp4a3	protein tyrosine phosphatase 4a3 [Source:MGI Symbol;Acc:MGI:1277098]								Aifm3	apoptosis-inducing factor, mitochondrion-associated 3 [Source:MGI Symbol;Acc:MGI:1919418]
						Lrp4	low density lipoprotein receptor-related protein 4 [Source:MGI Symbol;Acc:MGI:2442252]								Fgd6	FYVE, RhoGEF and PH domain containing 6 [Source:MGI Symbol;Acc:MGI:1261419]
						Rhno1	RAD9-HUS1-RAD1 interacting nuclear orphan 1 [Source:MGI Symbol;Acc:MGI:1915315]								Amt	aminomethyltransferase [Source:MGI Symbol;Acc:MGI:3646700]
						Mageh1	melanoma antigen, family H, 1 [Source:MGI Symbol;Acc:MGI:1922875]								Tbcel	tubulin folding cofactor E-like [Source:MGI Symbol;Acc:MGI:1925543]
						Aldoc	aldolase C, fructose-bisphosphate [Source:MGI Symbol;Acc:MGI:101863]								Pcdh7	protocadherin 7 [Source:MGI Symbol;Acc:MGI:1860487]
						Adra1a	adrenergic receptor, alpha 1a [Source:MGI Symbol;Acc:MGI:104773]								Mpped1	metallophosphoesterase domain containing 1 [Source:MGI Symbol;Acc:MGI:106316]
						Dgkb	diacylglycerol kinase, beta [Source:MGI Symbol;Acc:MGI:2442474]								Rab30	RAB30, member RAS oncogene family [Source:MGI Symbol;Acc:MGI:1923235]
						Emx2	empty spiracles homeobox 2 [Source:MGI Symbol;Acc:MGI:95388]								Slc16a2	solute carrier family 16 (monocarboxylic acid transporters), member 2 [Source:MGI Symbol;Acc:MGI:1203732]
						Phkg1	phosphorylase kinase gamma 1 [Source:MGI Symbol;Acc:MGI:97579]								Igf1r	insulin-like growth factor I receptor [Source:MGI Symbol;Acc:MGI:96433]
						Lama5	laminin, alpha 5 [Source:MGI Symbol;Acc:MGI:105382]								Bmp7	bone morphogenetic protein 7 [Source:MGI Symbol;Acc:MGI:103302]
						Raver2	ribonucleoprotein, PTB-binding 2 [Source:MGI Symbol;Acc:MGI:2443623]								Dchs1	dachsous cadherin related 1 [Source:MGI Symbol;Acc:MGI:2685011]
						Pcdhga6	protocadherin gamma subfamily A, 6 [Source:MGI Symbol;Acc:MGI:1935218]								Fads2	fatty acid desaturase 2 [Source:MGI Symbol;Acc:MGI:1930079]
						Agl	amylo-1,6-glucosidase, 4-alpha-glucanotransferase [Source:MGI Symbol;Acc:MGI:1924809]								Cdh11	cadherin 11 [Source:MGI Symbol;Acc:MGI:99217]
						Gpt2	glutamic pyruvate transaminase (alanine aminotransferase) 2 [Source:MGI Symbol;Acc:MGI:1915391]								Rpl3-ps1	ribosomal protein L3, pseudogene 1 [Source:MGI Symbol;Acc:MGI:3644217]
						Gm26588	predicted gene, 26588 [Source:MGI Symbol;Acc:MGI:5477082]								Sash1	SAM and SH3 domain containing 1 [Source:MGI Symbol;Acc:MGI:1917347]
						Plcd4	phospholipase C, delta 4 [Source:MGI Symbol;Acc:MGI:107469]								Gm2115	predicted gene 2115 [Source:MGI Symbol;Acc:MGI:3780284]
						Pdlim5	PDZ and LIM domain 5 [Source:MGI Symbol;Acc:MGI:1927489]								Lmcd1	LIM and cysteine-rich domains 1 [Source:MGI Symbol;Acc:MGI:1353635]
						Nr2e1	nuclear receptor subfamily 2, group E, member 1 [Source:MGI Symbol;Acc:MGI:1100526]								Uxt	ubiquitously expressed prefoldin like chaperone [Source:MGI Symbol;Acc:MGI:1277988]
						Hdgfl3	HDGF like 3 [Source:MGI Symbol;Acc:MGI:1352760]								Fndc5	fibronectin type III domain containing 5 [Source:MGI Symbol;Acc:MGI:1917614]
						Macrod2	mono-ADP ribosylhydrolase 2 [Source:MGI Symbol;Acc:MGI:1920149]								B4galt2	UDP-Gal:betaGlcNAc beta 1,4- galactosyltransferase, polypeptide 2 [Source:MGI Symbol;Acc:MGI:1858493]
						Pfkp	phosphofructokinase, platelet [Source:MGI Symbol;Acc:MGI:1891833]								Ccl9	chemokine (C-C motif) ligand 9 [Source:MGI Symbol;Acc:MGI:104533]
						Gpm6a	glycoprotein m6a [Source:MGI Symbol;Acc:MGI:107671]								Mgll	monoglyceride lipase [Source:MGI Symbol;Acc:MGI:1346042]
						Gm35853	predicted gene, 35853 [Source:MGI Symbol;Acc:MGI:5595012]								Ngef	neuronal guanine nucleotide exchange factor [Source:MGI Symbol;Acc:MGI:1858414]
						Scg3	secretogranin III [Source:MGI Symbol;Acc:MGI:103032]								Garem2	GRB2 associated regulator of MAPK1 subtype 2 [Source:MGI Symbol;Acc:MGI:2685290]
						Ampd3	adenosine monophosphate deaminase 3 [Source:MGI Symbol;Acc:MGI:1096344]								Nexmif	neurite extension and migration factor [Source:MGI Symbol;Acc:MGI:2148050]
						Tprkb	Tp53rk binding protein [Source:MGI Symbol;Acc:MGI:1917036]								Dner	delta/notch-like EGF repeat containing [Source:MGI Symbol;Acc:MGI:2152889]
						Polrmt	polymerase (RNA) mitochondrial (DNA directed) [Source:MGI Symbol;Acc:MGI:1915843]								Pdpn	podoplanin [Source:MGI Symbol;Acc:MGI:103098]
						Rab30	RAB30, member RAS oncogene family [Source:MGI Symbol;Acc:MGI:1923235]								Mapk10	mitogen-activated protein kinase 10 [Source:MGI Symbol;Acc:MGI:1346863]
						Wnk2	WNK lysine deficient protein kinase 2 [Source:MGI Symbol;Acc:MGI:1922857]								Gabra4	gamma-aminobutyric acid (GABA) A receptor, subunit alpha 4 [Source:MGI Symbol;Acc:MGI:95616]
						Tmem219	transmembrane protein 219 [Source:MGI Symbol;Acc:MGI:1915992]								Usp53	ubiquitin specific peptidase 53 [Source:MGI Symbol;Acc:MGI:2139607]
						Tmem179b	transmembrane protein 179B [Source:MGI Symbol;Acc:MGI:1914956]								Prnp	prion protein [Source:MGI Symbol;Acc:MGI:97769]
						Ncan	neurocan [Source:MGI Symbol;Acc:MGI:104694]								Kidins220	kinase D-interacting substrate 220 [Source:MGI Symbol;Acc:MGI:1924730]
						Gabrb1	gamma-aminobutyric acid (GABA) A receptor, subunit beta 1 [Source:MGI Symbol;Acc:MGI:95619]								Crym	crystallin, mu [Source:MGI Symbol;Acc:MGI:102675]
						1700003M07Rik	RIKEN cDNA 1700003M07 gene [Source:MGI Symbol;Acc:MGI:1919475]								Wfs1	wolframin ER transmembrane glycoprotein [Source:MGI Symbol;Acc:MGI:1328355]
						Cdh5	cadherin 5 [Source:MGI Symbol;Acc:MGI:105057]								Dnaic2	dynein, axonemal, intermediate chain 2 [Source:MGI Symbol;Acc:MGI:2685574]
						Abat	4-aminobutyrate aminotransferase [Source:MGI Symbol;Acc:MGI:2443582]								Slc2a10	solute carrier family 2 (facilitated glucose transporter), member 10 [Source:MGI Symbol;Acc:MGI:2156687]
						Cth	cystathionase (cystathionine gamma-lyase) [Source:MGI Symbol;Acc:MGI:1339968]								Smarcd3	SWI/SNF related, matrix associated, actin dependent regulator of chromatin, subfamily d, member 3 [Source:MGI Symbol;Acc:MGI:1914243]
						Palm	paralemmin [Source:MGI Symbol;Acc:MGI:1261814]								Enpp5	ectonucleotide pyrophosphatase/phosphodiesterase 5 [Source:MGI Symbol;Acc:MGI:1933830]
						Fut9	fucosyltransferase 9 [Source:MGI Symbol;Acc:MGI:1330859]								Ndn	necdin [Source:MGI Symbol;Acc:MGI:97290]
						H2-DMb2	histocompatibility 2, class II, locus Mb2 [Source:MGI Symbol;Acc:MGI:95923]								Slc7a10	solute carrier family 7 (cationic amino acid transporter, y+ system), member 10 [Source:MGI Symbol;Acc:MGI:1858261]
						Slc1a3	solute carrier family 1 (glial high affinity glutamate transporter), member 3 [Source:MGI Symbol;Acc:MGI:99917]								Syde2	synapse defective 1, Rho GTPase, homolog 2 (C. elegans) [Source:MGI Symbol;Acc:MGI:3036264]
						Dclk1	doublecortin-like kinase 1 [Source:MGI Symbol;Acc:MGI:1330861]								Fkbp10	FK506 binding protein 10 [Source:MGI Symbol;Acc:MGI:104769]
						Fmnl1	formin-like 1 [Source:MGI Symbol;Acc:MGI:1888994]								Lhx2	LIM homeobox protein 2 [Source:MGI Symbol;Acc:MGI:96785]
						Kidins220	kinase D-interacting substrate 220 [Source:MGI Symbol;Acc:MGI:1924730]								Arhgef26	Rho guanine nucleotide exchange factor (GEF) 26 [Source:MGI Symbol;Acc:MGI:1918053]
						Pcdh7	protocadherin 7 [Source:MGI Symbol;Acc:MGI:1860487]								Metrn	meteorin, glial cell differentiation regulator [Source:MGI Symbol;Acc:MGI:1917333]
						Paqr6	progestin and adipoQ receptor family member VI [Source:MGI Symbol;Acc:MGI:1916207]								Parva	parvin, alpha [Source:MGI Symbol;Acc:MGI:1931144]
						Kcnb1	potassium voltage gated channel, Shab-related subfamily, member 1 [Source:MGI Symbol;Acc:MGI:96666]								Fxyd1	FXYD domain-containing ion transport regulator 1 [Source:MGI Symbol;Acc:MGI:1889273]
						Aldh1a1	aldehyde dehydrogenase family 1, subfamily A1 [Source:MGI Symbol;Acc:MGI:1353450]								Vsig2	V-set and immunoglobulin domain containing 2 [Source:MGI Symbol;Acc:MGI:1928009]
						H3c1	H3 clustered histone 1 [Source:MGI Symbol;Acc:MGI:2668828]								Igsf1	immunoglobulin superfamily, member 1 [Source:MGI Symbol;Acc:MGI:2147913]
						Slc1a2	solute carrier family 1 (glial high affinity glutamate transporter), member 2 [Source:MGI Symbol;Acc:MGI:101931]								Gask1a	golgi associated kinase 1A [Source:MGI Symbol;Acc:MGI:3041196]
						Irf4	interferon regulatory factor 4 [Source:MGI Symbol;Acc:MGI:1096873]								Drp2	dystrophin related protein 2 [Source:MGI Symbol;Acc:MGI:107432]
						Sox9	SRY (sex determining region Y)-box 9 [Source:MGI Symbol;Acc:MGI:98371]								Pfn4	profilin family, member 4 [Source:MGI Symbol;Acc:MGI:1920121]
						Pdk4	pyruvate dehydrogenase kinase, isoenzyme 4 [Source:MGI Symbol;Acc:MGI:1351481]								Ckb	creatine kinase, brain [Source:MGI Symbol;Acc:MGI:88407]
						Ptpn13	protein tyrosine phosphatase, non-receptor type 13 [Source:MGI Symbol;Acc:MGI:103293]								Atp2b2	ATPase, Ca++ transporting, plasma membrane 2 [Source:MGI Symbol;Acc:MGI:105368]
						Cyp46a1	cytochrome P450, family 46, subfamily a, polypeptide 1 [Source:MGI Symbol;Acc:MGI:1341877]								Acot11	acyl-CoA thioesterase 11 [Source:MGI Symbol;Acc:MGI:1913736]
						D630003M21Rik	RIKEN cDNA D630003M21 gene [Source:MGI Symbol;Acc:MGI:3606579]								Ccdc8	coiled-coil domain containing 8 [Source:MGI Symbol;Acc:MGI:3612184]
						Flvcr2	feline leukemia virus subgroup C cellular receptor 2 [Source:MGI Symbol;Acc:MGI:2384974]								Enho	energy homeostasis associated [Source:MGI Symbol;Acc:MGI:1916888]
						Nectin3	nectin cell adhesion molecule 3 [Source:MGI Symbol;Acc:MGI:1930171]								D2hgdh	D-2-hydroxyglutarate dehydrogenase [Source:MGI Symbol;Acc:MGI:2138209]
						Dtx1	deltex 1, E3 ubiquitin ligase [Source:MGI Symbol;Acc:MGI:1352744]								Cry2	cryptochrome 2 (photolyase-like) [Source:MGI Symbol;Acc:MGI:1270859]
						Prss23	protease, serine 23 [Source:MGI Symbol;Acc:MGI:1923703]								Pglyrp2	peptidoglycan recognition protein 2 [Source:MGI Symbol;Acc:MGI:1928099]
						Gja1	gap junction protein, alpha 1 [Source:MGI Symbol;Acc:MGI:95713]								Zfp410	zinc finger protein 410 [Source:MGI Symbol;Acc:MGI:1289280]
						Fjx1	four jointed box 1 [Source:MGI Symbol;Acc:MGI:1341907]								Gfap	glial fibrillary acidic protein [Source:MGI Symbol;Acc:MGI:95697]
						H2-DMa	histocompatibility 2, class II, locus DMa [Source:MGI Symbol;Acc:MGI:95921]								Pantr1	POU domain, class 3, transcription factor 3 adjacent noncoding transcript 1 [Source:MGI Symbol;Acc:MGI:1913547]
						Rgs6	regulator of G-protein signaling 6 [Source:MGI Symbol;Acc:MGI:1354730]								Rida	reactive intermediate imine deaminase A homolog [Source:MGI Symbol;Acc:MGI:1095401]
						Dtwd2	DTW domain containing 2 [Source:MGI Symbol;Acc:MGI:1916107]								Dach1	dachshund family transcription factor 1 [Source:MGI Symbol;Acc:MGI:1277991]
						Pou3f4	POU domain, class 3, transcription factor 4 [Source:MGI Symbol;Acc:MGI:101894]								Adgrl4	adhesion G protein-coupled receptor L4 [Source:MGI Symbol;Acc:MGI:2655562]
						Cgnl1	cingulin-like 1 [Source:MGI Symbol;Acc:MGI:1915428]								Jcad	junctional cadherin 5 associated [Source:MGI Symbol;Acc:MGI:2685174]
						Btbd17	BTB (POZ) domain containing 17 [Source:MGI Symbol;Acc:MGI:1919264]								Lrp4	low density lipoprotein receptor-related protein 4 [Source:MGI Symbol;Acc:MGI:2442252]
						B930095G15Rik	RIKEN cDNA B930095G15 gene [Source:MGI Symbol;Acc:MGI:2443701]								Sox6	SRY (sex determining region Y)-box 6 [Source:MGI Symbol;Acc:MGI:98368]
						Igsf1	immunoglobulin superfamily, member 1 [Source:MGI Symbol;Acc:MGI:2147913]								Mboat2	membrane bound O-acyltransferase domain containing 2 [Source:MGI Symbol;Acc:MGI:1914466]
						Abcb1a	ATP-binding cassette, sub-family B (MDR/TAP), member 1A [Source:MGI Symbol;Acc:MGI:97570]								Rnf8	ring finger protein 8 [Source:MGI Symbol;Acc:MGI:1929069]
						Cry2	cryptochrome 2 (photolyase-like) [Source:MGI Symbol;Acc:MGI:1270859]								Atp1b2	ATPase, Na+/K+ transporting, beta 2 polypeptide [Source:MGI Symbol;Acc:MGI:88109]
						Hsd11b1	hydroxysteroid 11-beta dehydrogenase 1 [Source:MGI Symbol;Acc:MGI:103562]								Dcakd	dephospho-CoA kinase domain containing [Source:MGI Symbol;Acc:MGI:1915337]
						Wnt7a	wingless-type MMTV integration site family, member 7A [Source:MGI Symbol;Acc:MGI:98961]								Yap1	yes-associated protein 1 [Source:MGI Symbol;Acc:MGI:103262]
						Dkk3	dickkopf WNT signaling pathway inhibitor 3 [Source:MGI Symbol;Acc:MGI:1354952]								Gm47690	predicted gene, 47690 [Source:MGI Symbol;Acc:MGI:6096796]
						Il18r1	interleukin 18 receptor 1 [Source:MGI Symbol;Acc:MGI:105383]								Fermt2	fermitin family member 2 [Source:MGI Symbol;Acc:MGI:2385001]
						Aass	aminoadipate-semialdehyde synthase [Source:MGI Symbol;Acc:MGI:1353573]								Disp3	dispatched RND transporter family member 3 [Source:MGI Symbol;Acc:MGI:2444403]
						Chil1	chitinase-like 1 [Source:MGI Symbol;Acc:MGI:1340899]								Ephx2	epoxide hydrolase 2, cytoplasmic [Source:MGI Symbol;Acc:MGI:99500]
						Arxes2	adipocyte-related X-chromosome expressed sequence 2 [Source:MGI Symbol;Acc:MGI:1924226]								Pxdn	peroxidasin [Source:MGI Symbol;Acc:MGI:1916925]
						Gpd2	glycerol phosphate dehydrogenase 2, mitochondrial [Source:MGI Symbol;Acc:MGI:99778]								Slc16a9	solute carrier family 16 (monocarboxylic acid transporters), member 9 [Source:MGI Symbol;Acc:MGI:1914109]
						Fam184a	family with sequence similarity 184, member A [Source:MGI Symbol;Acc:MGI:1923156]								Sytl4	synaptotagmin-like 4 [Source:MGI Symbol;Acc:MGI:1351606]
						Mt3	metallothionein 3 [Source:MGI Symbol;Acc:MGI:97173]								Rab10os	RAB10, member RAS oncogene family, opposite strand [Source:MGI Symbol;Acc:MGI:1921423]
						Polr3h	polymerase (RNA) III (DNA directed) polypeptide H [Source:MGI Symbol;Acc:MGI:1926179]								Chrdl1	chordin-like 1 [Source:MGI Symbol;Acc:MGI:1933172]
						Gm9949	predicted gene 9949 [Source:MGI Symbol;Acc:MGI:3647947]								Gm43213	predicted gene 43213 [Source:MGI Symbol;Acc:MGI:5663350]
						Tenm3	teneurin transmembrane protein 3 [Source:MGI Symbol;Acc:MGI:1345183]								Cyp7b1	cytochrome P450, family 7, subfamily b, polypeptide 1 [Source:MGI Symbol;Acc:MGI:104978]
						Kifc3	kinesin family member C3 [Source:MGI Symbol;Acc:MGI:109202]								P2ry1	purinergic receptor P2Y, G-protein coupled 1 [Source:MGI Symbol;Acc:MGI:105049]
						Gm2115	predicted gene 2115 [Source:MGI Symbol;Acc:MGI:3780284]								Sobp	sine oculis binding protein [Source:MGI Symbol;Acc:MGI:1924427]
						Klra8	killer cell lectin-like receptor, subfamily A, member 8 [Source:MGI Symbol;Acc:MGI:102968]								Apc2	APC regulator of WNT signaling pathway 2 [Source:MGI Symbol;Acc:MGI:1346052]
						St6galnac5	ST6 (alpha-N-acetyl-neuraminyl-2,3-beta-galactosyl-1,3)-N-acetylgalactosaminide alpha-2,6-sialyltransferase 5 [Source:MGI Symbol;Acc:MGI:1349471]								Camk1	calcium/calmodulin-dependent protein kinase I [Source:MGI Symbol;Acc:MGI:1098535]
						Pcp4l1	Purkinje cell protein 4-like 1 [Source:MGI Symbol;Acc:MGI:1913675]								Arhgef16	Rho guanine nucleotide exchange factor (GEF) 16 [Source:MGI Symbol;Acc:MGI:2446219]
						Akap12	A kinase (PRKA) anchor protein (gravin) 12 [Source:MGI Symbol;Acc:MGI:1932576]								Rgs2	regulator of G-protein signaling 2 [Source:MGI Symbol;Acc:MGI:1098271]
						Ezr	ezrin [Source:MGI Symbol;Acc:MGI:98931]								Fut9	fucosyltransferase 9 [Source:MGI Symbol;Acc:MGI:1330859]
						Lrig1	leucine-rich repeats and immunoglobulin-like domains 1 [Source:MGI Symbol;Acc:MGI:107935]								Serpina3n	serine (or cysteine) peptidase inhibitor, clade A, member 3N [Source:MGI Symbol;Acc:MGI:105045]
						Ifngr2	interferon gamma receptor 2 [Source:MGI Symbol;Acc:MGI:107654]								Adcyap1r1	adenylate cyclase activating polypeptide 1 receptor 1 [Source:MGI Symbol;Acc:MGI:108449]
						Ogfr	opioid growth factor receptor [Source:MGI Symbol;Acc:MGI:1919325]								Cfap44	cilia and flagella associated protein 44 [Source:MGI Symbol;Acc:MGI:1277238]
						Prnp	prion protein [Source:MGI Symbol;Acc:MGI:97769]								Lamb3	laminin, beta 3 [Source:MGI Symbol;Acc:MGI:99915]
						Notch1	notch 1 [Source:MGI Symbol;Acc:MGI:97363]								Wnt9a	wingless-type MMTV integration site family, member 9A [Source:MGI Symbol;Acc:MGI:2446084]
						Dipk1a	divergent protein kinase domain 1A [Source:MGI Symbol;Acc:MGI:1914516]								Wnk3	WNK lysine deficient protein kinase 3 [Source:MGI Symbol;Acc:MGI:2652875]
						Acsl6	acyl-CoA synthetase long-chain family member 6 [Source:MGI Symbol;Acc:MGI:894291]								Psd2	pleckstrin and Sec7 domain containing 2 [Source:MGI Symbol;Acc:MGI:1921252]
						Gabrg1	gamma-aminobutyric acid (GABA) A receptor, subunit gamma 1 [Source:MGI Symbol;Acc:MGI:103156]								Usp39	ubiquitin specific peptidase 39 [Source:MGI Symbol;Acc:MGI:107622]
						Pax6	paired box 6 [Source:MGI Symbol;Acc:MGI:97490]								Ptpn13	protein tyrosine phosphatase, non-receptor type 13 [Source:MGI Symbol;Acc:MGI:103293]
						Rgcc	regulator of cell cycle [Source:MGI Symbol;Acc:MGI:1913464]								Kctd1	potassium channel tetramerisation domain containing 1 [Source:MGI Symbol;Acc:MGI:1918269]
						Mro	maestro [Source:MGI Symbol;Acc:MGI:2152817]								Psd3	pleckstrin and Sec7 domain containing 3 [Source:MGI Symbol;Acc:MGI:1918215]
						Adora2b	adenosine A2b receptor [Source:MGI Symbol;Acc:MGI:99403]								Add3	adducin 3 (gamma) [Source:MGI Symbol;Acc:MGI:1351615]
						Ahcyl1	S-adenosylhomocysteine hydrolase-like 1 [Source:MGI Symbol;Acc:MGI:2385184]								Dab2ip	disabled 2 interacting protein [Source:MGI Symbol;Acc:MGI:1916851]
						Slc41a1	solute carrier family 41, member 1 [Source:MGI Symbol;Acc:MGI:2444823]								Slc14a1	solute carrier family 14 (urea transporter), member 1 [Source:MGI Symbol;Acc:MGI:1351654]
						Fam124a	family with sequence similarity 124, member A [Source:MGI Symbol;Acc:MGI:3645930]								Efna2	ephrin A2 [Source:MGI Symbol;Acc:MGI:102707]
						Farp1	FERM, RhoGEF (Arhgef) and pleckstrin domain protein 1 (chondrocyte-derived) [Source:MGI Symbol;Acc:MGI:2446173]								Dcbld1	discoidin, CUB and LCCL domain containing 1 [Source:MGI Symbol;Acc:MGI:1913936]
						Aldh1l1	aldehyde dehydrogenase 1 family, member L1 [Source:MGI Symbol;Acc:MGI:1340024]								Cdv3	carnitine deficiency-associated gene expressed in ventricle 3 [Source:MGI Symbol;Acc:MGI:2448759]
						Sfxn5	sideroflexin 5 [Source:MGI Symbol;Acc:MGI:2137681]								Plat	plasminogen activator, tissue [Source:MGI Symbol;Acc:MGI:97610]
						Plpp3	phospholipid phosphatase 3 [Source:MGI Symbol;Acc:MGI:1915166]								Acss2	acyl-CoA synthetase short-chain family member 2 [Source:MGI Symbol;Acc:MGI:1890410]
						Adk	adenosine kinase [Source:MGI Symbol;Acc:MGI:87930]								Dlgap1	DLG associated protein 1 [Source:MGI Symbol;Acc:MGI:1346065]
						Aldh5a1	aldhehyde dehydrogenase family 5, subfamily A1 [Source:MGI Symbol;Acc:MGI:2441982]								Tagln3	transgelin 3 [Source:MGI Symbol;Acc:MGI:1926784]
						Kcnd3	potassium voltage-gated channel, Shal-related family, member 3 [Source:MGI Symbol;Acc:MGI:1928743]								Map2	microtubule-associated protein 2 [Source:MGI Symbol;Acc:MGI:97175]
						Zfp639	zinc finger protein 639 [Source:MGI Symbol;Acc:MGI:1915028]								Abcb9	ATP-binding cassette, sub-family B (MDR/TAP), member 9 [Source:MGI Symbol;Acc:MGI:1861729]
						Gm30075	predicted gene, 30075 [Source:MGI Symbol;Acc:MGI:5589234]								Palld	palladin, cytoskeletal associated protein [Source:MGI Symbol;Acc:MGI:1919583]
						Vps26a	VPS26 retromer complex component A [Source:MGI Symbol;Acc:MGI:1353654]								Ccser1	coiled-coil serine rich 1 [Source:MGI Symbol;Acc:MGI:3045354]
						Mdk	midkine [Source:MGI Symbol;Acc:MGI:96949]								Caskin2	CASK-interacting protein 2 [Source:MGI Symbol;Acc:MGI:2157062]
						Eya1	EYA transcriptional coactivator and phosphatase 1 [Source:MGI Symbol;Acc:MGI:109344]								Abcb1a	ATP-binding cassette, sub-family B (MDR/TAP), member 1A [Source:MGI Symbol;Acc:MGI:97570]
						Prrx1	paired related homeobox 1 [Source:MGI Symbol;Acc:MGI:97712]								Wdr17	WD repeat domain 17 [Source:MGI Symbol;Acc:MGI:1924662]
						Aldh7a1	aldehyde dehydrogenase family 7, member A1 [Source:MGI Symbol;Acc:MGI:108186]								Myorg	myogenesis regulating glycosidase (putative) [Source:MGI Symbol;Acc:MGI:2140300]
						Rdm1	RAD52 motif 1 [Source:MGI Symbol;Acc:MGI:1913849]								Riiad1	regulatory subunit of type II PKA R-subunit (RIIa) domain containing 1 [Source:MGI Symbol;Acc:MGI:1913603]
						Slfn5	schlafen 5 [Source:MGI Symbol;Acc:MGI:1329004]								Ttyh1	tweety family member 1 [Source:MGI Symbol;Acc:MGI:1889007]
						Aup1	ancient ubiquitous protein 1 [Source:MGI Symbol;Acc:MGI:107789]								Slc30a10	solute carrier family 30, member 10 [Source:MGI Symbol;Acc:MGI:2685058]
						Fzd3	frizzled class receptor 3 [Source:MGI Symbol;Acc:MGI:108476]								Tldc2	TBC/LysM associated domain containing 2 [Source:MGI Symbol;Acc:MGI:2686178]
						Rftn2	raftlin family member 2 [Source:MGI Symbol;Acc:MGI:1921263]								Adhfe1	alcohol dehydrogenase, iron containing, 1 [Source:MGI Symbol;Acc:MGI:1923437]
						Caskin1	CASK interacting protein 1 [Source:MGI Symbol;Acc:MGI:2442952]								Pigc	phosphatidylinositol glycan anchor biosynthesis, class C [Source:MGI Symbol;Acc:MGI:1914542]
						Rps6kc1	ribosomal protein S6 kinase polypeptide 1 [Source:MGI Symbol;Acc:MGI:2443419]								Dhps	deoxyhypusine synthase [Source:MGI Symbol;Acc:MGI:2683592]
						Hsdl1	hydroxysteroid dehydrogenase like 1 [Source:MGI Symbol;Acc:MGI:1919802]								Gabbr2	gamma-aminobutyric acid (GABA) B receptor, 2 [Source:MGI Symbol;Acc:MGI:2386030]
						Sox1ot	Sox1 overlapping transcript [Source:MGI Symbol;Acc:MGI:3645522]								Cxcl5	chemokine (C-X-C motif) ligand 5 [Source:MGI Symbol;Acc:MGI:1096868]
						Kctd1	potassium channel tetramerisation domain containing 1 [Source:MGI Symbol;Acc:MGI:1918269]								Mtcl1	microtubule crosslinking factor 1 [Source:MGI Symbol;Acc:MGI:1915867]
						Aqp4	aquaporin 4 [Source:MGI Symbol;Acc:MGI:107387]								Mfap3l	microfibrillar-associated protein 3-like [Source:MGI Symbol;Acc:MGI:1918556]
						Sox18	SRY (sex determining region Y)-box 18 [Source:MGI Symbol;Acc:MGI:103559]								Tfip11	tuftelin interacting protein 11 [Source:MGI Symbol;Acc:MGI:1930075]
						Lamtor1	late endosomal/lysosomal adaptor, MAPK and MTOR activator 1 [Source:MGI Symbol;Acc:MGI:1913758]								Aldh4a1	aldehyde dehydrogenase 4 family, member A1 [Source:MGI Symbol;Acc:MGI:2443883]
						Lrtm2	leucine-rich repeats and transmembrane domains 2 [Source:MGI Symbol;Acc:MGI:2141485]								Cyp2j6	cytochrome P450, family 2, subfamily j, polypeptide 6 [Source:MGI Symbol;Acc:MGI:1270148]
						Oplah	5-oxoprolinase (ATP-hydrolysing) [Source:MGI Symbol;Acc:MGI:1922725]								Rcn3	reticulocalbin 3, EF-hand calcium binding domain [Source:MGI Symbol;Acc:MGI:1277122]
						Prdm16os	Prdm16 opposite strand transcript [Source:MGI Symbol;Acc:MGI:3651882]								Gm45847	predicted gene 45847 [Source:MGI Symbol;Acc:MGI:5804962]
						Robo1	roundabout guidance receptor 1 [Source:MGI Symbol;Acc:MGI:1274781]								Slc35d3	solute carrier family 35, member D3 [Source:MGI Symbol;Acc:MGI:1923407]
						Fmc1	formation of mitochondrial complex V assembly factor 1 [Source:MGI Symbol;Acc:MGI:1913367]								Kctd17	potassium channel tetramerisation domain containing 17 [Source:MGI Symbol;Acc:MGI:1920094]
						Prodh	proline dehydrogenase [Source:MGI Symbol;Acc:MGI:97770]								Ube2q1	ubiquitin-conjugating enzyme E2Q family member 1 [Source:MGI Symbol;Acc:MGI:1917343]
						Tldc2	TBC/LysM associated domain containing 2 [Source:MGI Symbol;Acc:MGI:2686178]								Cecr2	CECR2, histone acetyl-lysine reader [Source:MGI Symbol;Acc:MGI:1923799]
						Angpt1	angiopoietin 1 [Source:MGI Symbol;Acc:MGI:108448]								Cox10	heme A:farnesyltransferase cytochrome c oxidase assembly factor 10 [Source:MGI Symbol;Acc:MGI:1917633]
						Gm29508	predicted gene 29508 [Source:MGI Symbol;Acc:MGI:5580214]								Adcy2	adenylate cyclase 2 [Source:MGI Symbol;Acc:MGI:99676]
						2810459M11Rik	RIKEN cDNA 2810459M11 gene [Source:MGI Symbol;Acc:MGI:1920042]								Tpmt	thiopurine methyltransferase [Source:MGI Symbol;Acc:MGI:98812]
						Mid2	midline 2 [Source:MGI Symbol;Acc:MGI:1344333]								Srgap3	SLIT-ROBO Rho GTPase activating protein 3 [Source:MGI Symbol;Acc:MGI:2152938]
						Acot11	acyl-CoA thioesterase 11 [Source:MGI Symbol;Acc:MGI:1913736]								Lgalsl	lectin, galactoside binding-like [Source:MGI Symbol;Acc:MGI:1916114]
						Pcdhga8	protocadherin gamma subfamily A, 8 [Source:MGI Symbol;Acc:MGI:1935221]								Cacna1h	calcium channel, voltage-dependent, T type, alpha 1H subunit [Source:MGI Symbol;Acc:MGI:1928842]
						Gfra1	glial cell line derived neurotrophic factor family receptor alpha 1 [Source:MGI Symbol;Acc:MGI:1100842]								Aldoc	aldolase C, fructose-bisphosphate [Source:MGI Symbol;Acc:MGI:101863]
						Usp39	ubiquitin specific peptidase 39 [Source:MGI Symbol;Acc:MGI:107622]								Sytl5	synaptotagmin-like 5 [Source:MGI Symbol;Acc:MGI:2668451]
						Tox	thymocyte selection-associated high mobility group box [Source:MGI Symbol;Acc:MGI:2181659]								Shank3	SH3 and multiple ankyrin repeat domains 3 [Source:MGI Symbol;Acc:MGI:1930016]
						Arhgef19	Rho guanine nucleotide exchange factor (GEF) 19 [Source:MGI Symbol;Acc:MGI:1925912]								Fam181b	family with sequence similarity 181, member B [Source:MGI Symbol;Acc:MGI:1930951]
						Glud1	glutamate dehydrogenase 1 [Source:MGI Symbol;Acc:MGI:95753]								Ppp1r3g	protein phosphatase 1, regulatory subunit 3G [Source:MGI Symbol;Acc:MGI:1923737]
						Ephx2	epoxide hydrolase 2, cytoplasmic [Source:MGI Symbol;Acc:MGI:99500]								C030006K11Rik	RIKEN cDNA C030006K11 gene [Source:MGI Symbol;Acc:MGI:1925941]
						S1pr1	sphingosine-1-phosphate receptor 1 [Source:MGI Symbol;Acc:MGI:1096355]								Dbx2	developing brain homeobox 2 [Source:MGI Symbol;Acc:MGI:107445]
						Tmie	transmembrane inner ear [Source:MGI Symbol;Acc:MGI:2159400]								Ccdc190	coiled-coil domain containing 190 [Source:MGI Symbol;Acc:MGI:1925715]
						Elovl5	ELOVL family member 5, elongation of long chain fatty acids (yeast) [Source:MGI Symbol;Acc:MGI:1916051]								Tshr	thyroid stimulating hormone receptor [Source:MGI Symbol;Acc:MGI:98849]
						Hopx	HOP homeobox [Source:MGI Symbol;Acc:MGI:1916782]								Zfp488	zinc finger protein 488 [Source:MGI Symbol;Acc:MGI:2686052]
						Fam20a	family with sequence similarity 20, member A [Source:MGI Symbol;Acc:MGI:2388266]								Siglech	sialic acid binding Ig-like lectin H [Source:MGI Symbol;Acc:MGI:2443256]
						Bdh1	3-hydroxybutyrate dehydrogenase, type 1 [Source:MGI Symbol;Acc:MGI:1919161]								Adgrl3	adhesion G protein-coupled receptor L3 [Source:MGI Symbol;Acc:MGI:2441950]
						Rnase10	ribonuclease, RNase A family, 10 (non-active) [Source:MGI Symbol;Acc:MGI:1922269]								Mlc1	megalencephalic leukoencephalopathy with subcortical cysts 1 homolog (human) [Source:MGI Symbol;Acc:MGI:2157910]
						Gli3	GLI-Kruppel family member GLI3 [Source:MGI Symbol;Acc:MGI:95729]								St6galnac5	ST6 (alpha-N-acetyl-neuraminyl-2,3-beta-galactosyl-1,3)-N-acetylgalactosaminide alpha-2,6-sialyltransferase 5 [Source:MGI Symbol;Acc:MGI:1349471]
						Memo1	mediator of cell motility 1 [Source:MGI Symbol;Acc:MGI:1924140]								Pcdh10	protocadherin 10 [Source:MGI Symbol;Acc:MGI:1338042]
						Cyyr1	cysteine and tyrosine-rich protein 1 [Source:MGI Symbol;Acc:MGI:2152187]								Galnt16	polypeptide N-acetylgalactosaminyltransferase 16 [Source:MGI Symbol;Acc:MGI:1917754]
						Enho	energy homeostasis associated [Source:MGI Symbol;Acc:MGI:1916888]								Fam124a	family with sequence similarity 124, member A [Source:MGI Symbol;Acc:MGI:3645930]
						Htra1	HtrA serine peptidase 1 [Source:MGI Symbol;Acc:MGI:1929076]								Map7d2	MAP7 domain containing 2 [Source:MGI Symbol;Acc:MGI:1917474]
						Tnfrsf19	tumor necrosis factor receptor superfamily, member 19 [Source:MGI Symbol;Acc:MGI:1352474]								Cx3cl1	chemokine (C-X3-C motif) ligand 1 [Source:MGI Symbol;Acc:MGI:1097153]
						Pygo1	pygopus 1 [Source:MGI Symbol;Acc:MGI:1919385]								Ddx51	DEAD (Asp-Glu-Ala-Asp) box polypeptide 51 [Source:MGI Symbol;Acc:MGI:1916913]
						Fabp7	fatty acid binding protein 7, brain [Source:MGI Symbol;Acc:MGI:101916]								Rgs20	regulator of G-protein signaling 20 [Source:MGI Symbol;Acc:MGI:1929866]
						Gstm1	glutathione S-transferase, mu 1 [Source:MGI Symbol;Acc:MGI:95860]								Coq9	coenzyme Q9 [Source:MGI Symbol;Acc:MGI:1915164]
						Cap2	CAP, adenylate cyclase-associated protein, 2 (yeast) [Source:MGI Symbol;Acc:MGI:1914502]								Wdr43	WD repeat domain 43 [Source:MGI Symbol;Acc:MGI:1919765]
						Grin2c	glutamate receptor, ionotropic, NMDA2C (epsilon 3) [Source:MGI Symbol;Acc:MGI:95822]								Fam110b	family with sequence similarity 110, member B [Source:MGI Symbol;Acc:MGI:1916593]
						Lsamp	limbic system-associated membrane protein [Source:MGI Symbol;Acc:MGI:1261760]								Grik5	glutamate receptor, ionotropic, kainate 5 (gamma 2) [Source:MGI Symbol;Acc:MGI:95818]
						Mtss2	MTSS I-BAR domain containing 2 [Source:MGI Symbol;Acc:MGI:3039591]								Gm26672	predicted gene, 26672 [Source:MGI Symbol;Acc:MGI:5477166]
						Ednrb	endothelin receptor type B [Source:MGI Symbol;Acc:MGI:102720]								Dpp4	dipeptidylpeptidase 4 [Source:MGI Symbol;Acc:MGI:94919]
						D2hgdh	D-2-hydroxyglutarate dehydrogenase [Source:MGI Symbol;Acc:MGI:2138209]								Gm33195	predicted gene, 33195 [Source:MGI Symbol;Acc:MGI:5592354]
						Apba2	amyloid beta (A4) precursor protein-binding, family A, member 2 [Source:MGI Symbol;Acc:MGI:1261791]								Gpc6	glypican 6 [Source:MGI Symbol;Acc:MGI:1346322]
						Aldh6a1	aldehyde dehydrogenase family 6, subfamily A1 [Source:MGI Symbol;Acc:MGI:1915077]								Pou3f4	POU domain, class 3, transcription factor 4 [Source:MGI Symbol;Acc:MGI:101894]
						Pik3r3	phosphoinositide-3-kinase regulatory subunit 3 [Source:MGI Symbol;Acc:MGI:109277]								Gli2	GLI-Kruppel family member GLI2 [Source:MGI Symbol;Acc:MGI:95728]
						Pcdhga12	protocadherin gamma subfamily A, 12 [Source:MGI Symbol;Acc:MGI:1935229]								Gpld1	glycosylphosphatidylinositol specific phospholipase D1 [Source:MGI Symbol;Acc:MGI:106604]
						Arl16	ADP-ribosylation factor-like 16 [Source:MGI Symbol;Acc:MGI:1917567]								Lin7a	lin-7 homolog A (C. elegans) [Source:MGI Symbol;Acc:MGI:2135609]
						Prdx6	peroxiredoxin 6 [Source:MGI Symbol;Acc:MGI:894320]								Zcchc18	zinc finger, CCHC domain containing 18 [Source:MGI Symbol;Acc:MGI:1914245]
						Lgi4	leucine-rich repeat LGI family, member 4 [Source:MGI Symbol;Acc:MGI:2180197]								Adora2a	adenosine A2a receptor [Source:MGI Symbol;Acc:MGI:99402]
						Sox5	SRY (sex determining region Y)-box 5 [Source:MGI Symbol;Acc:MGI:98367]								Rab13	RAB13, member RAS oncogene family [Source:MGI Symbol;Acc:MGI:1927232]
						Sox6	SRY (sex determining region Y)-box 6 [Source:MGI Symbol;Acc:MGI:98368]								Gm27194	predicted gene 27194 [Source:MGI Symbol;Acc:MGI:5521037]
						Pdpn	podoplanin [Source:MGI Symbol;Acc:MGI:103098]								Gabra2	gamma-aminobutyric acid (GABA) A receptor, subunit alpha 2 [Source:MGI Symbol;Acc:MGI:95614]
						Gm45867	predicted gene 45867 [Source:MGI Symbol;Acc:MGI:5804982]								H2bc21	H2B clustered histone 21 [Source:MGI Symbol;Acc:MGI:2448415]
						CAAA01118383.1	dehydrogenase/reductase (SDR family) X chromosome [Source:NCBI gene;Acc:236082]								Nrxn1	neurexin I [Source:MGI Symbol;Acc:MGI:1096391]
						Ilrun	inflammation and lipid regulator with UBA-like and NBR1-like domains [Source:MGI Symbol;Acc:MGI:106281]								Lrrk2	leucine-rich repeat kinase 2 [Source:MGI Symbol;Acc:MGI:1913975]
						Tmem100	transmembrane protein 100 [Source:MGI Symbol;Acc:MGI:1915138]								Arxes2	adipocyte-related X-chromosome expressed sequence 2 [Source:MGI Symbol;Acc:MGI:1924226]
						St6galnac2	ST6 (alpha-N-acetyl-neuraminyl-2,3-beta-galactosyl-1,3)-N-acetylgalactosaminide alpha-2,6-sialyltransferase 2 [Source:MGI Symbol;Acc:MGI:107553]								Eif4a3	eukaryotic translation initiation factor 4A3 [Source:MGI Symbol;Acc:MGI:1923731]
						Msl1	male specific lethal 1 [Source:MGI Symbol;Acc:MGI:1921276]								Wnt5a	wingless-type MMTV integration site family, member 5A [Source:MGI Symbol;Acc:MGI:98958]
						Gas8	growth arrest specific 8 [Source:MGI Symbol;Acc:MGI:1202386]								Islr	immunoglobulin superfamily containing leucine-rich repeat [Source:MGI Symbol;Acc:MGI:1349645]
						Dpy19l3	dpy-19-like 3 (C. elegans) [Source:MGI Symbol;Acc:MGI:2443952]								Btbd17	BTB (POZ) domain containing 17 [Source:MGI Symbol;Acc:MGI:1919264]
						Ak4	adenylate kinase 4 [Source:MGI Symbol;Acc:MGI:87979]								Gsk3a	glycogen synthase kinase 3 alpha [Source:MGI Symbol;Acc:MGI:2152453]
						Dbi	diazepam binding inhibitor [Source:MGI Symbol;Acc:MGI:94865]								Pik3r3	phosphoinositide-3-kinase regulatory subunit 3 [Source:MGI Symbol;Acc:MGI:109277]
						Pde9a	phosphodiesterase 9A [Source:MGI Symbol;Acc:MGI:1277179]								Unc80	unc-80, NALCN activator [Source:MGI Symbol;Acc:MGI:2652882]
						Fahd2a	fumarylacetoacetate hydrolase domain containing 2A [Source:MGI Symbol;Acc:MGI:1915376]								Pamr1	peptidase domain containing associated with muscle regeneration 1 [Source:MGI Symbol;Acc:MGI:2445082]
						Acsbg1	acyl-CoA synthetase bubblegum family member 1 [Source:MGI Symbol;Acc:MGI:2385656]								Lsamp	limbic system-associated membrane protein [Source:MGI Symbol;Acc:MGI:1261760]
						Ddx18	DEAD (Asp-Glu-Ala-Asp) box polypeptide 18 [Source:MGI Symbol;Acc:MGI:1914192]								Nwd1	NACHT and WD repeat domain containing 1 [Source:MGI Symbol;Acc:MGI:2442268]
						Zfp410	zinc finger protein 410 [Source:MGI Symbol;Acc:MGI:1289280]								Ankrd45	ankyrin repeat domain 45 [Source:MGI Symbol;Acc:MGI:1921094]
						Spast	spastin [Source:MGI Symbol;Acc:MGI:1858896]								Dipk1c	divergent protein kinase domain 1C [Source:MGI Symbol;Acc:MGI:3041188]
						Endou	endonuclease, polyU-specific [Source:MGI Symbol;Acc:MGI:97746]								Sac3d1	SAC3 domain containing 1 [Source:MGI Symbol;Acc:MGI:1913656]
						Vwf	Von Willebrand factor [Source:MGI Symbol;Acc:MGI:98941]								Klhdc9	kelch domain containing 9 [Source:MGI Symbol;Acc:MGI:1916124]
						Psd2	pleckstrin and Sec7 domain containing 2 [Source:MGI Symbol;Acc:MGI:1921252]								Erg	ETS transcription factor [Source:MGI Symbol;Acc:MGI:95415]
						Abtb2	ankyrin repeat and BTB (POZ) domain containing 2 [Source:MGI Symbol;Acc:MGI:2139365]								Chpf	chondroitin polymerizing factor [Source:MGI Symbol;Acc:MGI:106576]
						Fstl1	follistatin-like 1 [Source:MGI Symbol;Acc:MGI:102793]								Prdm5	PR domain containing 5 [Source:MGI Symbol;Acc:MGI:1918029]
						Tie1	tyrosine kinase with immunoglobulin-like and EGF-like domains 1 [Source:MGI Symbol;Acc:MGI:99906]								Cntn1	contactin 1 [Source:MGI Symbol;Acc:MGI:105980]
						Stom	stomatin [Source:MGI Symbol;Acc:MGI:95403]								Fendrr	Foxf1 adjacent non-coding developmental regulatory RNA [Source:MGI Symbol;Acc:MGI:1916040]
						Asb4	ankyrin repeat and SOCS box-containing 4 [Source:MGI Symbol;Acc:MGI:1929751]								Adra1a	adrenergic receptor, alpha 1a [Source:MGI Symbol;Acc:MGI:104773]
						Atp1b2	ATPase, Na+/K+ transporting, beta 2 polypeptide [Source:MGI Symbol;Acc:MGI:88109]								Nkain4	Na+/K+ transporting ATPase interacting 4 [Source:MGI Symbol;Acc:MGI:1915372]
						Cobll1	Cobl-like 1 [Source:MGI Symbol;Acc:MGI:2442894]								Gm30075	predicted gene, 30075 [Source:MGI Symbol;Acc:MGI:5589234]
						Dmp1	dentin matrix protein 1 [Source:MGI Symbol;Acc:MGI:94910]								Gm973	predicted gene 973 [Source:MGI Symbol;Acc:MGI:2685819]
						Sparcl1	SPARC-like 1 [Source:MGI Symbol;Acc:MGI:108110]								Agl	amylo-1,6-glucosidase, 4-alpha-glucanotransferase [Source:MGI Symbol;Acc:MGI:1924809]
						Prex2	phosphatidylinositol-3,4,5-trisphosphate-dependent Rac exchange factor 2 [Source:MGI Symbol;Acc:MGI:1923385]								Plagl1	pleiomorphic adenoma gene-like 1 [Source:MGI Symbol;Acc:MGI:1100874]
						Dhrs1	dehydrogenase/reductase (SDR family) member 1 [Source:MGI Symbol;Acc:MGI:1196314]								Tmem251	transmembrane protein 251 [Source:MGI Symbol;Acc:MGI:2443862]
						Gjb6	gap junction protein, beta 6 [Source:MGI Symbol;Acc:MGI:107588]								Gstm5	glutathione S-transferase, mu 5 [Source:MGI Symbol;Acc:MGI:1309466]
						Megf6	multiple EGF-like-domains 6 [Source:MGI Symbol;Acc:MGI:1919351]								Degs2	delta(4)-desaturase, sphingolipid 2 [Source:MGI Symbol;Acc:MGI:1917309]
						Ttyh1	tweety family member 1 [Source:MGI Symbol;Acc:MGI:1889007]								Aup1	ancient ubiquitous protein 1 [Source:MGI Symbol;Acc:MGI:107789]
						Npr2	natriuretic peptide receptor 2 [Source:MGI Symbol;Acc:MGI:97372]								Aldh6a1	aldehyde dehydrogenase family 6, subfamily A1 [Source:MGI Symbol;Acc:MGI:1915077]
						Fgf22	fibroblast growth factor 22 [Source:MGI Symbol;Acc:MGI:1914362]								Nqo1	NAD(P)H dehydrogenase, quinone 1 [Source:MGI Symbol;Acc:MGI:103187]
						Lrrfip2	leucine rich repeat (in FLII) interacting protein 2 [Source:MGI Symbol;Acc:MGI:1918518]								Lrrc75b	leucine rich repeat containing 75B [Source:MGI Symbol;Acc:MGI:2143657]
						D1Ertd622e	DNA segment, Chr 1, ERATO Doi 622, expressed [Source:MGI Symbol;Acc:MGI:1277184]								Prss23	protease, serine 23 [Source:MGI Symbol;Acc:MGI:1923703]
						Adcyap1r1	adenylate cyclase activating polypeptide 1 receptor 1 [Source:MGI Symbol;Acc:MGI:108449]								Raver2	ribonucleoprotein, PTB-binding 2 [Source:MGI Symbol;Acc:MGI:2443623]
						Lgals9	lectin, galactose binding, soluble 9 [Source:MGI Symbol;Acc:MGI:109496]								Aqp4	aquaporin 4 [Source:MGI Symbol;Acc:MGI:107387]
						Slc35d3	solute carrier family 35, member D3 [Source:MGI Symbol;Acc:MGI:1923407]								Hspa12b	heat shock protein 12B [Source:MGI Symbol;Acc:MGI:1919880]
						Astn2	astrotactin 2 [Source:MGI Symbol;Acc:MGI:1889277]								Auh	AU RNA binding protein/enoyl-coenzyme A hydratase [Source:MGI Symbol;Acc:MGI:1338011]
						Kcnd2	potassium voltage-gated channel, Shal-related family, member 2 [Source:MGI Symbol;Acc:MGI:102663]								Lgi1	leucine-rich repeat LGI family, member 1 [Source:MGI Symbol;Acc:MGI:1861691]
						Prrx2	paired related homeobox 2 [Source:MGI Symbol;Acc:MGI:98218]								Nr2e1	nuclear receptor subfamily 2, group E, member 1 [Source:MGI Symbol;Acc:MGI:1100526]
						Trim9	tripartite motif-containing 9 [Source:MGI Symbol;Acc:MGI:2137354]								Rarres2	retinoic acid receptor responder (tazarotene induced) 2 [Source:MGI Symbol;Acc:MGI:1918910]
						Mdfi	MyoD family inhibitor [Source:MGI Symbol;Acc:MGI:107687]								Spef2	sperm flagellar 2 [Source:MGI Symbol;Acc:MGI:2443727]
						Slc9a3r1	solute carrier family 9 (sodium/hydrogen exchanger), member 3 regulator 1 [Source:MGI Symbol;Acc:MGI:1349482]								Klf9	Kruppel-like factor 9 [Source:MGI Symbol;Acc:MGI:1333856]
						C030006K11Rik	RIKEN cDNA C030006K11 gene [Source:MGI Symbol;Acc:MGI:1925941]								Zfp618	zinc finger protein 618 [Source:MGI Symbol;Acc:MGI:1919950]
						Adhfe1	alcohol dehydrogenase, iron containing, 1 [Source:MGI Symbol;Acc:MGI:1923437]								Ric3	RIC3 acetylcholine receptor chaperone [Source:MGI Symbol;Acc:MGI:2443887]
						Gramd3	GRAM domain containing 3 [Source:MGI Symbol;Acc:MGI:1914815]								Gm16499	predicted gene 16499 [Source:MGI Symbol;Acc:MGI:3704267]
						Lix1l	Lix1-like [Source:MGI Symbol;Acc:MGI:3036267]								Gas1	growth arrest specific 1 [Source:MGI Symbol;Acc:MGI:95655]
						Qrich2	glutamine rich 2 [Source:MGI Symbol;Acc:MGI:2684912]								Pard3	par-3 family cell polarity regulator [Source:MGI Symbol;Acc:MGI:2135608]
						Bmpr1b	bone morphogenetic protein receptor, type 1B [Source:MGI Symbol;Acc:MGI:107191]								Grin2b	glutamate receptor, ionotropic, NMDA2B (epsilon 2) [Source:MGI Symbol;Acc:MGI:95821]
						Lhfpl4	lipoma HMGIC fusion partner-like protein 4 [Source:MGI Symbol;Acc:MGI:3057108]								Asic2	acid-sensing (proton-gated) ion channel 2 [Source:MGI Symbol;Acc:MGI:1100867]
						Gm36742	predicted gene, 36742 [Source:MGI Symbol;Acc:MGI:5595901]								Gm43059	predicted gene 43059 [Source:MGI Symbol;Acc:MGI:5663196]
						Prxl2a	peroxiredoxin like 2A [Source:MGI Symbol;Acc:MGI:1917814]								Hspg2	perlecan (heparan sulfate proteoglycan 2) [Source:MGI Symbol;Acc:MGI:96257]
						Plekhd1	pleckstrin homology domain containing, family D (with coiled-coil domains) member 1 [Source:MGI Symbol;Acc:MGI:3036228]								Cyyr1	cysteine and tyrosine-rich protein 1 [Source:MGI Symbol;Acc:MGI:2152187]
						Gm35455	predicted gene, 35455 [Source:MGI Symbol;Acc:MGI:5594614]								Rcn2	reticulocalbin 2 [Source:MGI Symbol;Acc:MGI:1349765]
						Mmrn2	multimerin 2 [Source:MGI Symbol;Acc:MGI:2385618]								Foxg1	forkhead box G1 [Source:MGI Symbol;Acc:MGI:1347464]
						Fkbp10	FK506 binding protein 10 [Source:MGI Symbol;Acc:MGI:104769]								Lama4	laminin, alpha 4 [Source:MGI Symbol;Acc:MGI:109321]
						Lamb3	laminin, beta 3 [Source:MGI Symbol;Acc:MGI:99915]								Usp25	ubiquitin specific peptidase 25 [Source:MGI Symbol;Acc:MGI:1353655]
						Hapln1	hyaluronan and proteoglycan link protein 1 [Source:MGI Symbol;Acc:MGI:1337006]								Ccdc170	coiled-coil domain containing 170 [Source:MGI Symbol;Acc:MGI:2685067]
						Scn1b	sodium channel, voltage-gated, type I, beta [Source:MGI Symbol;Acc:MGI:98247]								Xrra1	X-ray radiation resistance associated 1 [Source:MGI Symbol;Acc:MGI:2181647]
						Gfap	glial fibrillary acidic protein [Source:MGI Symbol;Acc:MGI:95697]								Lgr4	leucine-rich repeat-containing G protein-coupled receptor 4 [Source:MGI Symbol;Acc:MGI:1891468]
						Cadm2	cell adhesion molecule 2 [Source:MGI Symbol;Acc:MGI:2442722]								6330403K07Rik	RIKEN cDNA 6330403K07 gene [Source:MGI Symbol;Acc:MGI:1918001]
						Dipk1c	divergent protein kinase domain 1C [Source:MGI Symbol;Acc:MGI:3041188]								Mmd2	monocyte to macrophage differentiation-associated 2 [Source:MGI Symbol;Acc:MGI:1922354]
						Arhgef26	Rho guanine nucleotide exchange factor (GEF) 26 [Source:MGI Symbol;Acc:MGI:1918053]								Scg3	secretogranin III [Source:MGI Symbol;Acc:MGI:103032]
						Pfn2	profilin 2 [Source:MGI Symbol;Acc:MGI:97550]								Nos3	nitric oxide synthase 3, endothelial cell [Source:MGI Symbol;Acc:MGI:97362]
						Fxyd1	FXYD domain-containing ion transport regulator 1 [Source:MGI Symbol;Acc:MGI:1889273]								Prss41	protease, serine 41 [Source:MGI Symbol;Acc:MGI:1918253]
						Scrg1	scrapie responsive gene 1 [Source:MGI Symbol;Acc:MGI:1328308]								Neu4	sialidase 4 [Source:MGI Symbol;Acc:MGI:2661364]
						Ralgapa1	Ral GTPase activating protein, alpha subunit 1 [Source:MGI Symbol;Acc:MGI:1931050]								Ggt1	gamma-glutamyltransferase 1 [Source:MGI Symbol;Acc:MGI:95706]
						Crym	crystallin, mu [Source:MGI Symbol;Acc:MGI:102675]								Scrg1	scrapie responsive gene 1 [Source:MGI Symbol;Acc:MGI:1328308]
						Lxn	latexin [Source:MGI Symbol;Acc:MGI:107633]								Tubb2b	tubulin, beta 2B class IIB [Source:MGI Symbol;Acc:MGI:1920960]
						Jcad	junctional cadherin 5 associated [Source:MGI Symbol;Acc:MGI:2685174]								Gucy2e	guanylate cyclase 2e [Source:MGI Symbol;Acc:MGI:105123]
						Nat8	N-acetyltransferase 8 (GCN5-related) [Source:MGI Symbol;Acc:MGI:1915646]								Plpp3	phospholipid phosphatase 3 [Source:MGI Symbol;Acc:MGI:1915166]
						Tmem39a	transmembrane protein 39a [Source:MGI Symbol;Acc:MGI:1915096]								Wwc1	WW, C2 and coiled-coil domain containing 1 [Source:MGI Symbol;Acc:MGI:2388637]
						Slc25a18	solute carrier family 25 (mitochondrial carrier), member 18 [Source:MGI Symbol;Acc:MGI:1919053]								2610306O10Rik	RIKEN cDNA 2610306O10 gene [Source:MGI Symbol;Acc:MGI:1917710]
						Tubb2b	tubulin, beta 2B class IIB [Source:MGI Symbol;Acc:MGI:1920960]								Shd	src homology 2 domain-containing transforming protein D [Source:MGI Symbol;Acc:MGI:1099461]
						Lactb	lactamase, beta [Source:MGI Symbol;Acc:MGI:1933395]								Rbp1	retinol binding protein 1, cellular [Source:MGI Symbol;Acc:MGI:97876]
						Enah	ENAH actin regulator [Source:MGI Symbol;Acc:MGI:108360]								Cspg5	chondroitin sulfate proteoglycan 5 [Source:MGI Symbol;Acc:MGI:1352747]
						Rida	reactive intermediate imine deaminase A homolog [Source:MGI Symbol;Acc:MGI:1095401]								Prdm16	PR domain containing 16 [Source:MGI Symbol;Acc:MGI:1917923]
						C1qtnf6	C1q and tumor necrosis factor related protein 6 [Source:MGI Symbol;Acc:MGI:1919959]								Tpst1	protein-tyrosine sulfotransferase 1 [Source:MGI Symbol;Acc:MGI:1298231]
						Sdc2	syndecan 2 [Source:MGI Symbol;Acc:MGI:1349165]								Dok7	docking protein 7 [Source:MGI Symbol;Acc:MGI:3584043]
						Chrdl1	chordin-like 1 [Source:MGI Symbol;Acc:MGI:1933172]								Gm5879	predicted gene 5879 [Source:MGI Symbol;Acc:MGI:3647624]
						Lrrc41	leucine rich repeat containing 41 [Source:MGI Symbol;Acc:MGI:2441984]								Ddo	D-aspartate oxidase [Source:MGI Symbol;Acc:MGI:1925528]
						3300005D01Rik	RIKEN cDNA 3300005D01 gene [Source:MGI Symbol;Acc:MGI:1925762]								Ryr2	ryanodine receptor 2, cardiac [Source:MGI Symbol;Acc:MGI:99685]
						Cd37	CD37 antigen [Source:MGI Symbol;Acc:MGI:88330]								Steap3	STEAP family member 3 [Source:MGI Symbol;Acc:MGI:1915678]
						Csrnp2	cysteine-serine-rich nuclear protein 2 [Source:MGI Symbol;Acc:MGI:2386852]								Dlc1	deleted in liver cancer 1 [Source:MGI Symbol;Acc:MGI:1354949]
															Ston2	stonin 2 [Source:MGI Symbol;Acc:MGI:1918272]
															A2m	alpha-2-macroglobulin [Source:MGI Symbol;Acc:MGI:2449119]
															Pdgfd	platelet-derived growth factor, D polypeptide [Source:MGI Symbol;Acc:MGI:1919035]
															Rab40b	Rab40B, member RAS oncogene family [Source:MGI Symbol;Acc:MGI:2183451]
															Ftsj3	FtsJ RNA methyltransferase homolog 3 (E. coli) [Source:MGI Symbol;Acc:MGI:1860295]
															Pou3f3	POU domain, class 3, transcription factor 3 [Source:MGI Symbol;Acc:MGI:102564]
															Fgf22	fibroblast growth factor 22 [Source:MGI Symbol;Acc:MGI:1914362]
															Prrx2	paired related homeobox 2 [Source:MGI Symbol;Acc:MGI:98218]
															Ifngr2	interferon gamma receptor 2 [Source:MGI Symbol;Acc:MGI:107654]
															P2rx6	purinergic receptor P2X, ligand-gated ion channel, 6 [Source:MGI Symbol;Acc:MGI:1337113]
															Ntn4	netrin 4 [Source:MGI Symbol;Acc:MGI:1888978]
															Slc30a1	solute carrier family 30 (zinc transporter), member 1 [Source:MGI Symbol;Acc:MGI:1345281]
															Sdcbp2	syndecan binding protein (syntenin) 2 [Source:MGI Symbol;Acc:MGI:2385156]
															Slc22a4	solute carrier family 22 (organic cation transporter), member 4 [Source:MGI Symbol;Acc:MGI:1353479]
															2810032G03Rik	RIKEN cDNA 2810032G03 gene [Source:MGI Symbol;Acc:MGI:1919919]
															Pcdhga6	protocadherin gamma subfamily A, 6 [Source:MGI Symbol;Acc:MGI:1935218]
															Slc6a1	solute carrier family 6 (neurotransmitter transporter, GABA), member 1 [Source:MGI Symbol;Acc:MGI:95627]
															Ddx25	DEAD (Asp-Glu-Ala-Asp) box polypeptide 25 [Source:MGI Symbol;Acc:MGI:1353582]
															Ephb4	Eph receptor B4 [Source:MGI Symbol;Acc:MGI:104757]
															Necap1	NECAP endocytosis associated 1 [Source:MGI Symbol;Acc:MGI:1914852]
															Ablim1	actin-binding LIM protein 1 [Source:MGI Symbol;Acc:MGI:1194500]
															Gm50169	predicted gene, 50169 [Source:MGI Symbol;Acc:MGI:6302936]
															Ddx18	DEAD (Asp-Glu-Ala-Asp) box polypeptide 18 [Source:MGI Symbol;Acc:MGI:1914192]
															Septin9	septin 9 [Source:MGI Symbol;Acc:MGI:1858222]
															Otogl	otogelin-like [Source:MGI Symbol;Acc:MGI:3647600]
															Gm33027	predicted gene, 33027 [Source:MGI Symbol;Acc:MGI:5592186]
															Wdr93	WD repeat domain 93 [Source:MGI Symbol;Acc:MGI:3646885]
															Dpy19l3	dpy-19-like 3 (C. elegans) [Source:MGI Symbol;Acc:MGI:2443952]
															Lama5	laminin, alpha 5 [Source:MGI Symbol;Acc:MGI:105382]
															Arhgef19	Rho guanine nucleotide exchange factor (GEF) 19 [Source:MGI Symbol;Acc:MGI:1925912]
															Sestd1	SEC14 and spectrin domains 1 [Source:MGI Symbol;Acc:MGI:1916262]
															Vps53	VPS53 GARP complex subunit [Source:MGI Symbol;Acc:MGI:1915549]
															Rrp12	ribosomal RNA processing 12 homolog (S. cerevisiae) [Source:MGI Symbol;Acc:MGI:2147437]
															Kcna2	potassium voltage-gated channel, shaker-related subfamily, member 2 [Source:MGI Symbol;Acc:MGI:96659]
															Luzp2	leucine zipper protein 2 [Source:MGI Symbol;Acc:MGI:1889615]
															Echdc2	enoyl Coenzyme A hydratase domain containing 2 [Source:MGI Symbol;Acc:MGI:1289238]
															Glud1	glutamate dehydrogenase 1 [Source:MGI Symbol;Acc:MGI:95753]
															Stard3	START domain containing 3 [Source:MGI Symbol;Acc:MGI:1929618]
															Kcnt1	potassium channel, subfamily T, member 1 [Source:MGI Symbol;Acc:MGI:1924627]
															Dusp12	dual specificity phosphatase 12 [Source:MGI Symbol;Acc:MGI:1890614]
															Crb2	crumbs family member 2 [Source:MGI Symbol;Acc:MGI:2679260]
															9130401M01Rik	RIKEN cDNA 9130401M01 gene [Source:MGI Symbol;Acc:MGI:1923008]
															Rnf114	ring finger protein 114 [Source:MGI Symbol;Acc:MGI:1933159]
															Prxl2a	peroxiredoxin like 2A [Source:MGI Symbol;Acc:MGI:1917814]
															Golga5	golgi autoantigen, golgin subfamily a, 5 [Source:MGI Symbol;Acc:MGI:1351475]
															Dio2	deiodinase, iodothyronine, type II [Source:MGI Symbol;Acc:MGI:1338833]
															Lamtor1	late endosomal/lysosomal adaptor, MAPK and MTOR activator 1 [Source:MGI Symbol;Acc:MGI:1913758]
															Ubald2	UBA-like domain containing 2 [Source:MGI Symbol;Acc:MGI:1914635]
															S100a1	S100 calcium binding protein A1 [Source:MGI Symbol;Acc:MGI:1338917]
															Col1a2	collagen, type I, alpha 2 [Source:MGI Symbol;Acc:MGI:88468]
															Bcam	basal cell adhesion molecule [Source:MGI Symbol;Acc:MGI:1929940]
															Thbd	thrombomodulin [Source:MGI Symbol;Acc:MGI:98736]
															Map2k2	mitogen-activated protein kinase kinase 2 [Source:MGI Symbol;Acc:MGI:1346867]
															4930426L09Rik	RIKEN cDNA 4930426L09 gene [Source:MGI Symbol;Acc:MGI:1921879]
															Edn3	endothelin 3 [Source:MGI Symbol;Acc:MGI:95285]
															Pygo1	pygopus 1 [Source:MGI Symbol;Acc:MGI:1919385]
															Thy1	thymus cell antigen 1, theta [Source:MGI Symbol;Acc:MGI:98747]
															Rgma	repulsive guidance molecule family member A [Source:MGI Symbol;Acc:MGI:2679262]
															Mark1	MAP/microtubule affinity regulating kinase 1 [Source:MGI Symbol;Acc:MGI:2664902]
															Rps6ka4	ribosomal protein S6 kinase, polypeptide 4 [Source:MGI Symbol;Acc:MGI:1930076]
															Ppp1r7	protein phosphatase 1, regulatory subunit 7 [Source:MGI Symbol;Acc:MGI:1913635]
															Sypl2	synaptophysin-like 2 [Source:MGI Symbol;Acc:MGI:1328311]
															Cdh5	cadherin 5 [Source:MGI Symbol;Acc:MGI:105057]
															Lama2	laminin, alpha 2 [Source:MGI Symbol;Acc:MGI:99912]
															Gjb6	gap junction protein, beta 6 [Source:MGI Symbol;Acc:MGI:107588]
															Tbcd	tubulin-specific chaperone d [Source:MGI Symbol;Acc:MGI:1919686]
															Fst	follistatin [Source:MGI Symbol;Acc:MGI:95586]
															Emcn	endomucin [Source:MGI Symbol;Acc:MGI:1891716]
															Gm16589	predicted gene 16589 [Source:MGI Symbol;Acc:MGI:4418561]
															Car4	carbonic anhydrase 4 [Source:MGI Symbol;Acc:MGI:1096574]
															Gria1	glutamate receptor, ionotropic, AMPA1 (alpha 1) [Source:MGI Symbol;Acc:MGI:95808]
															Celsr1	cadherin, EGF LAG seven-pass G-type receptor 1 [Source:MGI Symbol;Acc:MGI:1100883]
															Mex3d	mex3 RNA binding family member D [Source:MGI Symbol;Acc:MGI:2681847]
															Eya1	EYA transcriptional coactivator and phosphatase 1 [Source:MGI Symbol;Acc:MGI:109344]
															Lypd6	LY6/PLAUR domain containing 6 [Source:MGI Symbol;Acc:MGI:2443848]
															Klf15	Kruppel-like factor 15 [Source:MGI Symbol;Acc:MGI:1929988]
															Fhl1	four and a half LIM domains 1 [Source:MGI Symbol;Acc:MGI:1298387]
															Gm17233	predicted gene 17233 [Source:MGI Symbol;Acc:MGI:4938060]
															Erc2	ELKS/RAB6-interacting/CAST family member 2 [Source:MGI Symbol;Acc:MGI:1098749]
															Cd3eap	CD3E antigen, epsilon polypeptide associated protein [Source:MGI Symbol;Acc:MGI:1917583]
															Ldb2	LIM domain binding 2 [Source:MGI Symbol;Acc:MGI:894670]
															Gfra1	glial cell line derived neurotrophic factor family receptor alpha 1 [Source:MGI Symbol;Acc:MGI:1100842]
															Extl1	exostosin-like glycosyltransferase 1 [Source:MGI Symbol;Acc:MGI:1888742]
															Fahd2a	fumarylacetoacetate hydrolase domain containing 2A [Source:MGI Symbol;Acc:MGI:1915376]
															Ldhd	lactate dehydrogenase D [Source:MGI Symbol;Acc:MGI:106428]
															Ecm2	extracellular matrix protein 2, female organ and adipocyte specific [Source:MGI Symbol;Acc:MGI:3039578]
															Memo1	mediator of cell motility 1 [Source:MGI Symbol;Acc:MGI:1924140]
															Robo1	roundabout guidance receptor 1 [Source:MGI Symbol;Acc:MGI:1274781]
															Agpat5	1-acylglycerol-3-phosphate O-acyltransferase 5 (lysophosphatidic acid acyltransferase, epsilon) [Source:MGI Symbol;Acc:MGI:1196345]
															Kcnn3	potassium intermediate/small conductance calcium-activated channel, subfamily N, member 3 [Source:MGI Symbol;Acc:MGI:2153183]
															Rtn4rl1	reticulon 4 receptor-like 1 [Source:MGI Symbol;Acc:MGI:2661375]
															Srd5a3	steroid 5 alpha-reductase 3 [Source:MGI Symbol;Acc:MGI:1930252]
															AC109619.1	novel transcript, antisense to Macrod1
															Gm23134	predicted gene, 23134 [Source:MGI Symbol;Acc:MGI:5452911]
															Heca	hdc homolog, cell cycle regulator [Source:MGI Symbol;Acc:MGI:2685715]
															Hapln1	hyaluronan and proteoglycan link protein 1 [Source:MGI Symbol;Acc:MGI:1337006]
															St6galnac2	ST6 (alpha-N-acetyl-neuraminyl-2,3-beta-galactosyl-1,3)-N-acetylgalactosaminide alpha-2,6-sialyltransferase 2 [Source:MGI Symbol;Acc:MGI:107553]
															0610009E02Rik	RIKEN cDNA 0610009E02 gene [Source:MGI Symbol;Acc:MGI:3698435]
															Gm35455	predicted gene, 35455 [Source:MGI Symbol;Acc:MGI:5594614]
															Rcc1l	reculator of chromosome condensation 1 like [Source:MGI Symbol;Acc:MGI:2137600]
															Gm24996	predicted gene, 24996 [Source:MGI Symbol;Acc:MGI:5454773]
															Mmrn2	multimerin 2 [Source:MGI Symbol;Acc:MGI:2385618]
															Leng1	leukocyte receptor cluster (LRC) member 1 [Source:MGI Symbol;Acc:MGI:1917007]
															Acsbg1	acyl-CoA synthetase bubblegum family member 1 [Source:MGI Symbol;Acc:MGI:2385656]
															Prdm8	PR domain containing 8 [Source:MGI Symbol;Acc:MGI:1924880]
															Gja1	gap junction protein, alpha 1 [Source:MGI Symbol;Acc:MGI:95713]
															Lynx1	Ly6/neurotoxin 1 [Source:MGI Symbol;Acc:MGI:1345180]
															Rhbdf1	rhomboid 5 homolog 1 [Source:MGI Symbol;Acc:MGI:104328]
															Tshz2	teashirt zinc finger family member 2 [Source:MGI Symbol;Acc:MGI:2153084]
															Rimklb	ribosomal modification protein rimK-like family member B [Source:MGI Symbol;Acc:MGI:1918325]
															Ttn	titin [Source:MGI Symbol;Acc:MGI:98864]
															Plxna1	plexin A1 [Source:MGI Symbol;Acc:MGI:107685]
															Htra1	HtrA serine peptidase 1 [Source:MGI Symbol;Acc:MGI:1929076]
															Sorcs2	sortilin-related VPS10 domain containing receptor 2 [Source:MGI Symbol;Acc:MGI:1932289]
															Cpne2	copine II [Source:MGI Symbol;Acc:MGI:2387578]
															Slc9a3r1	solute carrier family 9 (sodium/hydrogen exchanger), member 3 regulator 1 [Source:MGI Symbol;Acc:MGI:1349482]
															Exd2	exonuclease 3'-5' domain containing 2 [Source:MGI Symbol;Acc:MGI:1922485]
															Elovl5	ELOVL family member 5, elongation of long chain fatty acids (yeast) [Source:MGI Symbol;Acc:MGI:1916051]
															Zfp617	zinc finger protein 617 [Source:MGI Symbol;Acc:MGI:2684459]
															Tekt1	tektin 1 [Source:MGI Symbol;Acc:MGI:1333819]
															Pcdhb13	protocadherin beta 13 [Source:MGI Symbol;Acc:MGI:2136748]
															Dhodh	dihydroorotate dehydrogenase [Source:MGI Symbol;Acc:MGI:1928378]
															Spon1	spondin 1, (f-spondin) extracellular matrix protein [Source:MGI Symbol;Acc:MGI:2385287]
															C130089K02Rik	RIKEN cDNA C130089K02 gene [Source:MGI Symbol;Acc:MGI:2444420]
															Zfp334	zinc finger protein 334 [Source:MGI Symbol;Acc:MGI:2388656]
															Mro	maestro [Source:MGI Symbol;Acc:MGI:2152817]
															Kcnd3	potassium voltage-gated channel, Shal-related family, member 3 [Source:MGI Symbol;Acc:MGI:1928743]
															Il34	interleukin 34 [Source:MGI Symbol;Acc:MGI:1923777]
															Pax6	paired box 6 [Source:MGI Symbol;Acc:MGI:97490]
															Gm26387	predicted gene, 26387 [Source:MGI Symbol;Acc:MGI:5456164]
															Gm15983	predicted gene 15983 [Source:MGI Symbol;Acc:MGI:3805549]
															Sipa1l3	signal-induced proliferation-associated 1 like 3 [Source:MGI Symbol;Acc:MGI:1921456]
															1700003F12Rik	RIKEN cDNA 1700003F12 gene [Source:MGI Symbol;Acc:MGI:1922730]
															Vwa8	von Willebrand factor A domain containing 8 [Source:MGI Symbol;Acc:MGI:1919008]
															Eva1c	eva-1 homolog C (C. elegans) [Source:MGI Symbol;Acc:MGI:1918217]
															Stard10	START domain containing 10 [Source:MGI Symbol;Acc:MGI:1860093]
															Gtf2h1	general transcription factor II H, polypeptide 1 [Source:MGI Symbol;Acc:MGI:1277216]
															Smim19	small integral membrane protein 19 [Source:MGI Symbol;Acc:MGI:2142501]
															Dclk1	doublecortin-like kinase 1 [Source:MGI Symbol;Acc:MGI:1330861]
															Wnk2	WNK lysine deficient protein kinase 2 [Source:MGI Symbol;Acc:MGI:1922857]
															Pde9a	phosphodiesterase 9A [Source:MGI Symbol;Acc:MGI:1277179]
															Hlf	hepatic leukemia factor [Source:MGI Symbol;Acc:MGI:96108]
															Gm37310	predicted gene, 37310 [Source:MGI Symbol;Acc:MGI:5610538]
															Nrarp	Notch-regulated ankyrin repeat protein [Source:MGI Symbol;Acc:MGI:1914372]
															Ighd	immunoglobulin heavy constant delta [Source:MGI Symbol;Acc:MGI:96447]
															Gm46620	predicted gene, 46620 [Source:MGI Symbol;Acc:MGI:5826257]
															Qrich2	glutamine rich 2 [Source:MGI Symbol;Acc:MGI:2684912]
															Gm12925	predicted gene 12925 [Source:MGI Symbol;Acc:MGI:3651536]
															Lrfn1	leucine rich repeat and fibronectin type III domain containing 1 [Source:MGI Symbol;Acc:MGI:2136810]
															Zfp712	zinc finger protein 712 [Source:MGI Symbol;Acc:MGI:1925501]
															Arl16	ADP-ribosylation factor-like 16 [Source:MGI Symbol;Acc:MGI:1917567]
															Sfrp5	secreted frizzled-related sequence protein 5 [Source:MGI Symbol;Acc:MGI:1860298]
															BC004004	cDNA sequence BC004004 [Source:MGI Symbol;Acc:MGI:2136782]
															Gm45890	predicted gene 45890 [Source:MGI Symbol;Acc:MGI:5805005]
															Cyp4f14	cytochrome P450, family 4, subfamily f, polypeptide 14 [Source:MGI Symbol;Acc:MGI:1927669]
															B130046B21Rik	RIKEN cDNA B130046B21 gene [Source:MGI Symbol;Acc:MGI:3704458]
															Rdm1	RAD52 motif 1 [Source:MGI Symbol;Acc:MGI:1913849]
															Cachd1	cache domain containing 1 [Source:MGI Symbol;Acc:MGI:2444177]
															Ttll9	tubulin tyrosine ligase-like family, member 9 [Source:MGI Symbol;Acc:MGI:1913589]
															Dzip1	DAZ interacting protein 1 [Source:MGI Symbol;Acc:MGI:1914311]
															Syce1	synaptonemal complex central element protein 1 [Source:MGI Symbol;Acc:MGI:1921325]
															Baalc	brain and acute leukemia, cytoplasmic [Source:MGI Symbol;Acc:MGI:1928704]
															Il18r1	interleukin 18 receptor 1 [Source:MGI Symbol;Acc:MGI:105383]
															Lmo7	LIM domain only 7 [Source:MGI Symbol;Acc:MGI:1353586]
															Cfap206	cilia and flagella associated protein 206 [Source:MGI Symbol;Acc:MGI:1916579]
															Tchp	trichoplein, keratin filament binding [Source:MGI Symbol;Acc:MGI:1925082]
															Vps26a	VPS26 retromer complex component A [Source:MGI Symbol;Acc:MGI:1353654]
															Slc35b1	solute carrier family 35, member B1 [Source:MGI Symbol;Acc:MGI:1343133]
															Msi2	musashi RNA-binding protein 2 [Source:MGI Symbol;Acc:MGI:1923876]
															Nova2	NOVA alternative splicing regulator 2 [Source:MGI Symbol;Acc:MGI:104296]
															Gm38948	predicted gene, 38948 [Source:MGI Symbol;Acc:MGI:5621833]
															Gm29508	predicted gene 29508 [Source:MGI Symbol;Acc:MGI:5580214]
															Slc25a34	solute carrier family 25, member 34 [Source:MGI Symbol;Acc:MGI:2686215]
															Rnf103	ring finger protein 103 [Source:MGI Symbol;Acc:MGI:109483]
															Mfsd2a	major facilitator superfamily domain containing 2A [Source:MGI Symbol;Acc:MGI:1923824]
															Scn1b	sodium channel, voltage-gated, type I, beta [Source:MGI Symbol;Acc:MGI:98247]
															Fuz	fuzzy planar cell polarity protein [Source:MGI Symbol;Acc:MGI:1917550]
															Lactb	lactamase, beta [Source:MGI Symbol;Acc:MGI:1933395]
															Tlcd4	TLC domain containing 4 [Source:MGI Symbol;Acc:MGI:1923195]
															Fgfr3	fibroblast growth factor receptor 3 [Source:MGI Symbol;Acc:MGI:95524]
															Cntnap2	contactin associated protein-like 2 [Source:MGI Symbol;Acc:MGI:1914047]
															Fam71a	family with sequence similarity 71, member A [Source:MGI Symbol;Acc:MGI:3588202]
															Fam20a	family with sequence similarity 20, member A [Source:MGI Symbol;Acc:MGI:2388266]
															Slc19a3	solute carrier family 19, member 3 [Source:MGI Symbol;Acc:MGI:1931307]
															Dtx1	deltex 1, E3 ubiquitin ligase [Source:MGI Symbol;Acc:MGI:1352744]
															Tubgcp5	tubulin, gamma complex associated protein 5 [Source:MGI Symbol;Acc:MGI:2178836]
															Glul	glutamate-ammonia ligase (glutamine synthetase) [Source:MGI Symbol;Acc:MGI:95739]
															Pigx	phosphatidylinositol glycan anchor biosynthesis, class X [Source:MGI Symbol;Acc:MGI:1919334]
															Gm50035	predicted gene, 50035 [Source:MGI Symbol;Acc:MGI:6275340]
															Gm45760	predicted gene 45760 [Source:MGI Symbol;Acc:MGI:5804875]
															Spock2	sparc/osteonectin, cwcv and kazal-like domains proteoglycan 2 [Source:MGI Symbol;Acc:MGI:1891351]
															Gmps	guanine monophosphate synthetase [Source:MGI Symbol;Acc:MGI:2448526]
															Nrxn2	neurexin II [Source:MGI Symbol;Acc:MGI:1096362]
															Tmem246	transmembrane protein 246 [Source:MGI Symbol;Acc:MGI:1914313]
															AC156546.1	novel transcript
															Lurap1	leucine rich adaptor protein 1 [Source:MGI Symbol;Acc:MGI:1915325]
															Herc3	hect domain and RLD 3 [Source:MGI Symbol;Acc:MGI:1921248]
															Rfx3	regulatory factor X, 3 (influences HLA class II expression) [Source:MGI Symbol;Acc:MGI:106582]
															Gm10575	predicted gene 10575 [Source:MGI Symbol;Acc:MGI:3708765]
															Gm42463	predicted gene 42463 [Source:MGI Symbol;Acc:MGI:5662600]
															Ccdc74a	coiled-coil domain containing 74A [Source:MGI Symbol;Acc:MGI:1919565]
															Abcc9	ATP-binding cassette, sub-family C (CFTR/MRP), member 9 [Source:MGI Symbol;Acc:MGI:1352630]
															Gm48735	predicted gene, 48735 [Source:MGI Symbol;Acc:MGI:6098399]
															Ptprt	protein tyrosine phosphatase, receptor type, T [Source:MGI Symbol;Acc:MGI:1321152]
															Mphosph6	M phase phosphoprotein 6 [Source:MGI Symbol;Acc:MGI:1915783]
															Pltp	phospholipid transfer protein [Source:MGI Symbol;Acc:MGI:103151]
															Chadl	chondroadherin-like [Source:MGI Symbol;Acc:MGI:3036284]
															Atp13a4	ATPase type 13A4 [Source:MGI Symbol;Acc:MGI:1924456]
															Gm38392	predicted gene, 38392 [Source:MGI Symbol;Acc:MGI:5613632]
															Gm10179	predicted gene 10179 [Source:MGI Symbol;Acc:MGI:3708748]
															Adgrf5	adhesion G protein-coupled receptor F5 [Source:MGI Symbol;Acc:MGI:2182928]
															Sybu	syntabulin (syntaxin-interacting) [Source:MGI Symbol;Acc:MGI:2442392]
															Gm2387	predicted gene 2387 [Source:MGI Symbol;Acc:MGI:3780555]
															Lix1l	Lix1-like [Source:MGI Symbol;Acc:MGI:3036267]
															Gm12532	predicted gene 12532 [Source:MGI Symbol;Acc:MGI:3650618]
															Ralgapa1	Ral GTPase activating protein, alpha subunit 1 [Source:MGI Symbol;Acc:MGI:1931050]
															Tbx1	T-box 1 [Source:MGI Symbol;Acc:MGI:98493]
															Sox1ot	Sox1 overlapping transcript [Source:MGI Symbol;Acc:MGI:3645522]
															Cacng8	calcium channel, voltage-dependent, gamma subunit 8 [Source:MGI Symbol;Acc:MGI:1932376]
															Gpr37l1	G protein-coupled receptor 37-like 1 [Source:MGI Symbol;Acc:MGI:1928503]
															Vtn	vitronectin [Source:MGI Symbol;Acc:MGI:98940]
															Cnot2	CCR4-NOT transcription complex, subunit 2 [Source:MGI Symbol;Acc:MGI:1919318]
															Dhx34	DEAH (Asp-Glu-Ala-His) box polypeptide 34 [Source:MGI Symbol;Acc:MGI:1918973]
															Paqr6	progestin and adipoQ receptor family member VI [Source:MGI Symbol;Acc:MGI:1916207]
															Sf3a2	splicing factor 3a, subunit 2 [Source:MGI Symbol;Acc:MGI:104912]
															Slit2	slit guidance ligand 2 [Source:MGI Symbol;Acc:MGI:1315205]
															Fjx1	four jointed box 1 [Source:MGI Symbol;Acc:MGI:1341907]
															Cfap97d2	CFAP97 domain containing 2 [Source:MGI Symbol;Acc:MGI:2685952]
															Gm3226	predicted gene 3226 [Source:MGI Symbol;Acc:MGI:3804968]
															Col5a2	collagen, type V, alpha 2 [Source:MGI Symbol;Acc:MGI:88458]
															Tcaf2	TRPM8 channel-associated factor 2 [Source:MGI Symbol;Acc:MGI:2385258]
															Gabrg1	gamma-aminobutyric acid (GABA) A receptor, subunit gamma 1 [Source:MGI Symbol;Acc:MGI:103156]
															Yeats4	YEATS domain containing 4 [Source:MGI Symbol;Acc:MGI:1927224]
															Klra8	killer cell lectin-like receptor, subfamily A, member 8 [Source:MGI Symbol;Acc:MGI:102968]
															Nxn	nucleoredoxin [Source:MGI Symbol;Acc:MGI:109331]
															Aip	aryl-hydrocarbon receptor-interacting protein [Source:MGI Symbol;Acc:MGI:109622]
															Syn2	synapsin II [Source:MGI Symbol;Acc:MGI:103020]
															Slc13a5	solute carrier family 13 (sodium-dependent citrate transporter), member 5 [Source:MGI Symbol;Acc:MGI:3037150]
															Grid1	glutamate receptor, ionotropic, delta 1 [Source:MGI Symbol;Acc:MGI:95812]
															Slc4a4	solute carrier family 4 (anion exchanger), member 4 [Source:MGI Symbol;Acc:MGI:1927555]
															Rhob	ras homolog family member B [Source:MGI Symbol;Acc:MGI:107949]
															Ccbe1	collagen and calcium binding EGF domains 1 [Source:MGI Symbol;Acc:MGI:2445053]
															Nat14	N-acetyltransferase 14 [Source:MGI Symbol;Acc:MGI:3039561]
															Shisa8	shisa family member 8 [Source:MGI Symbol;Acc:MGI:2146080]
															D3Ertd751e	DNA segment, Chr 3, ERATO Doi 751, expressed [Source:MGI Symbol;Acc:MGI:1289213]
															Josd1	Josephin domain containing 1 [Source:MGI Symbol;Acc:MGI:1921408]
															Maneal	mannosidase, endo-alpha-like [Source:MGI Symbol;Acc:MGI:2684896]
															Hhex	hematopoietically expressed homeobox [Source:MGI Symbol;Acc:MGI:96086]
															Pcdhga3	protocadherin gamma subfamily A, 3 [Source:MGI Symbol;Acc:MGI:1935215]
															Hmgcs2	3-hydroxy-3-methylglutaryl-Coenzyme A synthase 2 [Source:MGI Symbol;Acc:MGI:101939]
															Sema3c	sema domain, immunoglobulin domain (Ig), short basic domain, secreted, (semaphorin) 3C [Source:MGI Symbol;Acc:MGI:107557]
															Gm45867	predicted gene 45867 [Source:MGI Symbol;Acc:MGI:5804982]
															Plppr3	phospholipid phosphatase related 3 [Source:MGI Symbol;Acc:MGI:2388640]
															Sox1	SRY (sex determining region Y)-box 1 [Source:MGI Symbol;Acc:MGI:98357]
															Chil1	chitinase-like 1 [Source:MGI Symbol;Acc:MGI:1340899]
															Gm37183	predicted gene, 37183 [Source:MGI Symbol;Acc:MGI:5610411]
															R3hdm4	R3H domain containing 4 [Source:MGI Symbol;Acc:MGI:1924814]
															Sirt5	sirtuin 5 [Source:MGI Symbol;Acc:MGI:1915596]
															Taf3	TATA-box binding protein associated factor 3 [Source:MGI Symbol;Acc:MGI:2388097]
															Nog	noggin [Source:MGI Symbol;Acc:MGI:104327]
															Yrdc	yrdC domain containing (E.coli) [Source:MGI Symbol;Acc:MGI:2387201]
															Kcnj10	potassium inwardly-rectifying channel, subfamily J, member 10 [Source:MGI Symbol;Acc:MGI:1194504]
															Tmem100	transmembrane protein 100 [Source:MGI Symbol;Acc:MGI:1915138]
															Reck	reversion-inducing-cysteine-rich protein with kazal motifs [Source:MGI Symbol;Acc:MGI:1855698]
															Tie1	tyrosine kinase with immunoglobulin-like and EGF-like domains 1 [Source:MGI Symbol;Acc:MGI:99906]
															D1Ertd622e	DNA segment, Chr 1, ERATO Doi 622, expressed [Source:MGI Symbol;Acc:MGI:1277184]
															Endou	endonuclease, polyU-specific [Source:MGI Symbol;Acc:MGI:97746]
															Ccni	cyclin I [Source:MGI Symbol;Acc:MGI:1341077]
															Itm2a	integral membrane protein 2A [Source:MGI Symbol;Acc:MGI:107706]
															Pdlim5	PDZ and LIM domain 5 [Source:MGI Symbol;Acc:MGI:1927489]
															Lrrc4	leucine rich repeat containing 4 [Source:MGI Symbol;Acc:MGI:2182081]
															Pde7b	phosphodiesterase 7B [Source:MGI Symbol;Acc:MGI:1352752]
															Trim9	tripartite motif-containing 9 [Source:MGI Symbol;Acc:MGI:2137354]
															Ascl1	achaete-scute family bHLH transcription factor 1 [Source:MGI Symbol;Acc:MGI:96919]
															Plscr4	phospholipid scramblase 4 [Source:MGI Symbol;Acc:MGI:2143267]
															Cped1	cadherin-like and PC-esterase domain containing 1 [Source:MGI Symbol;Acc:MGI:2444814]
															Dpp10	dipeptidylpeptidase 10 [Source:MGI Symbol;Acc:MGI:2442409]
															Ptk2b	PTK2 protein tyrosine kinase 2 beta [Source:MGI Symbol;Acc:MGI:104908]
															Ino80e	INO80 complex subunit E [Source:MGI Symbol;Acc:MGI:2141881]
															Sh3bp5	SH3-domain binding protein 5 (BTK-associated) [Source:MGI Symbol;Acc:MGI:1344391]
															Dr1	down-regulator of transcription 1 [Source:MGI Symbol;Acc:MGI:1100515]
															Trim67	tripartite motif-containing 67 [Source:MGI Symbol;Acc:MGI:3045323]
															Heyl	hairy/enhancer-of-split related with YRPW motif-like [Source:MGI Symbol;Acc:MGI:1860511]
															Erc1	ELKS/RAB6-interacting/CAST family member 1 [Source:MGI Symbol;Acc:MGI:2151013]
															Tor3a	torsin family 3, member A [Source:MGI Symbol;Acc:MGI:1353652]
															Gm34583	predicted gene, 34583 [Source:MGI Symbol;Acc:MGI:5593742]
															Slc24a1	solute carrier family 24 (sodium/potassium/calcium exchanger), member 1 [Source:MGI Symbol;Acc:MGI:2384871]
															Ptprb	protein tyrosine phosphatase, receptor type, B [Source:MGI Symbol;Acc:MGI:97809]
															Ccdc63	coiled-coil domain containing 63 [Source:MGI Symbol;Acc:MGI:3607777]
															Cyp4f15	cytochrome P450, family 4, subfamily f, polypeptide 15 [Source:MGI Symbol;Acc:MGI:2146921]
															Fmo2	flavin containing monooxygenase 2 [Source:MGI Symbol;Acc:MGI:1916776]
															Grm3	glutamate receptor, metabotropic 3 [Source:MGI Symbol;Acc:MGI:1351340]
															Txndc12	thioredoxin domain containing 12 (endoplasmic reticulum) [Source:MGI Symbol;Acc:MGI:1913323]
															Tor2a	torsin family 2, member A [Source:MGI Symbol;Acc:MGI:1353596]
															Unc93b1	unc-93 homolog B1, TLR signaling regulator [Source:MGI Symbol;Acc:MGI:1859307]
															Tril	TLR4 interactor with leucine-rich repeats [Source:MGI Symbol;Acc:MGI:1914123]
															Gm36742	predicted gene, 36742 [Source:MGI Symbol;Acc:MGI:5595901]
															Gm13688	predicted gene 13688 [Source:MGI Symbol;Acc:MGI:3652062]
															Hdgfl3	HDGF like 3 [Source:MGI Symbol;Acc:MGI:1352760]
															Bex2	brain expressed X-linked 2 [Source:MGI Symbol;Acc:MGI:1338017]
															Mapk12	mitogen-activated protein kinase 12 [Source:MGI Symbol;Acc:MGI:1353438]
															1810062G17Rik	RIKEN cDNA 1810062G17 gene [Source:MGI Symbol;Acc:MGI:1919532]
															Lrrc8c	leucine rich repeat containing 8 family, member C [Source:MGI Symbol;Acc:MGI:2140839]
															Bmpr1a	bone morphogenetic protein receptor, type 1A [Source:MGI Symbol;Acc:MGI:1338938]
															Sphk2	sphingosine kinase 2 [Source:MGI Symbol;Acc:MGI:1861380]
															Uimc1	ubiquitin interaction motif containing 1 [Source:MGI Symbol;Acc:MGI:103185]
															Heatr3	HEAT repeat containing 3 [Source:MGI Symbol;Acc:MGI:2444491]
															4933407L21Rik	RIKEN cDNA 4933407L21 gene [Source:MGI Symbol;Acc:MGI:1918391]
															Cldn10	claudin 10 [Source:MGI Symbol;Acc:MGI:1913101]
															Cd37	CD37 antigen [Source:MGI Symbol;Acc:MGI:88330]
															Csrnp2	cysteine-serine-rich nuclear protein 2 [Source:MGI Symbol;Acc:MGI:2386852]
															Fxyd3	FXYD domain-containing ion transport regulator 3 [Source:MGI Symbol;Acc:MGI:107497]
															Slc4a3	solute carrier family 4 (anion exchanger), member 3 [Source:MGI Symbol;Acc:MGI:109350]
															Gm35040	predicted gene, 35040 [Source:MGI Symbol;Acc:MGI:5594199]
															Chl1	cell adhesion molecule L1-like [Source:MGI Symbol;Acc:MGI:1098266]
															Rbm17	RNA binding motif protein 17 [Source:MGI Symbol;Acc:MGI:1924188]
															Arhgap42	Rho GTPase activating protein 42 [Source:MGI Symbol;Acc:MGI:1918794]
															Ltbr	lymphotoxin B receptor [Source:MGI Symbol;Acc:MGI:104875]
															Gramd3	GRAM domain containing 3 [Source:MGI Symbol;Acc:MGI:1914815]
															Garem1	GRB2 associated regulator of MAPK1 subtype 1 [Source:MGI Symbol;Acc:MGI:2685790]
															Rasgrp1	RAS guanyl releasing protein 1 [Source:MGI Symbol;Acc:MGI:1314635]
															Psmd3	proteasome (prosome, macropain) 26S subunit, non-ATPase, 3 [Source:MGI Symbol;Acc:MGI:98858]
															Gm6145	predicted gene 6145 [Source:MGI Symbol;Acc:MGI:3779559]
															Slc2a4	solute carrier family 2 (facilitated glucose transporter), member 4 [Source:MGI Symbol;Acc:MGI:95758]
															BC067074	cDNA sequence BC067074 [Source:MGI Symbol;Acc:MGI:3040697]
															Hey2	hairy/enhancer-of-split related with YRPW motif 2 [Source:MGI Symbol;Acc:MGI:1341884]
															Ogdhl	oxoglutarate dehydrogenase-like [Source:MGI Symbol;Acc:MGI:3616088]
															4932438H23Rik	RIKEN cDNA 4932438H23 gene [Source:MGI Symbol;Acc:MGI:1921637]
															Pcdhga8	protocadherin gamma subfamily A, 8 [Source:MGI Symbol;Acc:MGI:1935221]
															Gm32401	predicted gene, 32401 [Source:MGI Symbol;Acc:MGI:5591560]
															Itga7	integrin alpha 7 [Source:MGI Symbol;Acc:MGI:102700]
															Fam81a	family with sequence similarity 81, member A [Source:MGI Symbol;Acc:MGI:1924136]
															Lrrc4c	leucine rich repeat containing 4C [Source:MGI Symbol;Acc:MGI:2442636]
															Ltbp1	latent transforming growth factor beta binding protein 1 [Source:MGI Symbol;Acc:MGI:109151]
															Bace2	beta-site APP-cleaving enzyme 2 [Source:MGI Symbol;Acc:MGI:1860440]
															Hsd11b1	hydroxysteroid 11-beta dehydrogenase 1 [Source:MGI Symbol;Acc:MGI:103562]
															Tfcp2l1	transcription factor CP2-like 1 [Source:MGI Symbol;Acc:MGI:2444691]
															Frat1	frequently rearranged in advanced T cell lymphomas [Source:MGI Symbol;Acc:MGI:109450]
															Lmo1	LIM domain only 1 [Source:MGI Symbol;Acc:MGI:102812]
															Fabp7	fatty acid binding protein 7, brain [Source:MGI Symbol;Acc:MGI:101916]
															Itga1	integrin alpha 1 [Source:MGI Symbol;Acc:MGI:96599]
															Pcp4l1	Purkinje cell protein 4-like 1 [Source:MGI Symbol;Acc:MGI:1913675]
															Imp3	IMP3, U3 small nucleolar ribonucleoprotein [Source:MGI Symbol;Acc:MGI:1916119]
															Rpl9-ps6	ribosomal protein L9, pseudogene 6 [Source:MGI Symbol;Acc:MGI:3642682]
															Fhod3	formin homology 2 domain containing 3 [Source:MGI Symbol;Acc:MGI:1925847]
															Dipk1a	divergent protein kinase domain 1A [Source:MGI Symbol;Acc:MGI:1914516]
															Mir100hg	Mir100 Mirlet7a-2 Mir125b-1 cluster host gene [Source:MGI Symbol;Acc:MGI:1920394]
															Mthfd2l	methylenetetrahydrofolate dehydrogenase (NADP+ dependent) 2-like [Source:MGI Symbol;Acc:MGI:1915871]
															Ube2d2a	ubiquitin-conjugating enzyme E2D 2A [Source:MGI Symbol;Acc:MGI:1930715]
															Ifnar2	interferon (alpha and beta) receptor 2 [Source:MGI Symbol;Acc:MGI:1098243]
															Faim	Fas apoptotic inhibitory molecule [Source:MGI Symbol;Acc:MGI:1344387]
															Pcdh17	protocadherin 17 [Source:MGI Symbol;Acc:MGI:2684924]
															Nol7	nucleolar protein 7 [Source:MGI Symbol;Acc:MGI:1917328]
															Slc25a18	solute carrier family 25 (mitochondrial carrier), member 18 [Source:MGI Symbol;Acc:MGI:1919053]
															Irf4	interferon regulatory factor 4 [Source:MGI Symbol;Acc:MGI:1096873]
															Fam171a1	family with sequence similarity 171, member A1 [Source:MGI Symbol;Acc:MGI:2442917]
															Trhde	TRH-degrading enzyme [Source:MGI Symbol;Acc:MGI:2384311]
															H2-DMb2	histocompatibility 2, class II, locus Mb2 [Source:MGI Symbol;Acc:MGI:95923]
															C130071C03Rik	RIKEN cDNA C130071C03 gene [Source:MGI Symbol;Acc:MGI:2443574]
															Msrb3	methionine sulfoxide reductase B3 [Source:MGI Symbol;Acc:MGI:2443538]
															Ppargc1a	peroxisome proliferative activated receptor, gamma, coactivator 1 alpha [Source:MGI Symbol;Acc:MGI:1342774]
															Fmnl3	formin-like 3 [Source:MGI Symbol;Acc:MGI:109569]
															Ptch1	patched 1 [Source:MGI Symbol;Acc:MGI:105373]
															Rpl37rt	ribosomal protein L37, retrotransposed [Source:MGI Symbol;Acc:MGI:3651519]
															Nsdhl	NAD(P) dependent steroid dehydrogenase-like [Source:MGI Symbol;Acc:MGI:1099438]
															Akap12	A kinase (PRKA) anchor protein (gravin) 12 [Source:MGI Symbol;Acc:MGI:1932576]
															Xlr4c	X-linked lymphocyte-regulated 4C [Source:MGI Symbol;Acc:MGI:3574099]
															Gm8113	predicted gene 8113 [Source:MGI Symbol;Acc:MGI:3648791]
															Acat3	acetyl-Coenzyme A acetyltransferase 3 [Source:MGI Symbol;Acc:MGI:109182]
															Gm19935	predicted gene, 19935 [Source:MGI Symbol;Acc:MGI:5012120]
															Basp1	brain abundant, membrane attached signal protein 1 [Source:MGI Symbol;Acc:MGI:1917600]
															Ap3m2	adaptor-related protein complex 3, mu 2 subunit [Source:MGI Symbol;Acc:MGI:1929214]
															Sox21	SRY (sex determining region Y)-box 21 [Source:MGI Symbol;Acc:MGI:2654070]
															Ramp2	receptor (calcitonin) activity modifying protein 2 [Source:MGI Symbol;Acc:MGI:1859650]
															Phka1	phosphorylase kinase alpha 1 [Source:MGI Symbol;Acc:MGI:97576]
															Prodh	proline dehydrogenase [Source:MGI Symbol;Acc:MGI:97770]
															Prkar2b	protein kinase, cAMP dependent regulatory, type II beta [Source:MGI Symbol;Acc:MGI:97760]
															Snx11	sorting nexin 11 [Source:MGI Symbol;Acc:MGI:1921729]
															Fat4	FAT atypical cadherin 4 [Source:MGI Symbol;Acc:MGI:3045256]
															Cdc42se2	CDC42 small effector 2 [Source:MGI Symbol;Acc:MGI:1919979]
															Gm13340	predicted gene 13340 [Source:MGI Symbol;Acc:MGI:3650227]
															Lef1os1	LEF1 opposite strand RNA 1 [Source:MGI Symbol;Acc:MGI:5663489]
															D830035M03Rik	RIKEN cDNA D830035M03 gene [Source:MGI Symbol;Acc:MGI:2686558]
															Mir7666	microRNA 7666 [Source:MGI Symbol;Acc:MGI:5531297]
															Ap4e1	adaptor-related protein complex AP-4, epsilon 1 [Source:MGI Symbol;Acc:MGI:1336993]
															Vps28	vacuolar protein sorting 28 [Source:MGI Symbol;Acc:MGI:1914164]
															Fubp3	far upstream element (FUSE) binding protein 3 [Source:MGI Symbol;Acc:MGI:2443699]
															Pop7	processing of precursor 7, ribonuclease P family, (S. cerevisiae) [Source:MGI Symbol;Acc:MGI:1921347]
															Gm15932	predicted gene 15932 [Source:MGI Symbol;Acc:MGI:3802106]
															Celrr	cerebellum expressed regulatory RNA [Source:MGI Symbol;Acc:MGI:2685664]
															Ece1	endothelin converting enzyme 1 [Source:MGI Symbol;Acc:MGI:1101357]
															Frmpd1	FERM and PDZ domain containing 1 [Source:MGI Symbol;Acc:MGI:2446274]
															Hes6	hairy and enhancer of split 6 [Source:MGI Symbol;Acc:MGI:1859852]
															Nid1	nidogen 1 [Source:MGI Symbol;Acc:MGI:97342]
															Tox	thymocyte selection-associated high mobility group box [Source:MGI Symbol;Acc:MGI:2181659]
															Ppp2r2b	protein phosphatase 2, regulatory subunit B, beta [Source:MGI Symbol;Acc:MGI:1920180]
															Ttc33	tetratricopeptide repeat domain 33 [Source:MGI Symbol;Acc:MGI:1914765]
															Gm22581	predicted gene, 22581 [Source:MGI Symbol;Acc:MGI:5452358]
															CN725425	cDNA sequence CN725425 [Source:MGI Symbol;Acc:MGI:3613655]
															Tmem184c	transmembrane protein 184C [Source:MGI Symbol;Acc:MGI:2384562]
															Dennd5b	DENN/MADD domain containing 5B [Source:MGI Symbol;Acc:MGI:2444273]
															Flnb	filamin, beta [Source:MGI Symbol;Acc:MGI:2446089]
															Shisa2	shisa family member 2 [Source:MGI Symbol;Acc:MGI:2444716]
															Loxl1	lysyl oxidase-like 1 [Source:MGI Symbol;Acc:MGI:106096]
															Klhl21	kelch-like 21 [Source:MGI Symbol;Acc:MGI:1919288]
															Gm37069	predicted gene, 37069 [Source:MGI Symbol;Acc:MGI:5610297]
															Sec13	SEC13 homolog, nuclear pore and COPII coat complex component [Source:MGI Symbol;Acc:MGI:99832]
															AI429214	expressed sequence AI429214 [Source:MGI Symbol;Acc:MGI:2142538]
															Tmem219	transmembrane protein 219 [Source:MGI Symbol;Acc:MGI:1915992]
															Car5b	carbonic anhydrase 5b, mitochondrial [Source:MGI Symbol;Acc:MGI:1926249]
															Snord49b	small nucleolar RNA, C/D box 49B [Source:MGI Symbol;Acc:MGI:3819539]
															Adra2a	adrenergic receptor, alpha 2a [Source:MGI Symbol;Acc:MGI:87934]
															Ifi209	interferon activated gene 209 [Source:MGI Symbol;Acc:MGI:2138243]
															Fndc4	fibronectin type III domain containing 4 [Source:MGI Symbol;Acc:MGI:1917195]
															Rpf1	ribosome production factor 1 homolog [Source:MGI Symbol;Acc:MGI:1917535]
															Utrn	utrophin [Source:MGI Symbol;Acc:MGI:104631]
															Ak3	adenylate kinase 3 [Source:MGI Symbol;Acc:MGI:1860835]
															Palmd	palmdelphin [Source:MGI Symbol;Acc:MGI:2148896]
															Gm43654	predicted gene 43654 [Source:MGI Symbol;Acc:MGI:5663791]
															Pcdhga9	protocadherin gamma subfamily A, 9 [Source:MGI Symbol;Acc:MGI:1935226]
															Ncan	neurocan [Source:MGI Symbol;Acc:MGI:104694]
															Asphd2	aspartate beta-hydroxylase domain containing 2 [Source:MGI Symbol;Acc:MGI:1920148]
															Nadk2	NAD kinase 2, mitochondrial [Source:MGI Symbol;Acc:MGI:1915896]
															Exoc3l2	exocyst complex component 3-like 2 [Source:MGI Symbol;Acc:MGI:1921713]
															Thsd4	thrombospondin, type I, domain containing 4 [Source:MGI Symbol;Acc:MGI:2672033]
															Slc14a2	solute carrier family 14 (urea transporter), member 2 [Source:MGI Symbol;Acc:MGI:1351653]
															Spi1	spleen focus forming virus (SFFV) proviral integration oncogene [Source:MGI Symbol;Acc:MGI:98282]
															Bmpr1b	bone morphogenetic protein receptor, type 1B [Source:MGI Symbol;Acc:MGI:107191]
															Ctu2	cytosolic thiouridylase subunit 2 [Source:MGI Symbol;Acc:MGI:1914215]
															Psen1	presenilin 1 [Source:MGI Symbol;Acc:MGI:1202717]
															Upk1a	uroplakin 1A [Source:MGI Symbol;Acc:MGI:98911]
															Galk1	galactokinase 1 [Source:MGI Symbol;Acc:MGI:95730]
															Rarg	retinoic acid receptor, gamma [Source:MGI Symbol;Acc:MGI:97858]
															Hrh1	histamine receptor H1 [Source:MGI Symbol;Acc:MGI:107619]
															Fxyd7	FXYD domain-containing ion transport regulator 7 [Source:MGI Symbol;Acc:MGI:1889006]
															Gm11627	predicted gene 11627 [Source:MGI Symbol;Acc:MGI:3650659]
															Slc39a10	solute carrier family 39 (zinc transporter), member 10 [Source:MGI Symbol;Acc:MGI:1914515]
															Tsen34	tRNA splicing endonuclease subunit 34 [Source:MGI Symbol;Acc:MGI:1913328]
															Rftn2	raftlin family member 2 [Source:MGI Symbol;Acc:MGI:1921263]
															Rhno1	RAD9-HUS1-RAD1 interacting nuclear orphan 1 [Source:MGI Symbol;Acc:MGI:1915315]
															Pcdhb16	protocadherin beta 16 [Source:MGI Symbol;Acc:MGI:2136752]
															Micall2	MICAL-like 2 [Source:MGI Symbol;Acc:MGI:2444818]
															Zbtb22	zinc finger and BTB domain containing 22 [Source:MGI Symbol;Acc:MGI:1931870]
															Nars2	asparaginyl-tRNA synthetase 2 (mitochondrial)(putative) [Source:MGI Symbol;Acc:MGI:2142075]
															Agrn	agrin [Source:MGI Symbol;Acc:MGI:87961]
															Hyal1	hyaluronoglucosaminidase 1 [Source:MGI Symbol;Acc:MGI:96298]
															Gm35853	predicted gene, 35853 [Source:MGI Symbol;Acc:MGI:5595012]
															Dtwd2	DTW domain containing 2 [Source:MGI Symbol;Acc:MGI:1916107]
															Tigd3	tigger transposable element derived 3 [Source:MGI Symbol;Acc:MGI:2681860]
															Spry2	sprouty RTK signaling antagonist 2 [Source:MGI Symbol;Acc:MGI:1345138]
															Iba57	IBA57 homolog, iron-sulfur cluster assembly [Source:MGI Symbol;Acc:MGI:3041174]
															Ctxn2	cortexin 2 [Source:MGI Symbol;Acc:MGI:2139444]
															Ptprg	protein tyrosine phosphatase, receptor type, G [Source:MGI Symbol;Acc:MGI:97814]
															Raf1	v-raf-leukemia viral oncogene 1 [Source:MGI Symbol;Acc:MGI:97847]
															Hspb8	heat shock protein 8 [Source:MGI Symbol;Acc:MGI:2135756]
															Kdm1a	lysine (K)-specific demethylase 1A [Source:MGI Symbol;Acc:MGI:1196256]
															2610307P16Rik	RIKEN cDNA 2610307P16 gene [Source:MGI Symbol;Acc:MGI:1919768]
															Rgs6	regulator of G-protein signaling 6 [Source:MGI Symbol;Acc:MGI:1354730]
															Zfp93	zinc finger protein 93 [Source:MGI Symbol;Acc:MGI:107611]
															Slc35a4	solute carrier family 35, member A4 [Source:MGI Symbol;Acc:MGI:1915093]
															St3gal5	ST3 beta-galactoside alpha-2,3-sialyltransferase 5 [Source:MGI Symbol;Acc:MGI:1339963]
															2810403G07Rik	RIKEN cDNA 2810403G07 gene [Source:MGI Symbol;Acc:MGI:1917210]
															Ptger2	prostaglandin E receptor 2 (subtype EP2) [Source:MGI Symbol;Acc:MGI:97794]
															Trp53bp1	transformation related protein 53 binding protein 1 [Source:MGI Symbol;Acc:MGI:1351320]
															Nsmce3	NSE3 homolog, SMC5-SMC6 complex component [Source:MGI Symbol;Acc:MGI:1913897]
															Phyhipl	phytanoyl-CoA hydroxylase interacting protein-like [Source:MGI Symbol;Acc:MGI:1918161]
															Asb5	ankyrin repeat and SOCs box-containing 5 [Source:MGI Symbol;Acc:MGI:1923544]
															Gm44668	predicted gene 44668 [Source:MGI Symbol;Acc:MGI:5753244]
															Skap1	src family associated phosphoprotein 1 [Source:MGI Symbol;Acc:MGI:1925723]
															Flvcr2	feline leukemia virus subgroup C cellular receptor 2 [Source:MGI Symbol;Acc:MGI:2384974]
															Snhg7os	small nucleolar RNA host gene 7, opposite strand [Source:MGI Symbol;Acc:MGI:3045374]
															Gm44745	predicted gene 44745 [Source:MGI Symbol;Acc:MGI:5753321]
															Pdk2	pyruvate dehydrogenase kinase, isoenzyme 2 [Source:MGI Symbol;Acc:MGI:1343087]
															Cyp46a1	cytochrome P450, family 46, subfamily a, polypeptide 1 [Source:MGI Symbol;Acc:MGI:1341877]
															Ube2s	ubiquitin-conjugating enzyme E2S [Source:MGI Symbol;Acc:MGI:1925141]
															Mdk	midkine [Source:MGI Symbol;Acc:MGI:96949]
															Rpusd4	RNA pseudouridylate synthase domain containing 4 [Source:MGI Symbol;Acc:MGI:1919239]
															Rnf32	ring finger protein 32 [Source:MGI Symbol;Acc:MGI:1861747]
															Ptprz1	protein tyrosine phosphatase, receptor type Z, polypeptide 1 [Source:MGI Symbol;Acc:MGI:97816]
															Bcan	brevican [Source:MGI Symbol;Acc:MGI:1096385]
															Cacng7	calcium channel, voltage-dependent, gamma subunit 7 [Source:MGI Symbol;Acc:MGI:1932374]
															Gm17823	predicted gene, 17823 [Source:MGI Symbol;Acc:MGI:5010008]
															Syt7	synaptotagmin VII [Source:MGI Symbol;Acc:MGI:1859545]
															Trp53	transformation related protein 53 [Source:MGI Symbol;Acc:MGI:98834]
															Galnt15	polypeptide N-acetylgalactosaminyltransferase 15 [Source:MGI Symbol;Acc:MGI:1926004]
															Slc38a11	solute carrier family 38, member 11 [Source:MGI Symbol;Acc:MGI:2443383]
															Nsg1	neuron specific gene family member 1 [Source:MGI Symbol;Acc:MGI:109149]
															Kcnd2	potassium voltage-gated channel, Shal-related family, member 2 [Source:MGI Symbol;Acc:MGI:102663]
															Sox18	SRY (sex determining region Y)-box 18 [Source:MGI Symbol;Acc:MGI:103559]
															Pum3	pumilio RNA-binding family member 3 [Source:MGI Symbol;Acc:MGI:106253]
															Pcdhb5	protocadherin beta 5 [Source:MGI Symbol;Acc:MGI:2136739]
															Fmnl1	formin-like 1 [Source:MGI Symbol;Acc:MGI:1888994]
															Dbi	diazepam binding inhibitor [Source:MGI Symbol;Acc:MGI:94865]
															D030056L22Rik	RIKEN cDNA D030056L22 gene [Source:MGI Symbol;Acc:MGI:3583960]
															Psmd4	proteasome (prosome, macropain) 26S subunit, non-ATPase, 4 [Source:MGI Symbol;Acc:MGI:1201670]
															Gm47754	predicted gene, 47754 [Source:MGI Symbol;Acc:MGI:6096900]
															Teddm2	transmembrane epididymal family member 2 [Source:MGI Symbol;Acc:MGI:1923273]
															Gm47389	predicted gene, 47389 [Source:MGI Symbol;Acc:MGI:6096310]
															Fbln1	fibulin 1 [Source:MGI Symbol;Acc:MGI:95487]
															Asb4	ankyrin repeat and SOCS box-containing 4 [Source:MGI Symbol;Acc:MGI:1929751]
															Ccdc115	coiled-coil domain containing 115 [Source:MGI Symbol;Acc:MGI:1916918]
															Adamtsl5	ADAMTS-like 5 [Source:MGI Symbol;Acc:MGI:1913798]
															Arpin	actin-related protein 2/3 complex inhibitor [Source:MGI Symbol;Acc:MGI:1917670]
															Fam168a	family with sequence similarity 168, member A [Source:MGI Symbol;Acc:MGI:2442372]
															Pcdhga12	protocadherin gamma subfamily A, 12 [Source:MGI Symbol;Acc:MGI:1935229]
															Npsr1	neuropeptide S receptor 1 [Source:MGI Symbol;Acc:MGI:2441738]
															Rps6ka2	ribosomal protein S6 kinase, polypeptide 2 [Source:MGI Symbol;Acc:MGI:1342290]
															Tmem39a	transmembrane protein 39a [Source:MGI Symbol;Acc:MGI:1915096]
															Rbm3	RNA binding motif (RNP1, RRM) protein 3 [Source:MGI Symbol;Acc:MGI:1099460]
															Gm15564	predicted gene 15564 [Source:MGI Symbol;Acc:MGI:3783013]
															Pgls	6-phosphogluconolactonase [Source:MGI Symbol;Acc:MGI:1913421]
															Coq7	demethyl-Q 7 [Source:MGI Symbol;Acc:MGI:107207]
															Bfar	bifunctional apoptosis regulator [Source:MGI Symbol;Acc:MGI:1914368]
															Susd1	sushi domain containing 1 [Source:MGI Symbol;Acc:MGI:3651543]
															Stom	stomatin [Source:MGI Symbol;Acc:MGI:95403]
															Gpt2	glutamic pyruvate transaminase (alanine aminotransferase) 2 [Source:MGI Symbol;Acc:MGI:1915391]
															Pcdhgc4	protocadherin gamma subfamily C, 4 [Source:MGI Symbol;Acc:MGI:1935203]
															Vps18	VPS18 CORVET/HOPS core subunit [Source:MGI Symbol;Acc:MGI:2443626]
															Cgnl1	cingulin-like 1 [Source:MGI Symbol;Acc:MGI:1915428]
															Sox5	SRY (sex determining region Y)-box 5 [Source:MGI Symbol;Acc:MGI:98367]
															C030037D09Rik	RIKEN cDNA C030037D09 gene [Source:MGI Symbol;Acc:MGI:1924865]
															Gm23201	predicted gene, 23201 [Source:MGI Symbol;Acc:MGI:5452978]
															Nectin3	nectin cell adhesion molecule 3 [Source:MGI Symbol;Acc:MGI:1930171]
															Gm14113	predicted gene 14113 [Source:MGI Symbol;Acc:MGI:3652260]
															Mapk3	mitogen-activated protein kinase 3 [Source:MGI Symbol;Acc:MGI:1346859]
															Sod3	superoxide dismutase 3, extracellular [Source:MGI Symbol;Acc:MGI:103181]
															Gm14634	predicted gene 14634 [Source:MGI Symbol;Acc:MGI:3705147]
															Tmem179b	transmembrane protein 179B [Source:MGI Symbol;Acc:MGI:1914956]
															F3	coagulation factor III [Source:MGI Symbol;Acc:MGI:88381]
															Aph1b	aph1 homolog B, gamma secretase subunit [Source:MGI Symbol;Acc:MGI:3522097]
															Gm17115	predicted gene 17115 [Source:MGI Symbol;Acc:MGI:4937942]
															Slc35f1	solute carrier family 35, member F1 [Source:MGI Symbol;Acc:MGI:2139810]
															Fzd10	frizzled class receptor 10 [Source:MGI Symbol;Acc:MGI:2136761]
															Arhgap17	Rho GTPase activating protein 17 [Source:MGI Symbol;Acc:MGI:1917747]
															Cbs	cystathionine beta-synthase [Source:MGI Symbol;Acc:MGI:88285]
															Dag1	dystroglycan 1 [Source:MGI Symbol;Acc:MGI:101864]
															Stap2	signal transducing adaptor family member 2 [Source:MGI Symbol;Acc:MGI:2147039]
															Tprkb	Tp53rk binding protein [Source:MGI Symbol;Acc:MGI:1917036]
															Gm23183	predicted gene, 23183 [Source:MGI Symbol;Acc:MGI:5452960]
															Lonrf2	LON peptidase N-terminal domain and ring finger 2 [Source:MGI Symbol;Acc:MGI:1920209]
															Nat8	N-acetyltransferase 8 (GCN5-related) [Source:MGI Symbol;Acc:MGI:1915646]
															Parvg	parvin, gamma [Source:MGI Symbol;Acc:MGI:2158329]
															Tmem203	transmembrane protein 203 [Source:MGI Symbol;Acc:MGI:2443597]
															Egfr	epidermal growth factor receptor [Source:MGI Symbol;Acc:MGI:95294]
															B3galt2	UDP-Gal:betaGlcNAc beta 1,3-galactosyltransferase, polypeptide 2 [Source:MGI Symbol;Acc:MGI:1349461]
															S1pr1	sphingosine-1-phosphate receptor 1 [Source:MGI Symbol;Acc:MGI:1096355]
															Sltm	SAFB-like, transcription modulator [Source:MGI Symbol;Acc:MGI:1913910]
															Grin2c	glutamate receptor, ionotropic, NMDA2C (epsilon 3) [Source:MGI Symbol;Acc:MGI:95822]
															Gm14964	predicted gene 14964 [Source:MGI Symbol;Acc:MGI:3641621]
															Lrrc41	leucine rich repeat containing 41 [Source:MGI Symbol;Acc:MGI:2441984]
															Gcnt4	glucosaminyl (N-acetyl) transferase 4, core 2 (beta-1,6-N-acetylglucosaminyltransferase) [Source:MGI Symbol;Acc:MGI:2684919]
															Notch1	notch 1 [Source:MGI Symbol;Acc:MGI:97363]
															Gm21691	predicted gene, 21691 [Source:MGI Symbol;Acc:MGI:5435046]
															Cd276	CD276 antigen [Source:MGI Symbol;Acc:MGI:2183926]
															Arxes1	adipocyte-related X-chromosome expressed sequence 1 [Source:MGI Symbol;Acc:MGI:1923469]
															Apoa2	apolipoprotein A-II [Source:MGI Symbol;Acc:MGI:88050]
															Dph5	diphthamide biosynthesis 5 [Source:MGI Symbol;Acc:MGI:1916990]
															Lamtor3	late endosomal/lysosomal adaptor, MAPK and MTOR activator 3 [Source:MGI Symbol;Acc:MGI:1929467]
															Gm45412	predicted gene 45412 [Source:MGI Symbol;Acc:MGI:5791248]
															1700003M07Rik	RIKEN cDNA 1700003M07 gene [Source:MGI Symbol;Acc:MGI:1919475]
															Agt	angiotensinogen (serpin peptidase inhibitor, clade A, member 8) [Source:MGI Symbol;Acc:MGI:87963]
															H3c1	H3 clustered histone 1 [Source:MGI Symbol;Acc:MGI:2668828]
															Nrbp1	nuclear receptor binding protein 1 [Source:MGI Symbol;Acc:MGI:2183436]
															Rab11fip3	RAB11 family interacting protein 3 (class II) [Source:MGI Symbol;Acc:MGI:2444431]
															Dmp1	dentin matrix protein 1 [Source:MGI Symbol;Acc:MGI:94910]
															Otx2	orthodenticle homeobox 2 [Source:MGI Symbol;Acc:MGI:97451]
															Dpf1	D4, zinc and double PHD fingers family 1 [Source:MGI Symbol;Acc:MGI:1352748]
															Npm2	nucleophosmin/nucleoplasmin 2 [Source:MGI Symbol;Acc:MGI:1890811]
															Gm16286	predicted gene 16286 [Source:MGI Symbol;Acc:MGI:3833940]
															4732471J01Rik	RIKEN cDNA 4732471J01 gene [Source:MGI Symbol;Acc:MGI:3603586]
															Kcnj8	potassium inwardly-rectifying channel, subfamily J, member 8 [Source:MGI Symbol;Acc:MGI:1100508]
															1700028N14Rik	RIKEN cDNA 1700028N14 gene [Source:MGI Symbol;Acc:MGI:1920530]
															Caskin1	CASK interacting protein 1 [Source:MGI Symbol;Acc:MGI:2442952]
															Psma8	proteasome subunit alpha 8 [Source:MGI Symbol;Acc:MGI:1920927]
															Msi1	musashi RNA-binding protein 1 [Source:MGI Symbol;Acc:MGI:107376]
															Gm23753	predicted gene, 23753 [Source:MGI Symbol;Acc:MGI:5453530]
															Gm49310	predicted gene, 49310 [Source:MGI Symbol;Acc:MGI:6118813]
															Tmem25	transmembrane protein 25 [Source:MGI Symbol;Acc:MGI:1918937]
															Rbmxl1	RNA binding motif protein, X-linked like-1 [Source:MGI Symbol;Acc:MGI:1343045]
															Pard6a	par-6 family cell polarity regulator alpha [Source:MGI Symbol;Acc:MGI:1927223]
															Oas1c	2'-5' oligoadenylate synthetase 1C [Source:MGI Symbol;Acc:MGI:2149633]
															Gm40557	predicted gene, 40557 [Source:MGI Symbol;Acc:MGI:5623442]
															Ptcd1	pentatricopeptide repeat domain 1 [Source:MGI Symbol;Acc:MGI:1919049]
															Bloc1s3	biogenesis of lysosomal organelles complex-1, subunit 3 [Source:MGI Symbol;Acc:MGI:2678952]
															Zfp786	zinc finger protein 786 [Source:MGI Symbol;Acc:MGI:3026883]
															Thbs4	thrombospondin 4 [Source:MGI Symbol;Acc:MGI:1101779]
															Ncbp3	nuclear cap binding subunit 3 [Source:MGI Symbol;Acc:MGI:1914124]
															Cdk10	cyclin-dependent kinase 10 [Source:MGI Symbol;Acc:MGI:2448549]
															Tle1	transducin-like enhancer of split 1 [Source:MGI Symbol;Acc:MGI:104636]
															Dtx2	deltex 2, E3 ubiquitin ligase [Source:MGI Symbol;Acc:MGI:1921448]
															Stx4a	syntaxin 4A (placental) [Source:MGI Symbol;Acc:MGI:893577]
															Gm2176	predicted gene 2176 [Source:MGI Symbol;Acc:MGI:3780346]
															Gm6871	predicted gene 6871 [Source:MGI Symbol;Acc:MGI:3643456]
															Fmc1	formation of mitochondrial complex V assembly factor 1 [Source:MGI Symbol;Acc:MGI:1913367]
															Fam169a	family with sequence similarity 169, member A [Source:MGI Symbol;Acc:MGI:2444268]
															Psen2	presenilin 2 [Source:MGI Symbol;Acc:MGI:109284]
															Hdac8	histone deacetylase 8 [Source:MGI Symbol;Acc:MGI:1917565]
															Fam120c	family with sequence similarity 120, member C [Source:MGI Symbol;Acc:MGI:2387687]
															Rlbp1	retinaldehyde binding protein 1 [Source:MGI Symbol;Acc:MGI:97930]
															Gm15975	predicted gene 15975 [Source:MGI Symbol;Acc:MGI:3801944]
															Nt5c1a	5'-nucleotidase, cytosolic IA [Source:MGI Symbol;Acc:MGI:2155700]
															Retreg3	reticulophagy regulator family member 3 [Source:MGI Symbol;Acc:MGI:1915248]
															Mcrip1	MAPK regulated corepressor interacting protein 1 [Source:MGI Symbol;Acc:MGI:2384752]
															H2-DMa	histocompatibility 2, class II, locus DMa [Source:MGI Symbol;Acc:MGI:95921]
															Cdh10	cadherin 10 [Source:MGI Symbol;Acc:MGI:107436]
															Gm39090	predicted gene, 39090 [Source:MGI Symbol;Acc:MGI:5621975]
															Pars2	prolyl-tRNA synthetase (mitochondrial)(putative) [Source:MGI Symbol;Acc:MGI:2386296]
															Slfn5	schlafen 5 [Source:MGI Symbol;Acc:MGI:1329004]
															Gm38192	predicted gene, 38192 [Source:MGI Symbol;Acc:MGI:5611420]
															Gm44243	predicted gene, 44243 [Source:MGI Symbol;Acc:MGI:5690635]
															Fkbp7	FK506 binding protein 7 [Source:MGI Symbol;Acc:MGI:1336879]
															Peg3	paternally expressed 3 [Source:MGI Symbol;Acc:MGI:104748]
															Pcdhga10	protocadherin gamma subfamily A, 10 [Source:MGI Symbol;Acc:MGI:1935227]
															Trappc2l	trafficking protein particle complex 2-like [Source:MGI Symbol;Acc:MGI:1916295]
															Terf2ip	telomeric repeat binding factor 2, interacting protein [Source:MGI Symbol;Acc:MGI:1929871]
															Rhpn1	rhophilin, Rho GTPase binding protein 1 [Source:MGI Symbol;Acc:MGI:1098783]
															Gm49745	predicted gene, 49745 [Source:MGI Symbol;Acc:MGI:6215237]
															Khdrbs1	KH domain containing, RNA binding, signal transduction associated 1 [Source:MGI Symbol;Acc:MGI:893579]
															Ilrun	inflammation and lipid regulator with UBA-like and NBR1-like domains [Source:MGI Symbol;Acc:MGI:106281]
															Ogfr	opioid growth factor receptor [Source:MGI Symbol;Acc:MGI:1919325]
															Npas3	neuronal PAS domain protein 3 [Source:MGI Symbol;Acc:MGI:1351610]
															Cobll1	Cobl-like 1 [Source:MGI Symbol;Acc:MGI:2442894]
															Myh14	myosin, heavy polypeptide 14 [Source:MGI Symbol;Acc:MGI:1919210]
															Rnase10	ribonuclease, RNase A family, 10 (non-active) [Source:MGI Symbol;Acc:MGI:1922269]
															Pcnx4	pecanex homolog 4 [Source:MGI Symbol;Acc:MGI:1914958]
															Spry4	sprouty RTK signaling antagonist 4 [Source:MGI Symbol;Acc:MGI:1345144]
															Igsf11	immunoglobulin superfamily, member 11 [Source:MGI Symbol;Acc:MGI:2388477]
															3300005D01Rik	RIKEN cDNA 3300005D01 gene [Source:MGI Symbol;Acc:MGI:1925762]
															Hsdl1	hydroxysteroid dehydrogenase like 1 [Source:MGI Symbol;Acc:MGI:1919802]
															Ptp4a3	protein tyrosine phosphatase 4a3 [Source:MGI Symbol;Acc:MGI:1277098]
															Pom121	nuclear pore membrane protein 121 [Source:MGI Symbol;Acc:MGI:2137624]
															Taf4b	TATA-box binding protein associated factor 4b [Source:MGI Symbol;Acc:MGI:2152345]
															Trir	telomerase RNA component interacting RNase [Source:MGI Symbol;Acc:MGI:1922833]
															Zfp639	zinc finger protein 639 [Source:MGI Symbol;Acc:MGI:1915028]
															Spast	spastin [Source:MGI Symbol;Acc:MGI:1858896]
															Gm4705	predicted gene 4705 [Source:MGI Symbol;Acc:MGI:3782885]
															Pigk	phosphatidylinositol glycan anchor biosynthesis, class K [Source:MGI Symbol;Acc:MGI:1913863]
															Gm32296	predicted gene, 32296 [Source:MGI Symbol;Acc:MGI:5591455]
															Tafa5	TAFA chemokine like family member 5 [Source:MGI Symbol;Acc:MGI:2146182]
															Tmtc2	transmembrane and tetratricopeptide repeat containing 2 [Source:MGI Symbol;Acc:MGI:1914057]
															Mafa	v-maf musculoaponeurotic fibrosarcoma oncogene family, protein A (avian) [Source:MGI Symbol;Acc:MGI:2673307]
															Tmem35a	transmembrane protein 35A [Source:MGI Symbol;Acc:MGI:1914814]
															Entpd2	ectonucleoside triphosphate diphosphohydrolase 2 [Source:MGI Symbol;Acc:MGI:1096863]
															1010001B22Rik	RIKEN cDNA 1010001B22 gene [Source:MGI Symbol;Acc:MGI:1922653]
															Abhd10	abhydrolase domain containing 10 [Source:MGI Symbol;Acc:MGI:2442422]
															Rgcc	regulator of cell cycle [Source:MGI Symbol;Acc:MGI:1913464]
															Ckap4	cytoskeleton-associated protein 4 [Source:MGI Symbol;Acc:MGI:2444926]
															Rnf152	ring finger protein 152 [Source:MGI Symbol;Acc:MGI:2443787]
															S100a16	S100 calcium binding protein A16 [Source:MGI Symbol;Acc:MGI:1915110]
															Lrtm2	leucine-rich repeats and transmembrane domains 2 [Source:MGI Symbol;Acc:MGI:2141485]
															Ssr1	signal sequence receptor, alpha [Source:MGI Symbol;Acc:MGI:105082]
															Abhd2	abhydrolase domain containing 2 [Source:MGI Symbol;Acc:MGI:1914344]
															Gm37983	predicted gene, 37983 [Source:MGI Symbol;Acc:MGI:5611211]
															Rpia	ribose 5-phosphate isomerase A [Source:MGI Symbol;Acc:MGI:103254]
															Septin5	septin 5 [Source:MGI Symbol;Acc:MGI:1195461]
															Pcyt1a	phosphate cytidylyltransferase 1, choline, alpha isoform [Source:MGI Symbol;Acc:MGI:88557]
															Mpv17l	Mpv17 transgene, kidney disease mutant-like [Source:MGI Symbol;Acc:MGI:2135951]
															Vwa5b1	von Willebrand factor A domain containing 5B1 [Source:MGI Symbol;Acc:MGI:1922968]
															2210412B16Rik	RIKEN cDNA 2210412B16 gene [Source:MGI Symbol;Acc:MGI:1919625]
															Gm10406	predicted gene 10406 [Source:MGI Symbol;Acc:MGI:3711272]
															Pla2r1	phospholipase A2 receptor 1 [Source:MGI Symbol;Acc:MGI:102468]
															Ranbp3l	RAN binding protein 3-like [Source:MGI Symbol;Acc:MGI:2444654]
															Amn1	antagonist of mitotic exit network 1 [Source:MGI Symbol;Acc:MGI:2442933]
															Gm37274	predicted gene, 37274 [Source:MGI Symbol;Acc:MGI:5610502]
															4933428P19Rik	RIKEN cDNA 4933428P19 gene [Source:MGI Symbol;Acc:MGI:1918479]
															Dnlz	DNL-type zinc finger [Source:MGI Symbol;Acc:MGI:106559]
															Gm19554	predicted gene, 19554 [Source:MGI Symbol;Acc:MGI:5011739]
															Ptx3	pentraxin related gene [Source:MGI Symbol;Acc:MGI:104641]
															Gm10033	predicted gene 10033 [Source:MGI Symbol;Acc:MGI:3642803]
															Slc26a1	solute carrier family 26 (sulfate transporter), member 1 [Source:MGI Symbol;Acc:MGI:2385894]
															Zic3	zinc finger protein of the cerebellum 3 [Source:MGI Symbol;Acc:MGI:106676]
															Pld4	phospholipase D family, member 4 [Source:MGI Symbol;Acc:MGI:2144765]
															Pqlc2	PQ loop repeat containing 2 [Source:MGI Symbol;Acc:MGI:2384837]
															H2bu1-ps	H2B.U histone 1, pseudogene [Source:MGI Symbol;Acc:MGI:1922442]
															Gm47856	predicted gene, 47856 [Source:MGI Symbol;Acc:MGI:6097067]
															Tmem258	transmembrane protein 258 [Source:MGI Symbol;Acc:MGI:1916288]
															Mllt11	myeloid/lymphoid or mixed-lineage leukemia; translocated to, 11 [Source:MGI Symbol;Acc:MGI:1929671]
															2310022B05Rik	RIKEN cDNA 2310022B05 gene [Source:MGI Symbol;Acc:MGI:1916801]
															Galnt3	polypeptide N-acetylgalactosaminyltransferase 3 [Source:MGI Symbol;Acc:MGI:894695]
															Stard13	StAR-related lipid transfer (START) domain containing 13 [Source:MGI Symbol;Acc:MGI:2385331]
															Cttn	cortactin [Source:MGI Symbol;Acc:MGI:99695]
															Gpc5	glypican 5 [Source:MGI Symbol;Acc:MGI:1194894]
															Babam1	BRISC and BRCA1 A complex member 1 [Source:MGI Symbol;Acc:MGI:1915501]
															Rae1	ribonucleic acid export 1 [Source:MGI Symbol;Acc:MGI:1913929]
															Kcnj16	potassium inwardly-rectifying channel, subfamily J, member 16 [Source:MGI Symbol;Acc:MGI:1314842]
															Pla1a	phospholipase A1 member A [Source:MGI Symbol;Acc:MGI:1934677]
															Irf2bp1	interferon regulatory factor 2 binding protein 1 [Source:MGI Symbol;Acc:MGI:2442159]
															Gm36936	predicted gene, 36936 [Source:MGI Symbol;Acc:MGI:5610164]
															B3galnt1	UDP-GalNAc:betaGlcNAc beta 1,3-galactosaminyltransferase, polypeptide 1 [Source:MGI Symbol;Acc:MGI:1349405]
															Hopxos	HOP homeobox, opposite strand [Source:MGI Symbol;Acc:MGI:3801917]
															Angptl2	angiopoietin-like 2 [Source:MGI Symbol;Acc:MGI:1347002]
															Gm36908	predicted gene, 36908 [Source:MGI Symbol;Acc:MGI:5596067]
															Bmp6	bone morphogenetic protein 6 [Source:MGI Symbol;Acc:MGI:88182]
															Pgrmc2	progesterone receptor membrane component 2 [Source:MGI Symbol;Acc:MGI:1918054]
															Plaat1	phospholipase A and acyltransferase 1 [Source:MGI Symbol;Acc:MGI:1351473]
															Rmst	rhabdomyosarcoma 2 associated transcript (non-coding RNA) [Source:MGI Symbol;Acc:MGI:1099806]
															Cstb	cystatin B [Source:MGI Symbol;Acc:MGI:109514]
															Trib2	tribbles pseudokinase 2 [Source:MGI Symbol;Acc:MGI:2145021]
															Garnl3	GTPase activating RANGAP domain-like 3 [Source:MGI Symbol;Acc:MGI:2139309]
															Txlnb	taxilin beta [Source:MGI Symbol;Acc:MGI:2671945]
															Tbc1d10a	TBC1 domain family, member 10a [Source:MGI Symbol;Acc:MGI:2144164]
															Vta1	vesicle (multivesicular body) trafficking 1 [Source:MGI Symbol;Acc:MGI:1913451]
															Dvl2	dishevelled segment polarity protein 2 [Source:MGI Symbol;Acc:MGI:106613]
															Lrrc47	leucine rich repeat containing 47 [Source:MGI Symbol;Acc:MGI:1920196]
															Dnase1l1	deoxyribonuclease 1-like 1 [Source:MGI Symbol;Acc:MGI:109628]
															Gm10657	predicted gene 10657 [Source:MGI Symbol;Acc:MGI:3642259]
															Gm10605	predicted gene 10605 [Source:MGI Symbol;Acc:MGI:3642596]
															Slc38a5	solute carrier family 38, member 5 [Source:MGI Symbol;Acc:MGI:2148066]
															Gsta4	glutathione S-transferase, alpha 4 [Source:MGI Symbol;Acc:MGI:1309515]
															Aqp11	aquaporin 11 [Source:MGI Symbol;Acc:MGI:1913583]
															Ptpn14	protein tyrosine phosphatase, non-receptor type 14 [Source:MGI Symbol;Acc:MGI:102467]
															Ccdc68	coiled-coil domain containing 68 [Source:MGI Symbol;Acc:MGI:3612676]
															Cpeb3	cytoplasmic polyadenylation element binding protein 3 [Source:MGI Symbol;Acc:MGI:2443075]
															Atp13a5	ATPase type 13A5 [Source:MGI Symbol;Acc:MGI:2444068]
															Mphosph10	M-phase phosphoprotein 10 (U3 small nucleolar ribonucleoprotein) [Source:MGI Symbol;Acc:MGI:1915223]
															Zfp830	zinc finger protein 830 [Source:MGI Symbol;Acc:MGI:1914233]
															Wfdc1	WAP four-disulfide core domain 1 [Source:MGI Symbol;Acc:MGI:1915116]
															Gm30731	predicted gene, 30731 [Source:MGI Symbol;Acc:MGI:5589890]
															Spata7	spermatogenesis associated 7 [Source:MGI Symbol;Acc:MGI:2144877]
															Slc52a3	solute carrier protein family 52, member 3 [Source:MGI Symbol;Acc:MGI:1916948]
															Spns3	spinster homolog 3 [Source:MGI Symbol;Acc:MGI:1924827]
															Meis3	Meis homeobox 3 [Source:MGI Symbol;Acc:MGI:108519]
															Gpx4	glutathione peroxidase 4 [Source:MGI Symbol;Acc:MGI:104767]
															Ostf1	osteoclast stimulating factor 1 [Source:MGI Symbol;Acc:MGI:700012]
															Hcar1	hydrocarboxylic acid receptor 1 [Source:MGI Symbol;Acc:MGI:2441671]
															Ndst3	N-deacetylase/N-sulfotransferase (heparan glucosaminyl) 3 [Source:MGI Symbol;Acc:MGI:1932544]
															Col4a1	collagen, type IV, alpha 1 [Source:MGI Symbol;Acc:MGI:88454]
															1700003D09Rik	RIKEN cDNA 1700003D09 gene [Source:MGI Symbol;Acc:MGI:1916588]
															Shc3	src homology 2 domain-containing transforming protein C3 [Source:MGI Symbol;Acc:MGI:106179]
															Mob4	MOB family member 4, phocein [Source:MGI Symbol;Acc:MGI:104899]
															Pinx1	PIN2/TERF1 interacting, telomerase inhibitor 1 [Source:MGI Symbol;Acc:MGI:1919650]
															Plscr2	phospholipid scramblase 2 [Source:MGI Symbol;Acc:MGI:1270860]
															Zc3h10	zinc finger CCCH type containing 10 [Source:MGI Symbol;Acc:MGI:2143670]
															Cfap47	cilia and flagella associated protein 47 [Source:MGI Symbol;Acc:MGI:3781475]
															Ing3	inhibitor of growth family, member 3 [Source:MGI Symbol;Acc:MGI:1919027]
															Vegfb	vascular endothelial growth factor B [Source:MGI Symbol;Acc:MGI:106199]
															Esam	endothelial cell-specific adhesion molecule [Source:MGI Symbol;Acc:MGI:1916774]
															Gm49172	predicted gene, 49172 [Source:MGI Symbol;Acc:MGI:6118604]
															Ppp1r1b	protein phosphatase 1, regulatory inhibitor subunit 1B [Source:MGI Symbol;Acc:MGI:94860]
															Oasl2	2'-5' oligoadenylate synthetase-like 2 [Source:MGI Symbol;Acc:MGI:1344390]
															Dnah2	dynein, axonemal, heavy chain 2 [Source:MGI Symbol;Acc:MGI:107731]
															Ptges	prostaglandin E synthase [Source:MGI Symbol;Acc:MGI:1927593]
															AU040320	expressed sequence AU040320 [Source:MGI Symbol;Acc:MGI:2140475]
															Zfand2a	zinc finger, AN1-type domain 2A [Source:MGI Symbol;Acc:MGI:2140729]
															Cend1	cell cycle exit and neuronal differentiation 1 [Source:MGI Symbol;Acc:MGI:1929898]
															Gm45552	predicted gene 45552 [Source:MGI Symbol;Acc:MGI:5791388]
															Lrmp	lymphoid-restricted membrane protein [Source:MGI Symbol;Acc:MGI:108424]
															Zfp518a	zinc finger protein 518A [Source:MGI Symbol;Acc:MGI:1919922]
															Tmprss11a	transmembrane protease, serine 11a [Source:MGI Symbol;Acc:MGI:2684853]
															Brinp2	bone morphogenic protein/retinoic acid inducible neural-specific 2 [Source:MGI Symbol;Acc:MGI:2443333]
															Anxa3	annexin A3 [Source:MGI Symbol;Acc:MGI:1201378]
															Tmem182	transmembrane protein 182 [Source:MGI Symbol;Acc:MGI:1923725]
															Zfp959	zinc finger protein 959 [Source:MGI Symbol;Acc:MGI:2385058]
															Cntd1	cyclin N-terminal domain containing 1 [Source:MGI Symbol;Acc:MGI:1923965]
															Pnpla3	patatin-like phospholipase domain containing 3 [Source:MGI Symbol;Acc:MGI:2151796]
															Abcc4	ATP-binding cassette, sub-family C (CFTR/MRP), member 4 [Source:MGI Symbol;Acc:MGI:2443111]
															Ahnak	AHNAK nucleoprotein (desmoyokin) [Source:MGI Symbol;Acc:MGI:1316648]
															Phf10	PHD finger protein 10 [Source:MGI Symbol;Acc:MGI:1919307]
															Cavin2	caveolae associated 2 [Source:MGI Symbol;Acc:MGI:99513]
															Carmil2	capping protein regulator and myosin 1 linker 2 [Source:MGI Symbol;Acc:MGI:2685431]
															Rgs4	regulator of G-protein signaling 4 [Source:MGI Symbol;Acc:MGI:108409]
															Lzts3	leucine zipper, putative tumor suppressor family member 3 [Source:MGI Symbol;Acc:MGI:2656976]
															Btbd6	BTB (POZ) domain containing 6 [Source:MGI Symbol;Acc:MGI:3026623]
															Zfp608	zinc finger protein 608 [Source:MGI Symbol;Acc:MGI:2442338]
															Cnr1	cannabinoid receptor 1 (brain) [Source:MGI Symbol;Acc:MGI:104615]
															1700016K19Rik	RIKEN cDNA 1700016K19 gene [Source:MGI Symbol;Acc:MGI:1921480]
															Gm43788	predicted gene 43788 [Source:MGI Symbol;Acc:MGI:5663925]
															Amigo2	adhesion molecule with Ig like domain 2 [Source:MGI Symbol;Acc:MGI:2145995]
															Zfp961	zinc finger protein 961 [Source:MGI Symbol;Acc:MGI:3583954]
															Kcnc4	potassium voltage gated channel, Shaw-related subfamily, member 4 [Source:MGI Symbol;Acc:MGI:96670]
															2310014F06Rik	RIKEN cDNA 2310014F06 gene [Source:MGI Symbol;Acc:MGI:1916875]
															Rps13-ps4	ribosomal protein S13, pseudogene 4 [Source:MGI Symbol;Acc:MGI:3648822]
															Clec4b1	C-type lectin domain family 4, member b1 [Source:MGI Symbol;Acc:MGI:1917060]
															Gm27184	predicted gene 27184 [Source:MGI Symbol;Acc:MGI:5521027]
															Fermt3	fermitin family member 3 [Source:MGI Symbol;Acc:MGI:2147790]
															Serpinh1	serine (or cysteine) peptidase inhibitor, clade H, member 1 [Source:MGI Symbol;Acc:MGI:88283]
															4921514A10Rik	RIKEN cDNA 4921514A10 gene [Source:MGI Symbol;Acc:MGI:3704238]
															Ctps2	cytidine 5'-triphosphate synthase 2 [Source:MGI Symbol;Acc:MGI:1933185]
															Otulin	OTU deubiquitinase with linear linkage specificity [Source:MGI Symbol;Acc:MGI:3577015]
															Ccdc177	coiled-coil domain containing 177 [Source:MGI Symbol;Acc:MGI:2686414]
															Gm17893	predicted gene, 17893 [Source:MGI Symbol;Acc:MGI:5010078]
															Fam207a	family with sequence similarity 207, member A [Source:MGI Symbol;Acc:MGI:1916334]
															Mtrex	Mtr4 exosome RNA helicase [Source:MGI Symbol;Acc:MGI:1919448]
															Eef1aknmt	EEF1A lysine and N-terminal methyltransferase [Source:MGI Symbol;Acc:MGI:1918699]
															Gtf2h3	general transcription factor IIH, polypeptide 3 [Source:MGI Symbol;Acc:MGI:1277143]
															Psmd11	proteasome (prosome, macropain) 26S subunit, non-ATPase, 11 [Source:MGI Symbol;Acc:MGI:1916327]
															1700040D17Rik	RIKEN cDNA 1700040D17 gene [Source:MGI Symbol;Acc:MGI:1923852]
															Slc27a1	solute carrier family 27 (fatty acid transporter), member 1 [Source:MGI Symbol;Acc:MGI:1347098]
															Podxl	podocalyxin-like [Source:MGI Symbol;Acc:MGI:1351317]
															C530008M17Rik	RIKEN cDNA C530008M17 gene [Source:MGI Symbol;Acc:MGI:2444817]
															Nat8f5	N-acetyltransferase 8 (GCN5-related) family member 5 [Source:MGI Symbol;Acc:MGI:1916299]
															Mark4	MAP/microtubule affinity regulating kinase 4 [Source:MGI Symbol;Acc:MGI:1920955]
															Samd3	sterile alpha motif domain containing 3 [Source:MGI Symbol;Acc:MGI:2685469]
															Tssk6	testis-specific serine kinase 6 [Source:MGI Symbol;Acc:MGI:2148775]
															Gm15774	predicted gene 15774 [Source:MGI Symbol;Acc:MGI:3783215]
															Sptbn4	spectrin beta, non-erythrocytic 4 [Source:MGI Symbol;Acc:MGI:1890574]
															Clip4	CAP-GLY domain containing linker protein family, member 4 [Source:MGI Symbol;Acc:MGI:1919100]
															Gm6158	predicted gene 6158 [Source:MGI Symbol;Acc:MGI:3779562]
															Gm17833	predicted gene, 17833 [Source:MGI Symbol;Acc:MGI:5010018]
															Gm4335	predicted gene 4335 [Source:MGI Symbol;Acc:MGI:3782519]
															Prr36	proline rich 36 [Source:MGI Symbol;Acc:MGI:3605626]
															Atp1b1	ATPase, Na+/K+ transporting, beta 1 polypeptide [Source:MGI Symbol;Acc:MGI:88108]
															Taf5	TATA-box binding protein associated factor 5 [Source:MGI Symbol;Acc:MGI:2442144]
															Hlx	H2.0-like homeobox [Source:MGI Symbol;Acc:MGI:96109]
															Ifi206	interferon activated gene 206 [Source:MGI Symbol;Acc:MGI:3646410]
															1700001O22Rik	RIKEN cDNA 1700001O22 gene [Source:MGI Symbol;Acc:MGI:1923631]
															Ncam2	neural cell adhesion molecule 2 [Source:MGI Symbol;Acc:MGI:97282]
															CAAA01147332.1
															Pnmal2	PNMA-like 2 [Source:MGI Symbol;Acc:MGI:3645856]
															Calr4	calreticulin 4 [Source:MGI Symbol;Acc:MGI:2140435]
															Plekhj1	pleckstrin homology domain containing, family J member 1 [Source:MGI Symbol;Acc:MGI:1925920]
															Gm13194	predicted gene 13194 [Source:MGI Symbol;Acc:MGI:3651272]
															Cmtm3	CKLF-like MARVEL transmembrane domain containing 3 [Source:MGI Symbol;Acc:MGI:2447162]
															Gm8234	predicted gene 8234 [Source:MGI Symbol;Acc:MGI:3779790]
															Plod2	procollagen lysine, 2-oxoglutarate 5-dioxygenase 2 [Source:MGI Symbol;Acc:MGI:1347007]
															Pam	peptidylglycine alpha-amidating monooxygenase [Source:MGI Symbol;Acc:MGI:97475]
															Tspan3	tetraspanin 3 [Source:MGI Symbol;Acc:MGI:1928098]
															Nipal2	NIPA-like domain containing 2 [Source:MGI Symbol;Acc:MGI:1924488]
															Bmp4	bone morphogenetic protein 4 [Source:MGI Symbol;Acc:MGI:88180]
															Ift20	intraflagellar transport 20 [Source:MGI Symbol;Acc:MGI:1915585]
															Pisd-ps2	phosphatidylserine decarboxylase, pseudogene 2 [Source:MGI Symbol;Acc:MGI:3612472]
[truncated: 54,067 more rows]

## Sheet: DAMs
DAMs & "APP veh vs APP BRI" & "WT veh vs APP veh"			DAMs & "APP veh vs APP BRI"			DAMs & "WT veh vs APP veh"			"WT veh vs APP veh" & "APP veh vs APP BRI"
[truncated: 55,488 more rows]
